# Supplementary material for: Stat3 activation-triggered transcriptional networks govern the early stage of HBV-induced hepatic inflammation
Source: mBio. 2024 Mar 5;15(4):e03068-23. doi: 10.1128/mbio.03068-23 (PMC11005361; doi:10.1128/mbio.03068-23)
Supplement: Table S3 — Differential analysis of mRNA expression levels between HBV-Tg and WT mice. [file mbio.03068-23-s0004.xls]

## Sheet: Conditions and thresholds
							Differential analysis
							Conditions and thresholds HBV-Tg / WT (read count), log2|FC|>1, p<0.05

## Sheet: 1m
	baseMean	log2FC	lfcSE	stat	p	padj	regulation
Gm41035	170.755	7.65603	1.69929	4.50544	6.62348e-06	0.000442219	UP
Gm4724	25.8022	7.02141	1.81838	3.86136	0.000112759	0.00337664	UP
Cyp3a41a	55.1833	5.27303	1.22341	4.31013	1.63162e-05	0.000840604	UP
Obp2a	14.6855	4.8786	0.775839	6.28816	3.2125e-10	1.50139e-07	UP
Bricd5	2.00807	4.49656	1.58455	2.83775	0.00454333	NA	UP
Ckmt1	1.98331	4.47691	1.27634	3.50762	0.000452127	NA	UP
Grm8	7.66799	4.24617	0.841043	5.04869	4.44848e-07	5.76365e-05	UP
Slc35f1	2.53439	4.20777	1.51384	2.77953	0.00544379	NA	UP
Ugt2a1	3.75092	4.17757	1.21419	3.44061	0.000580395	NA	UP
Tff3	564.118	3.76401	0.568594	6.61986	3.59541e-11	2.61387e-08	UP
Camp	1.85034	3.72158	1.16802	3.18623	0.00144138	NA	UP
Aloxe3	1.15593	3.69608	1.4921	2.4771	0.0132455	NA	UP
Kcna1	2.38516	3.46883	1.40532	2.46835	0.0135736	NA	UP
Pgc	1.47277	3.37619	1.70868	1.97591	0.0481654	NA	UP
Dnah1	3.259	3.35696	1.00137	3.35237	0.000801239	NA	UP
Cnn1	3.87854	3.16414	1.3499	2.34399	0.0190788	NA	UP
Gpr20	1.9759	3.16284	1.42217	2.22395	0.0261517	NA	UP
Gm40847	1.93274	3.13832	1.195	2.62621	0.00863405	NA	UP
Gabrp	1.23075	3.09607	1.42587	2.17135	0.0299044	NA	UP
Scara5	140.699	3.07728	0.517565	5.94569	2.75292e-09	9.23712e-07	UP
Fam83e	1.77647	2.99604	1.51342	1.97965	0.0477428	NA	UP
Slc8a2	1.1105	2.94149	1.3271	2.21648	0.0266585	NA	UP
Sprr1a	1.11294	2.93901	1.46989	1.99947	0.0455573	NA	UP
Osr1	4.17353	2.93796	1.09447	2.68438	0.00726637	NA	UP
Orm2	1544.28	2.90205	0.653743	4.43913	9.03238e-06	0.000546609	UP
Tmem54	1.66108	2.89006	1.4331	2.01665	0.0437322	NA	UP
Gm3448	2.41511	2.87086	1.08107	2.65556	0.00791762	NA	UP
Saa1	3124.71	2.85646	0.80026	3.56942	0.000357774	0.00759157	UP
Synpo2	3.96489	2.84837	0.876512	3.24967	0.0011554	NA	UP
Tbx1	3.16134	2.84824	1.08899	2.61549	0.00891	NA	UP
Ngp	10.1444	2.83288	0.660078	4.29173	1.77286e-05	0.000888874	UP
Tmem81	8.5323	2.82947	0.586236	4.82649	1.38957e-06	0.000134696	UP
Gm2023	4.68819	2.82014	0.94004	3.00002	0.00269965	NA	UP
Zfp385c	2.28065	2.80525	1.35966	2.0632	0.0390932	NA	UP
Lcn2	1553.58	2.79193	0.735346	3.79676	0.000146598	0.00406437	UP
Saa2	964.886	2.76872	0.850807	3.25422	0.00113704	0.0166566	UP
Creg2	2.25442	2.76251	1.07052	2.58053	0.00986478	NA	UP
Mep1b	2.23548	2.75919	1.07903	2.5571	0.010555	NA	UP
Mup7	39852	2.742	1.23044	2.22848	0.0258485	0.117083	UP
Clec4e	1.5001	2.73952	1.21815	2.24891	0.0245182	NA	UP
Prtn3	12.4187	2.7222	0.513581	5.30043	1.15532e-07	1.77865e-05	UP
S100a9	22.4193	2.59489	0.402779	6.44248	1.1754e-10	6.99149e-08	UP
Hspb7	6.03519	2.5659	0.910305	2.81872	0.00482155	NA	UP
Cxcl1	61.8926	2.55102	0.451748	5.647	1.63272e-08	3.50258e-06	UP
Chil1	6.63362	2.52982	0.789697	3.20353	0.00135753	NA	UP
Ttn	3.27302	2.52715	0.991945	2.54767	0.0108445	NA	UP
Igfbp6	5.23739	2.52336	1.15728	2.18042	0.0292261	NA	UP
Actg2	7.64368	2.50659	0.975852	2.56862	0.0102105	0.0665082	UP
Wif1	6.51688	2.50209	0.711373	3.51727	0.000436014	NA	UP
Retnlg	5.7154	2.49739	0.675915	3.69483	0.000220036	NA	UP
Ccl27b	3.78604	2.47443	1.25852	1.96614	0.0492822	NA	UP
Mup20	51826.7	2.46617	0.658451	3.7454	0.000180103	0.00466346	UP
Dntt	14.52	2.41212	0.449668	5.36423	8.12972e-08	1.34552e-05	UP
Cyp7b1	1508.86	2.41066	0.525513	4.58724	4.49134e-06	0.000319422	UP
Pi16	4.82983	2.40613	0.763989	3.14943	0.0016359	NA	UP
Clec4d	4.75501	2.35674	0.715652	3.29314	0.000990742	NA	UP
Trpm5	3.47998	2.33854	0.885852	2.63988	0.00829354	NA	UP
S100a8	10.4267	2.33605	0.475157	4.91637	8.81615e-07	9.99058e-05	UP
Adgrf2	2.32625	2.33431	0.958947	2.43425	0.0149228	NA	UP
Bnc2	2.316	2.33212	0.984149	2.36968	0.0178033	NA	UP
Bmper	22.6098	2.32707	0.501091	4.64401	3.41704e-06	0.000268666	UP
Gm17359	4.70221	2.3259	0.805592	2.8872	0.00388693	NA	UP
Fmn2	26.3302	2.30537	0.352544	6.53923	6.18346e-11	3.85318e-08	UP
Chrm3	3.46535	2.30509	0.815905	2.82519	0.00472522	NA	UP
Ntf3	34.199	2.30418	0.482747	4.77306	1.81447e-06	0.000162631	UP
Ubd	16.9708	2.28884	0.416119	5.50044	3.78836e-08	7.29037e-06	UP
Mup15	24606.7	2.25656	0.932963	2.4187	0.015576	0.0864452	UP
Slc7a10	3.28104	2.21543	1.04581	2.11839	0.0341418	NA	UP
Bhlhe41	8.88839	2.15274	0.631225	3.41042	0.000648624	0.0113779	UP
Slpi	9.7471	2.1142	0.540065	3.91471	9.05118e-05	0.00293177	UP
Scn4a	2.57423	2.1045	0.926224	2.27213	0.0230787	NA	UP
Slc15a2	51.0099	2.10354	0.976774	2.15356	0.0312747	0.131553	UP
Tnk1	3.57052	2.09423	0.871685	2.40251	0.0162832	NA	UP
Mmp7	3.55125	2.07939	0.817876	2.54243	0.0110085	NA	UP
Tfap2a	3.35381	2.00982	0.840228	2.392	0.0167569	NA	UP
Scn2a	6.76548	1.99922	0.766743	2.60742	0.00912277	NA	UP
Lad1	79.7439	1.99353	0.339685	5.86877	4.3903e-09	1.2767e-06	UP
K230010J24Rik	3.83584	1.98552	0.717363	2.76781	0.00564347	NA	UP
Gria3	23.6172	1.96819	0.3387	5.81101	6.20977e-09	1.69615e-06	UP
Gm6958	1067.95	1.96264	0.834301	2.35243	0.0186511	0.0963556	UP
Crygn	7.00609	1.9553	0.745999	2.62106	0.00876576	0.0602825	UP
Muc6	10.662	1.94578	0.843675	2.30631	0.0210933	0.103344	UP
Cyp21a1	113.118	1.9363	0.323046	5.99387	2.04903e-09	7.24693e-07	UP
9330159F19Rik	3.2273	1.93471	0.853149	2.26773	0.0233457	NA	UP
Ccr1	2.2852	1.91984	0.967188	1.98498	0.0471472	NA	UP
Gli1	2.74238	1.89614	0.854209	2.21977	0.0264346	NA	UP
Capn8	14.8199	1.86833	0.48505	3.85183	0.000117239	0.00345537	UP
Slc9b2	3.11549	1.86611	0.789302	2.36426	0.0180661	NA	UP
Sult1e1	17.2854	1.81618	0.502243	3.61613	0.000299045	0.00663272	UP
Mboat1	4.3204	1.80368	0.685075	2.63282	0.00846796	NA	UP
Fam196a	3.02499	1.80263	0.839708	2.14673	0.0318147	NA	UP
Socs2	485.979	1.7903	0.465583	3.84528	0.000120414	0.00350944	UP
Atp4a	11.6654	1.78894	0.501371	3.56809	0.000359591	0.00760195	UP
Mogat2	2.99171	1.78639	0.79882	2.23629	0.025333	NA	UP
Dcstamp	4.27732	1.77149	0.677496	2.61476	0.00892893	NA	UP
Kcnt2	31.9293	1.76916	0.458855	3.8556	0.000115445	0.00342565	UP
Col6a6	5.03638	1.75765	0.611763	2.87309	0.00406482	NA	UP
Cntnap1	113.816	1.75669	0.378461	4.64167	3.45604e-06	0.0002692	UP
Myo18b	2.96319	1.74349	0.888731	1.96178	0.0497886	NA	UP
Slc51b	15.7288	1.73281	0.425414	4.07324	4.63643e-05	0.00184622	UP
Gm46353	38.8844	1.72993	0.656016	2.63702	0.0083638	0.0584901	UP
Rgs11	4.96467	1.71821	0.647914	2.65191	0.00800371	NA	UP
Serpina12	120.144	1.71463	0.551402	3.10958	0.00187356	0.0229349	UP
Rsph1	2.90282	1.71252	0.835036	2.05083	0.040283	NA	UP
Scn8a	9.81172	1.71078	0.506541	3.37737	0.000731827	0.012357	UP
E030018B13Rik	76.8285	1.70747	0.734297	2.32531	0.0200553	0.100515	UP
Spink5	12.9599	1.70219	0.438997	3.87746	0.000105552	0.00325001	UP
Phf11c	185.805	1.68301	0.632536	2.66073	0.00779712	0.0562476	UP
Cyp4a12b	1293.05	1.68297	0.730195	2.30483	0.0211763	0.103555	UP
Gm40378	210.523	1.67519	0.254778	6.57509	4.86241e-11	3.18147e-08	UP
Nov	4.05031	1.67227	0.798335	2.0947	0.0361977	NA	UP
Mup14	38618.6	1.66758	0.775176	2.15123	0.0314581	0.132165	UP
Cfap69	21.4613	1.66519	0.361358	4.60814	4.06279e-06	0.000297015	UP
C6	1483.75	1.66429	0.271355	6.13326	8.60947e-10	3.61854e-07	UP
Rbx1-ps	33.228	1.6622	0.836336	1.98747	0.0468699	0.169607	UP
Mup21	868.943	1.64368	0.704485	2.33317	0.0196393	0.0991125	UP
Selenbp2	2092.94	1.63647	0.729348	2.24375	0.0248488	0.113975	UP
Hist1h4h	20.9643	1.62874	0.335558	4.85382	1.21109e-06	0.000123815	UP
LOC102641028	5.09404	1.62517	0.646259	2.51474	0.011912	NA	UP
Acta2	58.9049	1.61259	0.774403	2.08236	0.0373095	0.146057	UP
S100a6	16.6887	1.60398	0.50023	3.2065	0.00134363	0.0186615	UP
Mup6	19.335	1.5817	0.472632	3.34657	0.000818173	0.0132672	UP
Irak3	32.2332	1.57386	0.395258	3.98185	6.83818e-05	0.00244493	UP
Rsph9	5.77641	1.56778	0.689004	2.27544	0.0228798	NA	UP
Ppp1r14a	37.6331	1.53987	0.28649	5.37497	7.65937e-08	1.28501e-05	UP
Asns	179.75	1.53847	0.30781	4.99812	5.78915e-07	7.21493e-05	UP
Actc1	3.71311	1.53121	0.765159	2.00117	0.0453745	NA	UP
Ly6d	43.7347	1.51571	0.294773	5.14194	2.71916e-07	3.72246e-05	UP
Ncam2	5.93402	1.51047	0.557991	2.70698	0.00678989	NA	UP
Gm46580	15.8128	1.49737	0.502909	2.97741	0.00290696	0.0303838	UP
Orm3	210.771	1.48538	0.544697	2.72699	0.00639156	0.0495497	UP
Tchh	5.85438	1.48216	0.601797	2.4629	0.0137819	NA	UP
Tmem150b	5.1102	1.47394	0.639472	2.30493	0.0211706	NA	UP
Hbb-bh2	6.17524	1.46482	0.573118	2.55588	0.0105921	NA	UP
Gm46840	11.1722	1.45831	0.433811	3.36163	0.00077484	0.0128185	UP
Epdr1	8.21348	1.45627	0.537526	2.70921	0.00674436	0.0510449	UP
Mylpf	13.2574	1.44747	0.401829	3.6022	0.000315532	0.0068703	UP
Ar	10.0274	1.44723	0.438139	3.30313	0.000956134	0.0148422	UP
Hhipl2	14.4989	1.42947	0.401932	3.5565	0.000375821	0.00781667	UP
1700080G18Rik	7.81319	1.42769	0.499627	2.8575	0.0042699	0.0389923	UP
Rab38	6.73508	1.42196	0.516586	2.75261	0.00591226	NA	UP
Bglap3	8.74687	1.41903	0.651685	2.17748	0.0294451	0.12694	UP
Atp11a	186.505	1.41534	0.273581	5.1734	2.29868e-07	3.26962e-05	UP
Apoa4	9141.72	1.40932	0.464308	3.03531	0.00240285	0.0267688	UP
Ahnak2	8.04549	1.40757	0.574165	2.4515	0.0142261	0.0817082	UP
Gm40011	154.622	1.40541	0.205486	6.83944	7.95022e-12	7.51905e-09	UP
Sftpb	7.66429	1.4	0.546067	2.56379	0.0103536	0.0668739	UP
Cxcl14	21.73	1.3977	0.369395	3.78376	0.000154476	0.00422019	UP
Pglyrp1	4.83653	1.37894	0.628945	2.19247	0.0283455	NA	UP
Ranbp17	4.48291	1.37655	0.638945	2.1544	0.0312085	NA	UP
Corin	9.28333	1.37384	0.454785	3.02085	0.0025207	0.0276386	UP
Colca2	5.5706	1.37316	0.610484	2.24929	0.0244941	NA	UP
Slc37a1	90.6536	1.36292	0.199323	6.83776	8.04422e-12	7.51905e-09	UP
C4a	50.4196	1.36048	0.353576	3.84776	0.000119201	0.00349608	UP
Atp1a3	6.81195	1.35595	0.51838	2.61574	0.00890331	NA	UP
Ifi27l2b	73.0746	1.35253	0.248817	5.43584	5.4539e-08	9.51596e-06	UP
Egr1	357.585	1.345	0.505943	2.65841	0.00785104	0.0565742	UP
Cdc42ep5	82.799	1.34188	0.386103	3.47544	0.000510007	0.00974299	UP
Cib3	45.5021	1.34077	0.449461	2.98306	0.00285379	0.0300682	UP
Chrna1	6.52037	1.33807	0.55416	2.41458	0.0157532	NA	UP
Saa3	143.845	1.33711	0.485753	2.75265	0.00591145	0.0471116	UP
Nme4	19.5553	1.32649	0.377225	3.51644	0.000437376	0.00881896	UP
Gm46717	7.3803	1.32163	0.617213	2.14129	0.0322506	0.133694	UP
Mpped2	5.05305	1.32141	0.613319	2.15452	0.0311997	NA	UP
Lrrc71	11.6124	1.31911	0.597278	2.20854	0.0272067	0.121139	UP
Medag	5.03906	1.31529	0.612747	2.14654	0.0318298	NA	UP
Nudt7	2083.02	1.3126	0.240579	5.456	4.86988e-08	9.02003e-06	UP
Atp8b5	13.4407	1.30479	0.381584	3.4194	0.000627605	0.0111888	UP
Psmc3ip	5.02153	1.30467	0.615633	2.11924	0.0340705	NA	UP
Hsd3b5	526.24	1.29846	0.648504	2.00223	0.0452596	0.165161	UP
Gpnmb	115.643	1.29509	0.548045	2.36312	0.018122	0.0944046	UP
Sstr2	5.94907	1.29469	0.58868	2.1993	0.0278565	NA	UP
Prkar1b	5.30519	1.29018	0.595675	2.16591	0.030318	NA	UP
Cyp2s1	7.31954	1.2853	0.554568	2.31766	0.0204675	0.10184	UP
Pgpep1l	7.94423	1.27676	0.495896	2.57466	0.0100338	0.0656514	UP
Sema3c	6.5819	1.27648	0.555661	2.29723	0.0216059	NA	UP
Trem2	17.3024	1.26193	0.339821	3.71352	0.000204395	0.00512397	UP
Prok1	34.2227	1.25954	0.413749	3.04421	0.0023329	0.0263858	UP
Gm10591	10.6654	1.24315	0.444841	2.79459	0.00519663	0.0435472	UP
Gm13304	10.6654	1.24315	0.444841	2.79459	0.00519663	0.0435472	UP
Gm21541	10.6654	1.24315	0.444841	2.79459	0.00519663	0.0435472	UP
Ccl21c	10.6654	1.24315	0.444841	2.79459	0.00519663	0.0435472	UP
Gm11127	230.021	1.23664	0.268327	4.6087	4.05203e-06	0.000297015	UP
Cgref1	27.9195	1.23139	0.417803	2.94731	0.00320555	0.0324172	UP
Vtcn1	8.70027	1.22829	0.500353	2.45485	0.0140943	0.0813396	UP
Gapdh-ps15	1310.61	1.22594	0.272453	4.49965	6.80645e-06	0.000448901	UP
Hebp2	5.7269	1.22432	0.574648	2.13055	0.0331259	NA	UP
Pf4	10.9861	1.2225	0.438832	2.7858	0.0053396	0.044233	UP
Bmp7	99.3487	1.21666	0.283398	4.29313	1.76173e-05	0.000886693	UP
Sult5a1	379.158	1.21474	0.275425	4.41044	1.03162e-05	0.000594704	UP
Mterf1b	9.30753	1.21056	0.550138	2.20046	0.027774	0.12258	UP
Hp	90331.3	1.20862	0.191828	6.30054	2.96604e-10	1.43754e-07	UP
Lgi4	10.1677	1.20831	0.49226	2.45461	0.0141036	0.0813396	UP
Adrb3	161.957	1.20778	0.270885	4.45864	8.24797e-06	0.000516425	UP
Cspg5	32.5699	1.20399	0.521273	2.3097	0.0209047	0.10288	UP
Gdf15	557.541	1.20094	0.496132	2.42061	0.0154945	0.086259	UP
Gm43263	24.4428	1.19613	0.362937	3.2957	0.000981751	0.0151564	UP
Phf11a	51.3996	1.19591	0.409328	2.92164	0.00348194	0.0342077	UP
Krt19	36.1886	1.19321	0.401446	2.97227	0.00295603	0.0307738	UP
Slc35f2	6.61113	1.19196	0.579331	2.05747	0.0396408	NA	UP
Nox4	242.983	1.18575	0.251916	4.70693	2.5148e-06	0.000208283	UP
1810046K07Rik	19.0719	1.18034	0.384818	3.06728	0.0021602	0.025344	UP
Treh	54.4835	1.17324	0.400386	2.93027	0.00338665	0.0336505	UP
Noxa1	5.32677	1.17315	0.573335	2.04618	0.0407385	NA	UP
Carmil3	6.88724	1.173	0.546432	2.14666	0.0318203	0.132908	UP
Hist2h2aa1	1123.09	1.17047	0.184048	6.35956	2.02332e-10	1.05908e-07	UP
Degs2	12.0602	1.16893	0.453324	2.57857	0.00992093	0.0651406	UP
Dlgap1	32.8875	1.15564	0.325064	3.5551	0.000377828	0.0078356	UP
Rasal1	9.06917	1.15289	0.481859	2.39258	0.0167304	0.0900591	UP
Nfasc	14.8849	1.14995	0.414148	2.77666	0.00549199	0.0448512	UP
B4galnt3	18.9302	1.14048	0.403634	2.82552	0.00472037	0.040962	UP
Nsun7	10.6179	1.13082	0.505129	2.23867	0.0251773	0.114998	UP
Slc13a5	20.3674	1.12989	0.331115	3.41239	0.000643947	0.0113497	UP
Stap1	35.6035	1.12947	0.294618	3.83369	0.000126235	0.00362262	UP
St8sia3	13.0823	1.12443	0.402371	2.7945	0.00519793	0.0435472	UP
Olfm3	18.6042	1.12165	0.334625	3.35197	0.000802398	0.0131417	UP
Cyb561	85.0148	1.10649	0.208873	5.29744	1.1744e-07	1.787e-05	UP
Iqcg	21.6604	1.10453	0.329434	3.35282	0.000799915	0.0131339	UP
Ihh	21.9241	1.0936	0.541468	2.01969	0.0434157	0.160809	UP
Slfn4	13.2456	1.09292	0.415899	2.62785	0.00859253	0.059556	UP
Traf1	10.2837	1.08836	0.518749	2.09806	0.0359	0.142533	UP
Phlda3	18.8359	1.08637	0.380875	2.8523	0.00434042	0.0394313	UP
Guca1b	7.79178	1.08199	0.466146	2.32114	0.0202792	0.101133	UP
Serpina1e	170265	1.0814	0.524961	2.05997	0.0394019	0.151562	UP
Nyx	8.77786	1.07961	0.463798	2.32776	0.0199249	0.100021	UP
Wdr78	8.11398	1.07908	0.463575	2.32773	0.0199262	0.100021	UP
Dct	16.4856	1.07879	0.380106	2.83814	0.00453777	0.0402605	UP
Neb	183.123	1.07565	0.251717	4.27327	1.92624e-05	0.000947623	UP
Glipr1	20.3412	1.07543	0.40669	2.64436	0.0081845	0.0580186	UP
Zfp433	25.2281	1.07428	0.406614	2.64201	0.00824151	0.0582021	UP
Bmyc	49.6742	1.07367	0.287855	3.72992	0.000191542	0.00489555	UP
Kremen2	29.0361	1.07211	0.383084	2.79862	0.00513212	0.0431891	UP
Tespa1	8.42389	1.06967	0.469312	2.27923	0.0226537	0.107759	UP
Psg28	61.3761	1.06897	0.237709	4.49696	6.89334e-06	0.000451031	UP
Slc15a5	36.7546	1.06516	0.349085	3.05131	0.00227847	0.0260175	UP
2200002D01Rik	125.662	1.06437	0.273905	3.88592	0.000101945	0.00316876	UP
Rpgrip1	9.87027	1.06376	0.47282	2.24982	0.0244605	0.113155	UP
Ttyh1	29.4987	1.063	0.375733	2.82914	0.0046673	0.0408235	UP
Vwa7	8.90268	1.06241	0.436614	2.4333	0.0149618	0.0848308	UP
Smpd3	157.565	1.05821	0.303366	3.48823	0.000486227	0.00948252	UP
Col5a3	531.402	1.05738	0.217658	4.858	1.18578e-06	0.000122182	UP
Sbsn	15.1245	1.05576	0.410779	2.57014	0.0101657	0.066315	UP
Mup2	75748.8	1.05538	0.37303	2.8292	0.00466648	0.0408235	UP
Bcl6	1007.94	1.05062	0.414346	2.53561	0.0112253	0.0702369	UP
Oas1c	12.9928	1.05026	0.412868	2.5438	0.0109654	0.0692752	UP
Gje1	19.8035	1.04914	0.410002	2.55888	0.0105011	0.0674606	UP
Ifit1bl2	9.82676	1.04739	0.446542	2.34556	0.0189988	0.0971163	UP
Ccdc62	42.4379	1.04634	0.257475	4.06385	4.82699e-05	0.00189889	UP
Serpina3c	10.8944	1.04193	0.383711	2.71541	0.00661944	0.0505744	UP
Pms1	37.6431	1.03807	0.267946	3.8742	0.000106977	0.00327609	UP
Ncf4	30.8355	1.03638	0.261185	3.96799	7.24808e-05	0.00254969	UP
Depp1	1376.94	1.03381	0.267411	3.86599	0.000110639	0.00335921	UP
Tlr1	19.9692	1.03225	0.332387	3.10557	0.00189912	0.0231827	UP
Plekha4	21.9015	1.03175	0.314696	3.27857	0.00104335	0.0158112	UP
Cadm4	68.5793	1.02795	0.234815	4.37772	1.19928e-05	0.000670674	UP
Runx1	15.8099	1.01893	0.377657	2.69803	0.00697517	0.0521583	UP
Il7r	13.6885	1.01826	0.372905	2.7306	0.00632192	0.0491847	UP
Gm40453	27.8662	1.01705	0.453482	2.24275	0.0249128	0.11421	UP
Kif27	9.35314	1.01589	0.429883	2.36319	0.0181185	0.0944046	UP
Gata5	12.2354	1.01456	0.37138	2.73186	0.00629786	0.0491212	UP
Slc22a17	28.2038	1.01308	0.283866	3.56887	0.00035852	0.00759157	UP
Acr	7.5785	1.01263	0.496695	2.03873	0.0414772	0.156238	UP
Gm4070	78.7512	1.00923	0.365635	2.76021	0.0057764	0.0463742	UP
Zscan30	62.835	1.00479	0.258624	3.88514	0.000102271	0.00317137	UP
Grip1	7.24163	1.00473	0.502109	2.00101	0.045391	0.165502	UP
Vwa1	9.2361	1.00113	0.452834	2.21082	0.0270485	0.120722	UP
Kif20b	7.05572	-1.00249	0.510302	-1.9645	0.049472	0.175018	DOWN
Cry1	364.256	-1.00342	0.455032	-2.20516	0.0274431	0.121612	DOWN
Adgre1	205.631	-1.00547	0.25376	-3.96227	7.42407e-05	0.00257696	DOWN
Robo2	12.734	-1.00668	0.391247	-2.57301	0.0100817	0.0659315	DOWN
Cdh4	16.1281	-1.00687	0.343163	-2.9341	0.00334518	0.0333906	DOWN
Prc1	36.8856	-1.00716	0.278486	-3.61657	0.000298531	0.00663256	DOWN
Npas2	107.949	-1.011	0.367498	-2.75104	0.00594072	0.0472585	DOWN
Rnf144a	241.134	-1.01161	0.310489	-3.2581	0.00112159	0.0165097	DOWN
Cyp39a1	1153.97	-1.0178	0.374375	-2.71867	0.00655455	0.0502477	DOWN
Rab3b	11.866	-1.02521	0.428567	-2.39219	0.0167484	0.0901188	DOWN
Pcp4l1	191.806	-1.02573	0.25679	-3.99442	6.48534e-05	0.00234439	DOWN
Itga9	244.941	-1.02848	0.161396	-6.3724	1.86088e-10	1.01464e-07	DOWN
Csgalnact1	9.9206	-1.03795	0.525192	-1.97632	0.0481184	0.172216	DOWN
Ttll7	15.3021	-1.04039	0.372678	-2.79168	0.00524359	0.0438451	DOWN
Esco2	8.12602	-1.04136	0.507319	-2.05268	0.0401039	0.15353	DOWN
Alg10b	113.662	-1.04476	0.256064	-4.08005	4.50253e-05	0.00180184	DOWN
Hoxa5	18.2024	-1.04702	0.433517	-2.41518	0.0157276	0.0869503	DOWN
Rad51	6.25678	-1.04712	0.522843	-2.00274	0.0452049	NA	DOWN
Kdr	390.089	-1.0499	0.207349	-5.06347	4.11702e-07	5.44195e-05	DOWN
Art3	17.9968	-1.05818	0.3057	-3.46149	0.000537189	0.0100786	DOWN
Ago2	96.1968	-1.05909	0.197513	-5.36211	8.2257e-08	1.34552e-05	DOWN
Slc10a5	236.166	-1.05979	0.236989	-4.47188	7.75362e-06	0.000494946	DOWN
Abca8a	816.332	-1.06621	0.166756	-6.39382	1.61795e-10	9.20545e-08	DOWN
Krt23	23.3932	-1.06841	0.462011	-2.31252	0.0207488	0.102433	DOWN
Ces1g	3412.55	-1.07726	0.213722	-5.04047	4.64396e-07	5.95793e-05	DOWN
Ntn1	104.289	-1.08487	0.216288	-5.01586	5.27977e-07	6.70787e-05	DOWN
Ces2e	2181.77	-1.08575	0.183612	-5.91327	3.35386e-09	1.07045e-06	DOWN
Kif2c	7.06955	-1.09642	0.534625	-2.05082	0.0402846	0.153831	DOWN
Slc22a29	8.06333	-1.09864	0.559877	-1.9623	0.0497281	0.175402	DOWN
Kcnrg	5.76743	-1.10028	0.551799	-1.99399	0.0461535	NA	DOWN
Nedd9	56.1404	-1.10432	0.193645	-5.70279	1.17859e-08	2.8042e-06	DOWN
Jcad	99.4889	-1.11609	0.223393	-4.9961	5.85005e-07	7.22206e-05	DOWN
Cyp2a22	449.977	-1.11687	0.497726	-2.24395	0.0248359	0.113975	DOWN
Cyp26b1	91.2145	-1.12725	0.333113	-3.38398	0.000714443	0.0121734	DOWN
Myrip	5.19442	-1.12844	0.565711	-1.99473	0.0460719	NA	DOWN
Lmbrd2	53.8237	-1.12931	0.262088	-4.3089	1.64071e-05	0.000841972	DOWN
Kif22	15.0177	-1.13428	0.420744	-2.69588	0.0070203	0.0524081	DOWN
Vldlr	72.7848	-1.1343	0.236029	-4.80576	1.54163e-06	0.000145135	DOWN
Ncapg2	11.3681	-1.14399	0.446368	-2.56289	0.0103806	0.0669824	DOWN
Sgo2a	8.9357	-1.14779	0.471869	-2.43243	0.0149979	0.0848757	DOWN
Chst7	7.81553	-1.15396	0.516903	-2.23244	0.0255859	0.116054	DOWN
Ndrg1	568.862	-1.15797	0.203579	-5.68805	1.28495e-08	2.94998e-06	DOWN
Flt1	100.276	-1.16293	0.198401	-5.86151	4.58677e-09	1.30484e-06	DOWN
Slco1a4	2159.77	-1.16392	0.223143	-5.21603	1.82801e-07	2.68779e-05	DOWN
Abcd2	567.448	-1.1646	0.251403	-4.6324	3.61446e-06	0.000276601	DOWN
1110002E22Rik	5.28161	-1.16746	0.571743	-2.04194	0.0411575	NA	DOWN
Paqr8	8.36283	-1.17682	0.458701	-2.56556	0.010301	0.066732	DOWN
Adgrl4	108.522	-1.18345	0.226616	-5.22228	1.76738e-07	2.62818e-05	DOWN
Fam198a	40.769	-1.18952	0.339306	-3.50574	0.000455342	0.00905563	DOWN
Troap	6.40482	-1.19032	0.577084	-2.06265	0.0391458	NA	DOWN
Cenpf	11.0199	-1.19114	0.435817	-2.73312	0.00627383	0.0491177	DOWN
Trip13	10.3627	-1.1956	0.503873	-2.37283	0.0176525	0.0929206	DOWN
Adgrg6	17.7622	-1.20143	0.337421	-3.56062	0.000369986	0.0077484	DOWN
Nid1	255.944	-1.21418	0.203435	-5.96839	2.39612e-09	8.25146e-07	DOWN
Peg10	7.96845	-1.21485	0.518503	-2.34299	0.01913	0.0975901	DOWN
Tmem267	237.815	-1.21513	0.415122	-2.92715	0.00342082	0.0338321	DOWN
Abcc4	50.0791	-1.21849	0.263759	-4.61972	3.84259e-06	0.000285709	DOWN
Tmem253	11.1567	-1.22229	0.447269	-2.7328	0.00627993	0.0491177	DOWN
Hgf	36.2753	-1.22391	0.259133	-4.72312	2.32258e-06	0.000194829	DOWN
Cep55	4.82214	-1.22994	0.614784	-2.0006	0.0454351	NA	DOWN
Dusp4	19.6171	-1.23636	0.346555	-3.56756	0.000360326	0.00760521	DOWN
Ptprt	8.68671	-1.24661	0.513609	-2.42715	0.015218	0.0854324	DOWN
Rrm2	73.3623	-1.25772	0.293345	-4.28751	1.80687e-05	0.000892251	DOWN
Hamp2	1364.52	-1.25828	0.58894	-2.13652	0.0326373	0.134614	DOWN
Arhgef39	8.75703	-1.26373	0.583433	-2.16603	0.0303086	0.129108	DOWN
Zfp366	4.91433	-1.28203	0.622348	-2.06	0.039399	NA	DOWN
Dnah11	4.57843	-1.29442	0.660052	-1.96109	0.0498683	NA	DOWN
Stil	6.05251	-1.31053	0.555887	-2.35755	0.018396	NA	DOWN
Ces1d	13968.3	-1.34048	0.194761	-6.88272	5.87212e-12	6.40355e-09	DOWN
Top2a	32.2054	-1.34246	0.341855	-3.92699	8.60153e-05	0.00284241	DOWN
Cyp2c29	91083.5	-1.35386	0.342139	-3.95703	7.58876e-05	0.00258276	DOWN
Neil3	3.96972	-1.36211	0.677973	-2.0091	0.044527	NA	DOWN
Ces2a	5416.38	-1.3641	0.148431	-9.19015	3.9229e-20	1.71117e-16	DOWN
Nuf2	6.68601	-1.36995	0.61159	-2.23997	0.0250926	NA	DOWN
Gbp2b	30.7841	-1.37604	0.50352	-2.73285	0.00627889	0.0491177	DOWN
Grhl1	23.2561	-1.38406	0.317095	-4.36481	1.27232e-05	0.000695584	DOWN
Cdca5	4.75335	-1.38736	0.655942	-2.11507	0.0344243	NA	DOWN
Mis18bp1	4.83209	-1.38905	0.657617	-2.11224	0.0346655	NA	DOWN
Racgap1	20.9627	-1.39343	0.366859	-3.79826	0.000145716	0.0040571	DOWN
Esrrb	11.3659	-1.39668	0.421775	-3.31143	0.000928219	0.0145122	DOWN
Spag5	9.23452	-1.40242	0.464154	-3.02146	0.00251559	0.0276291	DOWN
Mia2	255.645	-1.4241	0.421491	-3.37872	0.000728231	0.0123281	DOWN
Lzts1	3.81667	-1.44242	0.702537	-2.05316	0.0400573	NA	DOWN
Cdkn3	8.87223	-1.44385	0.588836	-2.45204	0.0142048	0.0816716	DOWN
Gipc3	12.0529	-1.44773	0.406534	-3.56115	0.000369239	0.0077484	DOWN
Cyp3a44	72.1048	-1.462	0.670872	-2.17925	0.0293132	0.126813	DOWN
Npcd	8.35425	-1.49629	0.70347	-2.12701	0.0334192	0.136535	DOWN
Megf9	77.2259	-1.52997	0.349871	-4.37295	1.22578e-05	0.000677558	DOWN
Iqgap3	12.3078	-1.53586	0.474715	-3.23534	0.00121498	0.0173573	DOWN
Kif4	9.28304	-1.55459	0.502647	-3.09281	0.0019827	0.0238251	DOWN
Lca5	2.83999	-1.57527	0.78224	-2.0138	0.0440309	NA	DOWN
Gzmm	3.22762	-1.57644	0.803971	-1.96081	0.0499007	NA	DOWN
Diaph3	4.07188	-1.59792	0.738449	-2.16389	0.0304727	NA	DOWN
Tedc1	4.95013	-1.59954	0.742194	-2.15516	0.0311496	NA	DOWN
Acot3	536.107	-1.60636	0.596065	-2.69495	0.00703995	0.052433	DOWN
Ckap2l	11.6109	-1.61033	0.459599	-3.50377	0.000458716	0.00908132	DOWN
Car3	7793.95	-1.62475	0.477193	-3.40482	0.000662083	0.011506	DOWN
Cyp3a16	3.32468	-1.62788	0.765276	-2.12718	0.0334054	NA	DOWN
Aurkb	11.013	-1.63598	0.437563	-3.73884	0.000184868	0.00477157	DOWN
Scd1	25088.9	-1.63838	0.481104	-3.40547	0.000660505	0.0114938	DOWN
Hspa1a	35.0202	-1.63939	0.713517	-2.29762	0.0215833	0.104753	DOWN
Sgo1	3.81324	-1.64717	0.75475	-2.18241	0.0290792	NA	DOWN
Ston1	54.8237	-1.65205	0.299584	-5.51447	3.49835e-08	6.83274e-06	DOWN
Lrrc15	13.4026	-1.70996	0.410318	-4.16741	3.08084e-05	0.00134386	DOWN
Ugt1a5	734.803	-1.75485	0.441954	-3.97067	7.16719e-05	0.00252803	DOWN
Slc17a8	231.455	-1.76813	0.188584	-9.37582	6.86371e-21	4.49092e-17	DOWN
Cdc20	22.877	-1.76874	0.453084	-3.90377	9.47046e-05	0.00303751	DOWN
Uhmk1	22.0447	-1.76904	0.420382	-4.20816	2.57453e-05	0.00117903	DOWN
Shcbp1	2.75146	-1.7973	0.85078	-2.11254	0.0346404	NA	DOWN
Knstrn	22.1044	-1.79917	0.445554	-4.03805	5.38971e-05	0.00206832	DOWN
Cyp2c55	469.897	-1.86478	0.847138	-2.20127	0.0277166	0.12244	DOWN
Ncapg	4.76246	-1.8729	0.638795	-2.93192	0.00336872	NA	DOWN
Ntn4	44.3123	-1.90126	0.331428	-5.73657	9.66119e-09	2.43128e-06	DOWN
Tcf24	90.6109	-1.91181	0.235884	-8.10488	5.27989e-16	1.72732e-12	DOWN
Cenpi	2.51288	-1.98639	0.959281	-2.0707	0.0383866	NA	DOWN
Frem2	2.22692	-2.1658	1.07201	-2.02032	0.0433502	NA	DOWN
Ccnb1	15.9129	-2.18789	0.462053	-4.73514	2.18899e-06	0.000186007	DOWN
Pbk	4.54964	-2.19406	0.720788	-3.04397	0.00233478	NA	DOWN
Hao2	10.7763	-2.20262	0.746449	-2.9508	0.00316954	0.0323026	DOWN
Dtl	3.55349	-2.27367	0.81106	-2.80334	0.00505767	NA	DOWN
Kif18b	7.11979	-2.40115	0.635434	-3.77876	0.000157614	0.00427912	DOWN
Cyp2a4	1558.9	-2.47095	0.539512	-4.57997	4.65041e-06	0.000328948	DOWN
Fbxw21	1.37469	-2.47125	1.22031	-2.02509	0.0428577	NA	DOWN
Epha3	2.82955	-2.55388	0.963536	-2.65053	0.0080366	NA	DOWN
Cyp2b10	10011.2	-2.56013	0.57741	-4.43382	9.25763e-06	0.000551278	DOWN
Cyp2b23	3.65542	-2.61536	0.952075	-2.74701	0.00601409	NA	DOWN
D830031N03Rik	3.67798	-2.62776	0.840561	-3.12619	0.00177084	NA	DOWN
Bmp10	6.03316	-2.6896	0.698114	-3.85266	0.00011684	NA	DOWN
Slc22a26	670.781	-2.74467	0.640139	-4.28761	1.80605e-05	0.000892251	DOWN
Ttk	3.30933	-2.82359	0.960164	-2.94074	0.00327429	NA	DOWN
Cyp3a41b	10.6089	-2.9134	1.37319	-2.12162	0.0338693	0.137388	DOWN
Gm46637	1.15188	-2.91616	1.32557	-2.19993	0.0278115	NA	DOWN
Slc22a27	74.5137	-2.97018	0.640458	-4.63759	3.52498e-06	0.00027134	DOWN
Cyp3a11	113323	-3.03071	0.273543	-11.0795	1.57819e-28	2.06521e-24	DOWN
Fmo3	1282.56	-3.10503	0.812134	-3.8233	0.000131679	0.00374597	DOWN
Depdc1a	3.10194	-3.17637	1.02622	-3.09521	0.00196671	NA	DOWN
Gm40862	2.16625	-3.21619	1.21388	-2.64952	0.00806053	NA	DOWN
Olfr287	1.48386	-3.28568	1.27663	-2.57371	0.0100613	NA	DOWN
Fsbp	1.50494	-4.0061	1.61733	-2.47699	0.0132495	NA	DOWN
Cyp2b9	1270.55	-4.15486	0.805831	-5.156	2.52285e-07	3.54989e-05	DOWN
Tmem254c	9.82304	-4.90041	2.45286	-1.99783	0.0457351	0.166485	DOWN
Cyp2b13	98.3695	-5.11912	1.20437	-4.25046	2.13333e-05	0.00102259	DOWN
Fbxo36	167.011	0.999409	0.162989	6.13175	8.69195e-10	3.61854e-07
Adam8	19.8401	0.998979	0.344615	2.89883	0.00374559	0.035882
Orm1	16627	0.998318	0.204431	4.88341	1.04269e-06	0.000112935
Itgb4	15.0365	0.997185	0.406195	2.45494	0.0140909	0.0813396
9530057J20Rik	90.433	0.994764	0.193379	5.14413	2.68768e-07	3.72246e-05
Tmem71	31.2915	0.989321	0.262759	3.76512	0.000166468	0.00440973
Lrrc39	52.8535	0.988523	0.181658	5.44165	5.27878e-08	9.46276e-06
Pnpla1	291.269	0.988403	0.249607	3.95983	7.50022e-05	0.00258276
Nat8	24.1288	0.986861	0.342999	2.87715	0.0040128	0.037535
Cpne8	142.792	0.986546	0.166503	5.92509	3.12119e-09	1.0211e-06
Gnat1	146.005	0.985273	0.284227	3.4665	0.000527277	0.00996075
Tmod1	29.665	0.982702	0.479148	2.05094	0.0402731	0.153831
Mpp4	21.4771	0.9784	0.409517	2.38915	0.0168873	0.0903832
Ccl21a	80.4524	0.973969	0.374213	2.60272	0.00924887	0.0623869
Tns4	11.0515	0.96524	0.421841	2.28816	0.0221281	0.106302
Gpx3	190.858	0.961167	0.254558	3.77583	0.000159477	0.00430909
Lilr4b	30.8708	0.958859	0.351936	2.72453	0.0064393	0.0497312
Zfp607b	9.98109	0.957106	0.413783	2.31306	0.0207192	0.102424
Cd9	386.248	0.956298	0.166914	5.7293	1.00847e-08	2.48998e-06
Trpc6	31.6682	0.952781	0.356512	2.67251	0.00752859	0.0548853
Lrg1	13676.5	0.943101	0.218556	4.31514	1.59503e-05	0.000828277
Blnk	14.9495	0.943087	0.332502	2.83634	0.00456342	0.0403419
Dpt	64.3504	0.93603	0.406713	2.30145	0.0213663	0.10425
Gm42052	223.005	0.935213	0.449191	2.08199	0.0373432	0.146122
Cox20	271.978	0.933045	0.167365	5.57493	2.47632e-08	5.06329e-06
Cfap36	212.21	0.930206	0.164094	5.66874	1.43855e-08	3.19065e-06
Fkbp11	95.7445	0.929228	0.20429	4.54858	5.40098e-06	0.000366203
Spon1	26.9147	0.927499	0.354297	2.61786	0.00884834	0.0605593
Sema5b	27.3826	0.92743	0.274578	3.37766	0.000731054	0.012357
Fam19a5	25.1924	0.923315	0.39505	2.33721	0.0194282	0.0985857
Chac1	55.4237	0.917754	0.342147	2.68234	0.00731084	0.0536866
Nfkbiz	180.427	0.917309	0.211027	4.34688	1.38091e-05	0.00074076
Spatc1l	11.6952	0.916094	0.412934	2.2185	0.0265209	0.11912
Mtnr1a	34.8772	0.914773	0.32514	2.81347	0.00490099	0.0419727
Slc41a2	233.847	0.913691	0.272875	3.34838	0.00081284	0.0132464
Gstp2	129.073	0.913262	0.237495	3.84539	0.00012036	0.00350944
Uba1y	13.9644	0.908472	0.371768	2.44365	0.0145395	0.0829758
Zc3h12a	132.392	0.907423	0.199703	4.54387	5.5231e-06	0.000372553
Tgfbr3l	90.6396	0.906549	0.247964	3.65597	0.000256214	0.00594606
Batf3	9.43226	0.904556	0.415239	2.1784	0.0293762	0.126912
1700029J07Rik	12.7536	0.901165	0.436824	2.06299	0.0391134	0.150767
Ripor2	48.9468	0.900441	0.24163	3.72654	0.000194128	0.00493275
Rimklb	18.2074	0.900209	0.334442	2.69168	0.00710933	0.0527631
Milr1	19.1109	0.899228	0.325559	2.7621	0.00574301	0.046248
Scand1	463.871	0.89576	0.157693	5.68041	1.3437e-08	3.03167e-06
Tgm1	85.089	0.883254	0.299564	2.94846	0.00319362	0.0324013
Ltb4r1	15.923	0.882248	0.364924	2.41762	0.0156225	0.086662
Icosl	25.2824	0.881085	0.324886	2.71198	0.00668821	0.0507741
Cyp4a32	2193.45	0.877653	0.178357	4.92077	8.6205e-07	9.89542e-05
Syne4	32.2311	0.876983	0.288513	3.03966	0.00236845	0.0265944
Susd4	136.567	0.876057	0.247468	3.54008	0.000400002	0.00823023
Lmntd2	19.6794	0.872385	0.387944	2.24874	0.0245292	0.113176
Pou2f2	26.1931	0.870881	0.27162	3.20625	0.00134478	0.0186615
Xlr	9.815	0.870538	0.39441	2.20719	0.0273006	0.121342
1700066C05Rik	52.7932	0.869933	0.30974	2.80859	0.00497584	0.0424748
Kif5a	38.4862	0.868921	0.295348	2.94203	0.00326069	0.0327974
Muc1	30.709	0.867626	0.296031	2.93086	0.00338024	0.0336505
Olfr976	14.6037	0.865691	0.411266	2.10494	0.0352966	0.141554
Marveld3	25.0895	0.865564	0.321232	2.69451	0.00704914	0.0524417
Tmem98	190.297	0.865525	0.208335	4.15448	3.26034e-05	0.00139885
Gpr132	10.6011	0.864526	0.406633	2.12606	0.0334984	0.136731
Cd300lb	23.0278	0.863958	0.291535	2.96348	0.00304179	0.0313178
Fxyd3	12.2564	0.86364	0.425386	2.03025	0.0423309	0.158475
Sftpd	17.7855	0.861011	0.355196	2.42404	0.0153489	0.0858356
Nfkbid	14.3571	0.860079	0.344685	2.49526	0.0125865	0.0755192
Egfr	6451.78	0.859713	0.180509	4.76272	1.91e-06	0.000167747
C5ar1	24.1786	0.859279	0.295765	2.90528	0.00366924	0.0355409
Myc	221.32	0.852883	0.200486	4.25408	2.09907e-05	0.00100987
Fgl1	9055.98	0.851969	0.354979	2.40006	0.0163925	0.0889911
Omd	53.7385	0.851258	0.220994	3.85194	0.000117185	0.00345537
Arl11	8.89614	0.851072	0.427464	1.99098	0.0464834	0.168546
Tifa	103.727	0.850983	0.193207	4.40452	1.0602e-05	0.000608501
Prr22	11.7949	0.850794	0.405054	2.10044	0.0356898	0.142173
Asb2	23.1404	0.848931	0.312873	2.71334	0.00666082	0.0507491
Prss48	12.6026	0.848312	0.425272	1.99475	0.0460698	0.167464
Gvin1	128.491	0.846745	0.281306	3.01005	0.00261205	0.0283193
Sult2a7	22.5156	0.84023	0.336224	2.49902	0.0124537	0.0749919
Ccdc17	68.0117	0.839402	0.194615	4.31315	1.60945e-05	0.00083246
Odf3b	204.518	0.838228	0.226503	3.70073	0.00021498	0.005318
Isg15	107.855	0.834391	0.324373	2.57232	0.010102	0.0659983
Mbp	18.3605	0.833553	0.353668	2.35688	0.0184294	0.0954737
Styxl1	14.338	0.832182	0.361424	2.30251	0.0213065	0.104036
Snhg11	140.968	0.829952	0.307838	2.69607	0.00701631	0.0524081
Doc2g	41.3059	0.826495	0.296522	2.78729	0.00531501	0.0441601
Tes	25.0695	0.825634	0.313038	2.63749	0.00835227	0.0584901
Exoc3l4	11.7046	0.824212	0.389593	2.11557	0.0343812	0.138874
Isyna1	213.565	0.816075	0.273245	2.98661	0.00282091	0.0298685
Rasgrp4	58.7549	0.81599	0.213047	3.83008	0.000128099	0.00366005
Osbpl3	28.513	0.814456	0.309532	2.63125	0.00850713	0.0591836
A2ml1	337.48	0.812633	0.27864	2.91643	0.00354062	0.034706
Fam161a	27.8209	0.812603	0.253587	3.20443	0.00135329	0.0187597
Lix1	20.4728	0.811825	0.313445	2.59001	0.00959741	0.0638363
Zap70	123.402	0.811438	0.203849	3.98058	6.87464e-05	0.00245127
Ube2u	36.6098	0.81049	0.319678	2.53533	0.0112341	0.0702383
Efr3b	12.1586	0.809948	0.384298	2.10761	0.035065	0.140798
Mcm10	526.122	0.809912	0.202662	3.99637	6.43224e-05	0.00233812
Apol9a	758.437	0.809501	0.369603	2.19019	0.0285107	0.124655
Pls1	20.9716	0.808389	0.333351	2.42504	0.0153067	0.085676
Ovgp1	26.5563	0.80675	0.310841	2.59538	0.00944873	0.0632873
Hpx	100408	0.80481	0.184698	4.35744	1.31593e-05	0.000714531
Cand2	19.5559	0.801186	0.342767	2.33741	0.0194179	0.0985857
Rad9b	58.3674	0.798871	0.35467	2.25244	0.0242948	0.112698
Dmtn	12.6247	0.796166	0.369404	2.15527	0.0311406	0.131242
Nlrp1a	33.8861	0.796063	0.262994	3.02692	0.00247056	0.0272825
Psg23	146.399	0.795191	0.142441	5.58259	2.36965e-08	4.9221e-06
Siva1	63.9954	0.794306	0.203123	3.91048	9.21142e-05	0.00297367
Csf3r	90.5571	0.794237	0.197976	4.01179	6.02595e-05	0.0022466
Traf3ip2	62.8461	0.793591	0.202391	3.92107	8.81549e-05	0.00288361
Slc12a8	13.4601	0.790182	0.401497	1.96809	0.0490575	0.174163
Fgfr1	94.9382	0.788553	0.164869	4.7829	1.7278e-06	0.000157072
Gm35549	16.9624	0.787342	0.397557	1.98045	0.047653	0.171127
Gm46731	16.243	0.786792	0.394911	1.99233	0.0463349	0.1681
Rccd1	30.6846	0.786063	0.242914	3.23598	0.00121227	0.0173534
Wdr5b	21.678	0.785944	0.354951	2.21423	0.0268126	0.12012
Sytl1	66.9037	0.780066	0.212949	3.66316	0.000249121	0.00586894
Alpk1	27.1035	0.774003	0.345849	2.23798	0.0252223	0.115003
Ablim2	45.9104	0.77239	0.245873	3.14142	0.00168129	0.0213191
Tmem191c	19.0621	0.771921	0.357643	2.15836	0.0309	0.130612
Dynlt1c	252.03	0.770629	0.189459	4.06751	4.75179e-05	0.00187861
Nucb2	45.7895	0.769564	0.300302	2.56264	0.0103881	0.0669979
Fam71e1	80.3971	0.767952	0.228191	3.36539	0.00076436	0.0127095
Carmil1	355.52	0.765136	0.220961	3.46276	0.00053467	0.0100527
Tmem176a	3029.86	0.760895	0.132085	5.76063	8.38023e-09	2.19327e-06
Cxcr3	12.4157	0.759922	0.386734	1.96497	0.0494174	0.174919
Smco1	16.6994	0.759845	0.361603	2.10132	0.0356126	0.142038
Bola2	296.23	0.759726	0.160387	4.73682	2.171e-06	0.000185684
S100a11	125.723	0.759546	0.216205	3.51309	0.000442931	0.00891722
Ccdc66	76.892	0.75926	0.237609	3.19542	0.00139626	0.0190485
Echdc2	2531.82	0.758148	0.133898	5.66211	1.49519e-08	3.261e-06
Ifi27	664.663	0.755859	0.201057	3.75943	0.000170303	0.00448409
Zbp1	131.538	0.752012	0.261494	2.87583	0.00402963	0.0376387
Ccdc78	17.2158	0.74975	0.329724	2.27387	0.0229738	0.108725
Crip1	47.4236	0.747962	0.314961	2.37478	0.0175596	0.0925807
Ppp1r35	170.946	0.743141	0.200859	3.69982	0.000215756	0.00532715
Dock3	15.9819	0.740988	0.314617	2.35521	0.0185123	0.0957518
Paxx	389.589	0.740468	0.283053	2.61601	0.0088964	0.0606808
Pi15	38.2176	0.739597	0.25431	2.90825	0.00363456	0.0354255
Adcy1	56.0191	0.738401	0.352479	2.09488	0.0361815	0.143389
Sdsl	456.363	0.737231	0.239634	3.07649	0.00209455	0.0248498
Hmgn5	443.576	0.736422	0.181008	4.06845	4.73265e-05	0.00187671
Zdhhc23	14.8308	0.735514	0.340079	2.16277	0.0305587	0.129751
Csf2ra	989.83	0.732786	0.175789	4.16856	3.06535e-05	0.00134158
Cep78	26.6621	0.73247	0.279664	2.61911	0.00881604	0.0604107
Nnmt	2752.46	0.729986	0.168697	4.32721	1.51008e-05	0.000796812
Hist3h2a	19.0536	0.728723	0.312318	2.33328	0.0196337	0.0991125
Rasl12	15.8138	0.722771	0.341076	2.11909	0.0340825	0.138049
Ppp3cc	57.13	0.722457	0.275505	2.6223	0.00873375	0.0602159
Igfbp5	62.5342	0.718563	0.353932	2.03023	0.0423329	0.158475
Ccdc36	15.2991	0.716701	0.323855	2.21303	0.0268956	0.120277
Ifit1	117.321	0.716401	0.31681	2.26129	0.0237412	0.111081
Lst1	31.5827	0.71534	0.280169	2.55325	0.0106724	0.0680041
Gm46257	234.352	0.715295	0.273058	2.61958	0.00880394	0.0604107
Tmem269	22.116	0.714448	0.339575	2.10395	0.0353832	0.141814
Insl3	33.7739	0.712378	0.351199	2.02842	0.0425177	0.158767
Fam83a	29.7411	0.711931	0.267099	2.66542	0.00768927	0.0556536
H2afj	592.674	0.711228	0.151991	4.67942	2.87692e-06	0.000235296
Rad50	93.3376	0.7111	0.230384	3.08659	0.00202466	0.024174
Gm5617	249.739	0.709282	0.174545	4.0636	4.83211e-05	0.00189889
Smyd1	79.9099	0.708059	0.209469	3.38025	0.000724193	0.0122916
Coro1a	94.4382	0.707818	0.197038	3.59229	0.000327779	0.00708979
Trim80	31.2096	0.707282	0.263057	2.6887	0.00717305	0.0530339
Rras	468.966	0.707125	0.102087	6.9267	4.30758e-12	5.12445e-09
Mab21l2	23.3585	0.70501	0.287865	2.4491	0.0143213	0.0820168
Banp	192.027	0.704363	0.166662	4.2263	2.37564e-05	0.00111027
Ang	4767.88	0.703467	0.135527	5.19061	2.09601e-07	3.0141e-05
Syt12	50.829	0.69854	0.192985	3.61967	0.000294982	0.00659198
Apcs	1946.04	0.698519	0.203246	3.43681	0.0005886	0.010683
Dtx1	16.6145	0.698149	0.320242	2.18007	0.0292524	0.12667
Izumo4	112.536	0.698134	0.217564	3.20887	0.00133256	0.018564
Zfp947	18.5313	0.694965	0.332295	2.09141	0.0364915	0.144436
Clec9a	64.2455	0.694916	0.206741	3.36128	0.000775811	0.0128185
Cebpb	3965.81	0.694344	0.228379	3.04031	0.00236334	0.0265693
Gm46911	5869.1	0.68921	0.162485	4.24167	2.21858e-05	0.0010481
2010111I01Rik	348.347	0.68865	0.165591	4.15874	3.20014e-05	0.00137754
Lilrb4a	146.176	0.687769	0.200449	3.43114	0.000601042	0.0108786
1700056E22Rik	18.3149	0.686823	0.340397	2.01771	0.0436212	0.16133
Cebpd	521.763	0.686719	0.176349	3.89409	9.85683e-05	0.00311132
Hoxb3	28.895	0.686187	0.261456	2.62448	0.00867813	0.0598955
Gm15411	89.4398	0.685061	0.258633	2.64877	0.0080785	0.0575618
Mrpl57	435.534	0.683898	0.1533	4.46118	8.15102e-06	0.000512809
Fam193b	1217.62	0.681221	0.18399	3.70249	0.000213494	0.0053013
Letm2	48.2933	0.678135	0.244238	2.77654	0.00549415	0.0448512
Bax	390.928	0.674205	0.147371	4.57487	4.76505e-06	0.00033296
Zfp101	40.9306	0.673853	0.262765	2.56447	0.0103332	0.0667756
Npdc1	86.4998	0.673601	0.227698	2.95832	0.00309326	0.0317229
Nek3	22.7405	0.673463	0.279226	2.41189	0.0158699	0.0872342
Srd5a1	1837.79	0.672889	0.215414	3.1237	0.00178594	0.0221524
P2rx3	45.6424	0.670153	0.263379	2.54444	0.0109453	0.0691934
Selenow	1045.13	0.669811	0.113686	5.89175	3.82133e-09	1.14692e-06
Inca1	548.325	0.669664	0.131439	5.09486	3.49007e-07	4.70835e-05
Csrp3	378.985	0.669159	0.239753	2.79104	0.00525397	0.0438479
Slc12a9	340.08	0.667089	0.200984	3.31912	0.000903024	0.014186
Zfp40	20.9224	0.666892	0.320262	2.08233	0.0373122	0.146057
Zfhx3	252.892	0.666548	0.161567	4.12553	3.6989e-05	0.0015514
Mmd2	142.235	0.665643	0.309981	2.14737	0.031764	0.13272
Cldn34c1	19.6102	0.665508	0.295566	2.25164	0.0243453	0.112892
AI413582	34.5899	0.66534	0.23443	2.83812	0.004538	0.0402605
Oas2	143.857	0.66289	0.267819	2.47514	0.0133185	0.0785424
Myom1	45.4303	0.66262	0.293026	2.2613	0.0237407	0.111081
Ctcfl	79.5223	0.6626	0.173762	3.81326	0.000137145	0.00385953
Gm33153	17.6395	0.662178	0.314574	2.105	0.0352913	0.141554
B3galt1	259.239	0.661958	0.209668	3.15718	0.00159303	0.0207155
Aqp4	81.9129	0.661868	0.247869	2.67023	0.00757989	0.0551364
Fam187b	41.0106	0.660539	0.23156	2.85256	0.00433683	0.0394313
Btc	24.4154	0.660376	0.311646	2.11899	0.034091	0.138049
Atg16l2	292.871	0.659946	0.187957	3.51116	0.000446155	0.00895702
Slc1a5	54.7521	0.658438	0.288334	2.2836	0.0223952	0.107232
Spp1	603.402	0.657758	0.186201	3.53252	0.000411623	0.0084164
Mtmr7	58.0209	0.654876	0.220577	2.96892	0.00298844	0.0310222
Cfap74	95.6269	0.654076	0.207946	3.14541	0.00165853	0.0211948
Haghl	76.8855	0.653925	0.205674	3.17943	0.00147567	0.0197327
C9	4234.38	0.653574	0.235033	2.78078	0.00542282	0.0444631
2010003K11Rik	316.522	0.65283	0.19149	3.40922	0.000651483	0.0113975
Tbc1d30	64.8276	0.651895	0.307812	2.11783	0.0341891	0.138299
Apoc2	3039.18	0.648741	0.23445	2.76707	0.00565619	0.0458471
Vmn1r65	58.8489	0.646513	0.242628	2.66462	0.00770746	0.0557205
Tmem266	36.9525	0.64633	0.264801	2.44081	0.0146542	0.0835215
Zfp937	301.767	0.644161	0.140829	4.57407	4.78347e-06	0.00033296
Tmem198b	192.092	0.644139	0.197118	3.26777	0.00108397	0.0160477
Mlph	23.5478	0.643136	0.284115	2.26364	0.023596	0.110633
Eif4e3	65.5787	0.640871	0.184075	3.48157	0.000498489	0.00959298
Gm45978	203.067	0.640402	0.199632	3.20792	0.00133701	0.0185931
Rsc1a1	916.595	0.640219	0.144402	4.43358	9.26801e-06	0.000551278
Ssc4d	43.3955	0.640137	0.253164	2.52855	0.0114535	0.0710672
Dok3	76.3256	0.639975	0.234904	2.72441	0.00644157	0.0497312
Xaf1	141.791	0.638523	0.276421	2.30996	0.0208901	0.102847
Vmo1	42.9451	0.637849	0.265699	2.40064	0.0163664	0.0889042
Wdr92	4350.77	0.637743	0.104055	6.1289	8.84863e-10	3.61854e-07
Sox13	107.869	0.637406	0.155288	4.10466	4.04913e-05	0.00166999
Wnt4	41.0906	0.637403	0.234032	2.72358	0.00645793	0.0498281
Sap25	96.4518	0.636682	0.227851	2.79429	0.00520131	0.0435472
4930512M02Rik	55.083	0.636288	0.239762	2.65383	0.00795846	0.0570967
Zmat5	110.226	0.636094	0.173473	3.66681	0.000245592	0.0058433
Clcf1	24.5733	0.635983	0.283225	2.24551	0.0247354	0.113734
Samd15	17.6775	0.635166	0.298563	2.12741	0.0333861	0.136486
Cd14	125.598	0.634968	0.236579	2.68396	0.00727565	0.0535271
2310039H08Rik	876.045	0.634491	0.0843392	7.52309	5.34963e-14	1.16676e-10
S100a10	1482.1	0.634256	0.137755	4.60424	4.13967e-06	0.000299291
Zfp692	83.3723	0.634171	0.267378	2.37181	0.0177011	0.0930502
Tmem206	82.3814	0.632514	0.182853	3.45914	0.000541908	0.0101306
Trpt1	71.6464	0.631854	0.16848	3.75033	0.000176603	0.00459947
Ier2	518.427	0.631218	0.181033	3.48676	0.000488907	0.00949234
Sntg2	66.8702	0.631214	0.245339	2.57283	0.0100871	0.0659342
Ssbp4	121.801	0.629295	0.144601	4.35194	1.34935e-05	0.000729655
Itgam	25.982	0.629055	0.262434	2.39701	0.0165296	0.0893458
Serpinb1a	75.0535	0.628949	0.293066	2.1461	0.031865	0.133052
Mrpl54	479.142	0.628745	0.113743	5.52776	3.24353e-08	6.43104e-06
Pinx1	63.1079	0.628576	0.212038	2.96445	0.00303221	0.0312536
1110008P14Rik	398.106	0.626644	0.147047	4.26151	2.03054e-05	0.000991477
Fxyd5	113.234	0.625561	0.204984	3.05176	0.00227502	0.0260008
Wdyhv1	78.0521	0.624328	0.182953	3.4125	0.000643699	0.0113497
Fgfr2	578.016	0.623407	0.157862	3.94906	7.84572e-05	0.00264611
Gsdmd	440.096	0.62288	0.151999	4.09793	4.16861e-05	0.00170359
Rwdd3	72.6432	0.622845	0.229378	2.71536	0.00662035	0.0505744
Apoc1	52219.8	0.621339	0.203762	3.04934	0.00229347	0.0261204
Grk3	111.643	0.621204	0.178153	3.48691	0.000488638	0.00949234
Adamts10	139.799	0.62004	0.251704	2.46337	0.0137639	0.0801932
Mrnip	113.335	0.618776	0.30286	2.04311	0.0410417	0.155403
Ndufaf3	152.624	0.617663	0.135015	4.57479	4.76707e-06	0.00033296
Sla2	39.9912	0.616941	0.201168	3.0668	0.00216362	0.0253475
LOC108167320	71.5959	0.615176	0.204785	3.00401	0.0026645	0.028674
Zfp958	64.4691	0.614204	0.186871	3.28678	0.00101339	0.0154921
Hypk	504.456	0.6142	0.123349	4.97936	6.37963e-07	7.65907e-05
Bbs4	55.3787	0.613	0.294091	2.08439	0.0371247	0.145742
Atp5s	119.682	0.61023	0.14052	4.34265	1.40771e-05	0.00075189
Faim	85.2065	0.609317	0.16374	3.72124	0.000198243	0.00499848
Snx32	50.2728	0.607851	0.26983	2.25272	0.0242769	0.112697
Ppig	492.496	0.606906	0.131932	4.60015	4.22188e-06	0.000303558
Ttc41	58.8601	0.605259	0.252745	2.39474	0.016632	0.0898249
Cyp2j9	539.504	0.604749	0.21549	2.80639	0.00501007	0.0426279
Agap2	66.1526	0.604702	0.26677	2.26676	0.0234051	0.110014
Spint2	1260.36	0.603355	0.136367	4.42448	9.6674e-06	0.000569854
Ap1s3	92.469	0.602876	0.154423	3.90404	9.45982e-05	0.00303751
Them7	226.794	0.602508	0.186351	3.23318	0.00122419	0.0174318
F830016B08Rik	250.051	0.600976	0.251411	2.39042	0.0168293	0.0903013
Rogdi	504.422	0.599714	0.162745	3.68499	0.000228711	0.00553933
Mustn1	102.67	0.599295	0.2107	2.8443	0.00445095	0.0400036
Plscr1	224.916	0.59928	0.143386	4.17948	2.92176e-05	0.0012917
Mup10	143748	0.599263	0.249726	2.39968	0.0164095	0.0889911
Zfp579	234.863	0.599177	0.178108	3.36412	0.000767891	0.0127521
Cmc4	55.0744	0.59752	0.263811	2.26495	0.0235156	0.110375
Thyn1	158.839	0.597414	0.129525	4.61236	3.98125e-06	0.000294343
Lbp	6131.57	0.596773	0.217074	2.74916	0.00597477	0.0473912
Tmem184c	265.853	0.596765	0.150747	3.95871	7.53565e-05	0.00258276
Gpcpd1	2206.76	0.596645	0.271112	2.20073	0.0277548	0.122537
Gm40595	154.314	0.59644	0.266497	2.23808	0.0252161	0.115003
Catsper2	46.1183	0.595631	0.202191	2.94589	0.0032203	0.0325161
Zfp972	1085.08	0.59555	0.126024	4.72568	2.29348e-06	0.000193629
Rfc3	53.6047	0.595251	0.257996	2.30722	0.0210428	0.10325
Zfp975	36.3061	0.594326	0.258895	2.29563	0.0216971	0.105001
Camk2n1	1180.82	0.593821	0.132512	4.48128	7.41969e-06	0.000478296
Zfyve28	58.9071	0.59321	0.191912	3.09105	0.00199451	0.0239232
Pgm3	359.389	0.592501	0.183234	3.23358	0.00122248	0.0174264
Apoc3	28168.9	0.591935	0.167023	3.54403	0.000394057	0.00813216
Apoc4	15853.2	0.591447	0.137369	4.30553	1.66583e-05	0.000851524
Olfr613	693.354	0.591249	0.139213	4.24707	2.16586e-05	0.0010344
E2f8	213.056	0.590803	0.231998	2.54658	0.0108784	0.0688036
Dnal1	22.1444	0.590501	0.281129	2.10046	0.0356881	0.142173
Afp	17.8718	0.589735	0.297086	1.98506	0.0471376	0.17007
Gm42061	39.1567	0.589619	0.275713	2.13852	0.0324742	0.134205
Polr2f	382.628	0.588869	0.196715	2.99351	0.00275788	0.0294129
Fam25c	169.375	0.587752	0.259517	2.26479	0.0235254	0.110381
Steap3	584.373	0.587559	0.148178	3.96522	7.33279e-05	0.00255943
Ccdc30	62.9055	0.585512	0.194333	3.01294	0.00258731	0.0281685
Trim12c	88.1948	0.585489	0.221732	2.64052	0.00827784	0.0583744
Ino80b	236.457	0.58529	0.13923	4.20376	2.62519e-05	0.00119282
Keg1	1000.35	0.585166	0.241749	2.42055	0.0154971	0.086259
Eaf2	2204.77	0.584416	0.174161	3.3556	0.000791924	0.0130518
Dnajc17	50.5922	0.58439	0.22786	2.56468	0.010327	0.0667727
Gm43828	2241.96	0.584367	0.213433	2.73795	0.00618243	0.0486566
Ttc32	182.026	0.584192	0.169969	3.43706	0.000588075	0.010683
Pabpn1	1189.31	0.583997	0.160936	3.62876	0.00028479	0.0064144
Fuz	175.842	0.583831	0.170255	3.42915	0.000605478	0.0109229
2510002D24Rik	206.299	0.583697	0.174586	3.34331	0.00082784	0.0133802
Sra1	1033.33	0.583102	0.107061	5.44645	5.13854e-08	9.3393e-06
BC005561	121.37	0.582599	0.208031	2.80054	0.00510168	0.0430242
Tagap1	234.946	0.581774	0.18681	3.11425	0.00184415	0.0226596
Apon	7573.06	0.581228	0.0986285	5.8931	3.79007e-09	1.14692e-06
Serpina11	1798.98	0.580821	0.0914835	6.34892	2.16836e-10	1.09135e-07
Cd48	42.1928	0.579575	0.242829	2.38676	0.0169976	0.0906401
Setd7	132.541	0.578529	0.189713	3.04949	0.0022923	0.0261204
Gpr137	402.672	0.578262	0.131619	4.39346	1.11562e-05	0.000631992
Gm12657	47.1821	0.578258	0.274295	2.10816	0.0350169	0.140734
Cnbd2	12783.5	0.578063	0.222732	2.59533	0.00945005	0.0632873
Ccdc191	59.0698	0.578005	0.238034	2.42825	0.0151719	0.0853241
Fabp2	968.302	0.577686	0.153077	3.77381	0.000160771	0.00430909
Arhgef16	55.75	0.576538	0.211056	2.73168	0.00630114	0.0491212
Tmem176b	4652.15	0.576456	0.115672	4.98355	6.24273e-07	7.57484e-05
Snrpf	125.382	0.575987	0.183416	3.14034	0.00168753	0.0213776
Arhgap10	33.8437	0.575485	0.248326	2.31746	0.0204787	0.101856
Meiob	63.3571	0.575006	0.220592	2.60665	0.00914326	0.061802
Jph1	55.1231	0.573418	0.254932	2.2493	0.0244934	0.113176
Cir1	321.508	0.572965	0.145548	3.93661	8.26425e-05	0.00273787
Psenen	1013.73	0.570678	0.157902	3.61414	0.000301349	0.00665
Tcea3	828.023	0.57045	0.219208	2.60233	0.00925927	0.0623922
Ubald1	633.438	0.570427	0.117353	4.8608	1.16913e-06	0.000122182
Pfdn6	478.247	0.57026	0.152958	3.7282	0.000192853	0.00491318
Fgd2	86.2549	0.56999	0.166424	3.42493	0.000614954	0.0110388
Cisd3	1108.7	0.569907	0.128289	4.44237	8.89742e-06	0.000544073
Cyp2d34	137.451	0.569526	0.288602	1.9734	0.0484499	0.172898
Esf1	213.456	0.569406	0.129689	4.39056	1.13057e-05	0.000637699
Uqcc3	352.406	0.569181	0.169677	3.35449	0.000795112	0.0130865
2610524H06Rik	30.7092	0.568927	0.239908	2.37144	0.017719	0.0930502
2300009A05Rik	194.858	0.568373	0.142567	3.98669	6.70004e-05	0.0024021
Krt18	3495.98	0.567301	0.124447	4.55856	5.15064e-06	0.000355028
Zfhx2	400.812	0.566769	0.184846	3.06616	0.00216828	0.0253676
Il15ra	585.263	0.566731	0.141263	4.01189	6.02339e-05	0.0022466
Inafm1	105.719	0.566395	0.167815	3.37512	0.000737834	0.0124007
Pcgf1	73.4009	0.565571	0.239872	2.3578	0.0183834	0.0953349
Opcml	38.9254	0.565478	0.234911	2.4072	0.0160754	0.0877977
Gm42267	1135.63	0.565333	0.118658	4.76439	1.89423e-06	0.000167486
Spice1	32.0937	0.564702	0.253821	2.2248	0.0260946	0.117831
Gm3650	72.7042	0.564594	0.231549	2.43833	0.0147553	0.0839514
Il5ra	33.4466	0.564286	0.234306	2.40833	0.0160256	0.0876006
Pin4	165.189	0.564019	0.206455	2.73192	0.00629663	0.0491212
Bcap29	117.144	0.563743	0.193654	2.91108	0.00360179	0.0351739
F3	45.4427	0.561727	0.214295	2.62128	0.00876001	0.0602825
Atp5e	1523.92	0.560602	0.174597	3.21083	0.00132353	0.0184835
Iqcc	75.8154	0.56015	0.178721	3.13422	0.00172314	0.0217235
Tmtc1	40.1503	0.559754	0.252897	2.21336	0.0268726	0.120277
Wfdc21	2514.52	0.559293	0.18909	2.95781	0.00309831	0.0317498
Mks1	34.6529	0.558156	0.227056	2.45824	0.0139622	0.0808757
Ly6a	111.834	0.557339	0.273078	2.04095	0.0412558	0.155943
Endog	546.603	0.556911	0.146244	3.8081	0.00014004	0.00392412
Ttc6	28.1295	0.556727	0.263123	2.11584	0.0343581	0.138854
Lims2	2153.74	0.554296	0.145198	3.81753	0.000134793	0.00380263
N6amt1	173.137	0.55385	0.113992	4.85866	1.18185e-06	0.000122182
Gabbr1	68.2742	0.553448	0.209473	2.6421	0.00823942	0.0582021
Fhit	63.3733	0.552169	0.20368	2.71097	0.00670874	0.0508636
Mthfs	251.448	0.55085	0.117965	4.66962	3.01758e-06	0.000242258
Zfp707	498.243	0.550439	0.175056	3.14437	0.00166446	0.0212292
Pcsk4	381.448	0.549708	0.170109	3.23151	0.00123137	0.0174769
Taf10	1025.02	0.548828	0.154876	3.54366	0.000394614	0.00813216
Mcmdc2	81.9077	0.548121	0.219681	2.49507	0.0125931	0.0755237
Mthfsl	357.138	0.54796	0.145998	3.75321	0.000174582	0.00456005
Bbip1	160.615	0.547449	0.138268	3.95932	7.51639e-05	0.00258276
Ifitm3	5982.58	0.547357	0.214371	2.55332	0.0106702	0.0680041
Arhgap45	207.101	0.546982	0.190827	2.86638	0.00415195	0.0381548
Churc1	466.686	0.545693	0.154769	3.52586	0.000422113	0.00856399
Smim8	145.475	0.545213	0.178171	3.06005	0.00221297	0.0256501
Igf1	9419.15	0.544947	0.109553	4.97425	6.54997e-07	7.79209e-05
Znhit1	736.916	0.543932	0.129808	4.19027	2.7862e-05	0.00124544
Zfp688	72.9024	0.543738	0.230414	2.35983	0.0182834	0.0950938
Rgs3	138.293	0.543598	0.180915	3.00472	0.00265825	0.028654
Metap1d	670.293	0.543484	0.167151	3.25146	0.00114815	0.0167312
Ankrd12	107.035	0.543378	0.178406	3.04573	0.00232118	0.0262997
Ccdc88a	33.426	0.542536	0.264981	2.04745	0.0406136	0.154452
Tmem238	382.286	0.542331	0.130608	4.15236	3.29063e-05	0.00140723
Tbc1d8	957.742	0.541943	0.162882	3.3272	0.00087722	0.0138639
Dglucy	471.07	0.541434	0.131882	4.10546	4.03518e-05	0.00166999
Cenpx	473.01	0.541289	0.204736	2.64384	0.00819706	0.0580762
Sdr39u1	196.272	0.540857	0.132191	4.09149	4.28609e-05	0.00172578
Upf3b	308.98	0.540844	0.18672	2.89654	0.00377297	0.0360125
Fxyd1	4690.55	0.540579	0.154149	3.50687	0.000453417	0.0090357
Zfp488	3005.34	0.539439	0.166686	3.23625	0.00121109	0.0173534
Jak3	263.826	0.539321	0.144305	3.73736	0.000185965	0.00478103
Kdf1	88.9112	0.539201	0.188046	2.86739	0.00413868	0.03814
Snrpd2	349.255	0.538701	0.192036	2.80521	0.00502832	0.0426722
Tmem136	43.0224	0.538504	0.248174	2.16986	0.0300171	0.128493
Clec4a1	67.2397	0.5377	0.247614	2.17153	0.0298915	0.128123
Edf1	2182.06	0.537519	0.129897	4.13803	3.50295e-05	0.0014883
4930521O11Rik	84.597	0.537293	0.210061	2.55779	0.0105339	0.0675783
Pde1b	43.4164	0.537	0.263161	2.04057	0.0412934	0.15604
Sco2	2573.51	0.53693	0.133327	4.02717	5.64515e-05	0.00213504
1810022K09Rik	271.7	0.536754	0.139389	3.85076	0.000117753	0.00346273
Cobl	353.685	0.536581	0.142412	3.76781	0.000164689	0.00437144
Chchd10	16767	0.53626	0.0989168	5.42133	5.91574e-08	1.00537e-05
D17H6S56E-5	3222.05	0.536104	0.199182	2.69153	0.0071125	0.0527631
Ppp1r9a	148.332	0.535451	0.154863	3.45758	0.000545047	0.0101458
Cd300lf	55.7941	0.535054	0.258334	2.07117	0.0383431	0.148845
Dpm2	261.909	0.534609	0.132306	4.04069	5.32947e-05	0.00205727
Uqcrq	4782.67	0.533957	0.16778	3.18249	0.00146014	0.0195852
Mmp24	123.818	0.533797	0.172203	3.09982	0.00193639	0.0234409
Ankrd7	154.325	0.53345	0.153583	3.47336	0.000513993	0.00977632
Dut	85.1766	0.533195	0.181959	2.9303	0.00338635	0.0336505
Relb	44.0471	0.531402	0.216814	2.45096	0.0142475	0.0817082
Hist1h2bc	1480.94	0.530469	0.18407	2.88189	0.00395303	0.037124
Tmem45b	44.7215	0.530465	0.203842	2.60233	0.00925923	0.0623922
Bok	151.14	0.530416	0.157446	3.36889	0.000754722	0.0126227
Romo1	555.229	0.530192	0.18113	2.92714	0.00342094	0.0338321
Cxcr2	99.897	0.529902	0.182227	2.90792	0.00363838	0.0354255
Pcm1	257.298	0.52967	0.136048	3.89326	9.89079e-05	0.00311132
Lsm3	47.4607	0.52936	0.194871	2.71647	0.00659823	0.0505234
Mapk1ip1	265.037	0.529244	0.184437	2.8695	0.00411119	0.0380588
Rnasek	1486.07	0.528666	0.165244	3.1993	0.00137762	0.0188982
Aldh3b1	50.4927	0.52827	0.211836	2.49377	0.0126393	0.0757314
Gm14149	194.647	0.527997	0.208878	2.52777	0.0114788	0.0711567
Plcd3	73.1553	0.527762	0.23086	2.28607	0.0222503	0.106811
A230050P20Rik	1102.61	0.526878	0.189853	2.77519	0.00551694	0.0449251
Gm46620	2084.03	0.526266	0.208959	2.51851	0.0117851	0.0724719
Neurl3	142.699	0.526245	0.123581	4.25831	2.05979e-05	0.00099831
Pyroxd1	337.299	0.526029	0.109498	4.80399	1.55531e-06	0.000145227
C1qa	1247.14	0.524946	0.147085	3.56899	0.000358356	0.00759157
Nr0b2	1409.46	0.524631	0.23778	2.20637	0.0273582	0.121435
Ndufa8	1375.7	0.524437	0.138782	3.77885	0.000157557	0.00427912
Gps2	508.793	0.523708	0.14387	3.64015	0.000272477	0.00620782
Pigp	321.591	0.52331	0.107109	4.88576	1.03028e-06	0.000112935
Parp3	361.217	0.522603	0.118005	4.42864	9.48286e-06	0.000561506
2310033P09Rik	120.159	0.522198	0.165966	3.14641	0.00165285	0.0211429
Klhdc7a	59.9096	0.521852	0.24966	2.09025	0.0365954	0.144723
Plagl1	34.0939	0.521542	0.255692	2.03973	0.0413777	0.156223
Apobec1	259.71	0.520757	0.148356	3.51019	0.000447782	0.00895974
Rbm3	1168.54	0.52045	0.141654	3.67408	0.000238705	0.00572009
Ufsp1	43.079	0.519214	0.224587	2.31186	0.0207855	0.102487
Apex2	289.79	0.518965	0.123335	4.20776	2.57917e-05	0.00117903
Grk1	274.921	0.518192	0.211164	2.45398	0.0141284	0.0814111
1700037H04Rik	46.7062	0.518109	0.24579	2.10793	0.0350368	0.140771
Hdac9	25.3856	0.517342	0.255088	2.0281	0.0425504	0.158772
1600002K03Rik	47.9533	0.517338	0.250312	2.06677	0.0387558	0.149914
Cntrl	590.622	0.517074	0.182214	2.83773	0.00454361	0.0402805
Mrps33	443.441	0.51643	0.121249	4.25924	2.05124e-05	0.000997864
Cp	22824.6	0.516361	0.122956	4.19956	2.67435e-05	0.00120263
Nfkbia	1275.56	0.515426	0.170964	3.01483	0.00257122	0.028086
Dnajc4	166.713	0.514718	0.193993	2.65328	0.00797135	0.0571579
Fam131c	88.7067	0.514146	0.222291	2.31294	0.020726	0.102424
Pmm2	992.359	0.513837	0.111148	4.62301	3.78204e-06	0.000284435
Gadd45gip1	948.251	0.513827	0.191147	2.68813	0.00718539	0.0530632
Tmem223	357.14	0.513811	0.177083	2.90152	0.00371353	0.0357331
Bbs10	53.0196	0.513657	0.242412	2.11894	0.0340956	0.138049
Cyp2j13	31.0242	0.51309	0.261474	1.9623	0.0497279	0.175402
Abhd10	99.1256	0.511736	0.14822	3.45255	0.000555321	0.010264
Nrep	93.2686	0.511691	0.256239	1.99693	0.0458326	0.166694
Dtwd1	92.0916	0.511384	0.163624	3.12535	0.00177591	0.0220489
Wsb1	554.081	0.510219	0.222745	2.29059	0.0219871	0.105948
Gimap3	51.3064	0.510121	0.231606	2.20254	0.027627	0.122179
Shld1	84.7518	0.509488	0.163662	3.11306	0.0018516	0.0227085
Tmsb10	301.82	0.508958	0.257483	1.97666	0.0480796	0.172187
Mfsd13a	78.3515	0.508649	0.213197	2.38582	0.0170412	0.0907985
Luc7l3	542.996	0.508477	0.154969	3.28115	0.00103385	0.0157131
Aprt	736.588	0.508096	0.082702	6.1437	8.06221e-10	3.61854e-07
Zfp950	243.957	0.507219	0.125361	4.04606	5.20871e-05	0.00203125
Zfp580	28.2455	0.506696	0.247937	2.04365	0.0409882	0.155335
Rpl37	817.866	0.506427	0.208508	2.42881	0.0151484	0.0852611
Cby1	95.1027	0.505715	0.197029	2.5667	0.0102672	0.0666808
Tnfaip8l2	35.4736	0.504758	0.231363	2.18167	0.0291337	0.126365
Zfp930	48.7161	0.504555	0.191337	2.637	0.00836436	0.0584901
Col15a1	67.0784	0.504247	0.227829	2.21327	0.0268791	0.120277
Ndufa5	688.289	0.503984	0.151189	3.33346	0.000857723	0.013688
Cep95	76.5678	0.503424	0.176744	2.84833	0.00439499	0.0396367
Nhp2	341.572	0.503173	0.127652	3.94175	8.08893e-05	0.00270721
Ndufb4c	146.436	0.501681	0.182402	2.75041	0.00595209	0.0473131
Ccdc124	582.419	0.501111	0.136714	3.66538	0.00024697	0.00585479
Clec4a2	40.7291	0.501071	0.217705	2.3016	0.0213576	0.104247
Gins1	39.2988	0.501002	0.209287	2.39385	0.0166726	0.0899525
Cldn3	1190.18	0.500851	0.154986	3.23159	0.00123104	0.0174769
Rfx1	241.403	0.500499	0.158254	3.16262	0.00156354	0.0205221
Wdr86	31.2393	0.50012	0.234925	2.12885	0.0332668	0.136211
Pim3	3206.22	0.499947	0.247161	2.02276	0.0430983	0.160177
Ndufb7	1141.63	0.499443	0.147107	3.39511	0.000686013	0.0118121
Uqcc2	261.549	0.499028	0.190754	2.61608	0.00889458	0.0606808
Dynlt1a	36.2902	0.498938	0.228905	2.17967	0.0292819	0.126756
Lrrc29	106.21	0.497983	0.19157	2.59948	0.00933659	0.0628168
Cox16	407.764	0.497841	0.124382	4.00252	6.26718e-05	0.00229085
Fcer1g	295.783	0.49758	0.175889	2.82895	0.00467009	0.0408235
Dynlrb1	1974.73	0.495904	0.138853	3.57142	0.000355052	0.00756712
Zfp414	118.331	0.495501	0.17325	2.86003	0.00423598	0.0387637
Lsp1	74.5973	0.495385	0.247964	1.99781	0.0457371	0.166485
Plxdc2	124.346	0.493379	0.181407	2.71973	0.00653343	0.0501498
Adh7	243.245	0.493332	0.149657	3.29641	0.000979273	0.0151475
Zfp560	46.9698	0.493088	0.209679	2.35164	0.0186911	0.0964434
Oxld1	129.378	0.492799	0.172335	2.85955	0.00424243	0.0387956
Polr2j	390.443	0.492327	0.138272	3.56056	0.000370071	0.0077484
Zfp182	64.4365	0.492027	0.233519	2.10701	0.0351166	0.140962
Zfp9	70.0558	0.491291	0.212639	2.31045	0.0208635	0.102755
Ppdpf	1322.54	0.490528	0.168014	2.91957	0.00350517	0.0344101
Ppcdc	242.869	0.488667	0.192469	2.53893	0.0111191	0.0699207
Stk19	123.581	0.488461	0.149197	3.27394	0.00106058	0.0158676
Mrpl27	639.451	0.48823	0.100791	4.844	1.27249e-06	0.000128091
Phkg2	643.813	0.487229	0.121695	4.00368	6.23658e-05	0.00229085
Rab4b	373.045	0.486951	0.134876	3.61037	0.000305763	0.00671031
Iscu	1466.73	0.486644	0.127862	3.80602	0.000141223	0.00394881
Morn2	87.5178	0.486603	0.190263	2.55752	0.010542	0.0675783
Rnase4	19534.1	0.486587	0.134684	3.61281	0.0003029	0.00666177
Dusp23	311.362	0.486585	0.143011	3.40243	0.000667884	0.0115761
Pcbp4	369.026	0.486556	0.177902	2.73497	0.00623866	0.0489443
Sssca1	211.272	0.486139	0.168574	2.88383	0.00392868	0.0370374
Elob	1231.1	0.485526	0.180807	2.68533	0.0072459	0.0533896
Gm39469	66.7524	0.485494	0.228555	2.12419	0.0336544	0.137089
Abcc10	479.955	0.485082	0.1627	2.98144	0.00286895	0.0301309
Zcchc7	219.234	0.48472	0.143319	3.38211	0.00071931	0.0122404
Ttc36	8977.41	0.484641	0.132402	3.66039	0.000251832	0.00587427
Zfp386	138.858	0.484308	0.138991	3.48446	0.000493134	0.00954608
Alpl	442.536	0.484284	0.171753	2.81966	0.00480753	0.0414435
Zdhhc12	354.387	0.484093	0.129494	3.73835	0.000185234	0.00477161
Dtx3	116.169	0.483829	0.190963	2.53363	0.0112889	0.0704464
Ypel3	1015.79	0.4834	0.139833	3.45697	0.000546282	0.0101543
Zfp994	131.636	0.483301	0.149841	3.22542	0.00125787	0.0177568
Tmem150a	1935.36	0.482793	0.161658	2.98652	0.00282173	0.0298685
Tpgs1	339.939	0.482639	0.179071	2.69525	0.00703368	0.052433
Vmp1	2905.91	0.482286	0.165273	2.91813	0.00352141	0.0345436
Ctla2a	149.087	0.480984	0.15285	3.14677	0.00165087	0.0211382
Pcbd2	187.109	0.479945	0.173751	2.76225	0.00574043	0.046248
Pcid2	1535.36	0.479765	0.168028	2.85526	0.0043001	0.039186
B3gntl1	35.777	0.479534	0.237571	2.01849	0.0435404	0.16118
Arhgap15	107.788	0.479403	0.223609	2.14393	0.0320386	0.133302
Gjc3	183.114	0.478994	0.127582	3.75439	0.000173766	0.00454781
Cib1	834.377	0.478413	0.114177	4.19008	2.78858e-05	0.00124544
Phip	144.439	0.478302	0.126498	3.78111	0.000156133	0.00425656
Sirpa	317.906	0.47798	0.134409	3.55616	0.000376318	0.00781667
Tmem86a	293.458	0.476957	0.192136	2.4824	0.0130502	0.0774141
Polr2l	735.929	0.476911	0.12681	3.76084	0.000169341	0.00446773
Eid2b	68.7906	0.475642	0.190216	2.50054	0.0124003	0.074779
Miip	325.126	0.475642	0.145219	3.27533	0.00105539	0.0158676
Brca2	108.055	0.475336	0.222799	2.13348	0.0328855	0.135157
Ptms	12295.1	0.474308	0.170095	2.78849	0.00529537	0.0440529
Hook2	359.378	0.473957	0.193693	2.44695	0.0144071	0.082472
Map3k8	42.6414	0.473928	0.225915	2.09782	0.0359213	0.142574
Daglb	302.753	0.473494	0.123953	3.81994	0.000133484	0.00378089
Fbxo6	698.871	0.472781	0.144328	3.27573	0.00105388	0.0158676
Glyat	3391.71	0.472703	0.113617	4.16051	3.17542e-05	0.0013714
Evi2b	55.3512	0.472542	0.203792	2.31875	0.0204086	0.101623
Lyrm2	114.35	0.471429	0.134833	3.49639	0.000471594	0.00926909
Pex10	71.4866	0.471062	0.204275	2.30602	0.0211094	0.103344
Cdhr5	1379.84	0.4705	0.0959936	4.90137	9.51708e-07	0.000106445
Phf20l1	486.261	0.470201	0.200141	2.34935	0.0188062	0.0967917
Zswim7	107.963	0.469803	0.202105	2.32455	0.0200962	0.100643
Farp1	268.005	0.469719	0.135834	3.45803	0.00054414	0.0101458
Sept1	45.1174	0.469242	0.230155	2.03881	0.0414694	0.156238
Stap2	706.011	0.468821	0.107854	4.34683	1.38121e-05	0.00074076
Mettl1	212.399	0.46793	0.157793	2.96546	0.00302227	0.0311904
Bloc1s1	657.904	0.467912	0.190807	2.45228	0.0141952	0.0816523
Rgl2	287.956	0.467555	0.157635	2.96607	0.00301633	0.0311536
Rock1	402.842	0.467474	0.155804	3.0004	0.00269622	0.0289203
Akap8l	512.25	0.467413	0.182103	2.56675	0.0102657	0.0666808
LOC102634078	40.4997	0.467212	0.235904	1.98052	0.0476452	0.171127
Uimc1	364.055	0.467002	0.147927	3.15698	0.00159411	0.0207155
Lypla2	1388.89	0.466612	0.0969169	4.81456	1.47528e-06	0.000139895
Nlrp6	4089.48	0.465513	0.186508	2.49594	0.0125624	0.0754091
Gm21320	118334	0.465312	0.216317	2.15107	0.0314707	0.132165
Skint8	96.102	0.465149	0.201025	2.31389	0.0206739	0.102362
0610037L13Rik	265.695	0.464997	0.135913	3.4213	0.000623232	0.0111263
Camta2	1383.01	0.464966	0.117313	3.96345	7.38747e-05	0.00257108
Nsrp1	189.234	0.464804	0.153433	3.02936	0.00245072	0.0271551
Pop4	200.233	0.464772	0.139159	3.33987	0.000838179	0.0134417
Hexdc	125.864	0.463957	0.169421	2.73848	0.00617247	0.0486566
Grk4	681.541	0.463247	0.169187	2.73808	0.00617987	0.0486566
Ankrd16	206.768	0.4632	0.206235	2.24598	0.0247053	0.113715
Banf1	528.282	0.46306	0.132108	3.50517	0.000456308	0.00906108
Hdc	752.106	0.462635	0.184715	2.50459	0.0122594	0.0742396
E4f1	194.175	0.462525	0.144505	3.20075	0.00137069	0.0188804
Ndufa1	630.191	0.462187	0.125067	3.69552	0.000219439	0.00537021
Plppr2	212.225	0.461415	0.174985	2.63688	0.00836722	0.0584901
Cd99	170.691	0.461243	0.147131	3.13491	0.00171907	0.0216998
Psmb10	372.005	0.460904	0.189962	2.42629	0.015254	0.0855167
Park7	1931.01	0.46089	0.140937	3.27019	0.00107475	0.0159821
2310009A05Rik	126.706	0.460608	0.161574	2.85075	0.00436158	0.039526
Gng5	1207.51	0.460519	0.113896	4.04333	5.26973e-05	0.00204023
Leng8	1719.19	0.460143	0.145319	3.16642	0.00154325	0.0203784
Rbm25	1139.7	0.459754	0.11814	3.8916	9.95868e-05	0.00312516
Svbp	83.6986	0.459751	0.158957	2.8923	0.00382429	0.0363432
Rap1gap	83.8465	0.459508	0.180407	2.54707	0.0108633	0.0687415
Mrps21	548.277	0.459102	0.196788	2.33298	0.0196493	0.0991125
Irf7	895.914	0.45901	0.229795	1.99748	0.0457734	0.166571
Cd52	146.111	0.458958	0.201638	2.27615	0.0228372	0.108396
Fam92a	137.471	0.458783	0.143399	3.19935	0.00137738	0.0188982
Bbc3	134.502	0.458454	0.194043	2.36264	0.0181455	0.0944517
Anapc13	492.893	0.458367	0.182435	2.5125	0.011988	0.0732037
Ccs	2825.88	0.457773	0.103721	4.41351	1.01708e-05	0.000592401
Aen	235.326	0.457276	0.136821	3.34215	0.000831317	0.0134054
Mrpl23	441.843	0.456934	0.205486	2.22367	0.0261706	0.118011
Rnaseh2b	84.5109	0.456747	0.163124	2.8	0.00511025	0.0430327
Zdhhc13	126.572	0.456735	0.139511	3.27383	0.00106099	0.0158676
Trappc1	511.438	0.456686	0.137974	3.30995	0.000933127	0.0145541
Asf1a	115.795	0.456585	0.150052	3.04285	0.0023435	0.0264767
Gtf2h5	399.003	0.456251	0.140836	3.2396	0.00119697	0.0172696
Zfp781	160.435	0.456104	0.152587	2.98915	0.00279757	0.0297605
Zfp809	148.78	0.455014	0.144266	3.154	0.00161047	0.020866
Tmem141	248.277	0.4549	0.188326	2.41549	0.0157139	0.086948
Slc6a16	79.3746	0.454528	0.166131	2.73597	0.00621972	0.0488385
LOC102638888	224.399	0.454477	0.131567	3.45433	0.000551665	0.0102156
Nt5c	288.495	0.453693	0.166661	2.72224	0.00648402	0.049941
Ogfrl1	216.589	0.453665	0.149461	3.03535	0.00240257	0.0267688
Tpmt	780.757	0.453617	0.174549	2.5988	0.00935513	0.0629092
Ces3b	7940.67	0.453108	0.156251	2.89986	0.00373324	0.0358364
Ndufa2	799.988	0.453011	0.122658	3.69329	0.000221369	0.00540453
Kyat1	3062.81	0.452785	0.139049	3.25631	0.00112872	0.0165774
Mfsd10	100.16	0.452601	0.200724	2.25485	0.024143	0.112392
Ifi35	412.842	0.452396	0.159532	2.83577	0.00457155	0.0403419
Rundc3a	419.986	0.452325	0.114593	3.94723	7.90612e-05	0.00265963
Adh4	978.661	0.45217	0.212999	2.12287	0.0337644	0.137218
H2-Eb1	228.517	0.451603	0.204044	2.21327	0.0268792	0.120277
G6pc3	136.042	0.45154	0.153458	2.94244	0.00325637	0.0327792
Cygb	104.226	0.451414	0.215019	2.09941	0.0357805	0.142231
Sharpin	689.92	0.451043	0.0940401	4.79628	1.61638e-06	0.000148958
Ly86	100.97	0.450958	0.222569	2.02615	0.0427499	0.159199
Itga10	51.1118	0.450778	0.210138	2.14516	0.0319403	0.133155
Zfp760	34.6975	0.448952	0.215442	2.08387	0.0371723	0.145814
Neil1	86.435	0.448446	0.169349	2.64805	0.00809579	0.0575769
Ccdc130	107.94	0.448444	0.13689	3.27594	0.00105311	0.0158676
Lsm7	153.643	0.448342	0.155133	2.89006	0.00385172	0.0365509
Serpina3k	218526	0.448236	0.196802	2.2776	0.0227502	0.10814
Pilrb1	42.6935	0.448216	0.22127	2.02565	0.0428006	0.159303
Anapc15	159.25	0.448174	0.180465	2.48344	0.0130122	0.0773638
Srsf11	1465.3	0.447986	0.142594	3.1417	0.00167972	0.0213191
Ccdc122	71.7908	0.447823	0.181571	2.46638	0.0136486	0.0797333
Zfp513	259.165	0.447661	0.146364	3.05855	0.00222411	0.0256882
Ccdc125	136.17	0.447135	0.141527	3.15937	0.00158111	0.0206286
Ip6k2	1005.94	0.447071	0.160305	2.78887	0.0052892	0.0440467
Snrpn	156.723	0.446743	0.164584	2.71437	0.00664023	0.0506462
Ndufb4	1220.73	0.446718	0.176031	2.53772	0.0111577	0.0700624
Vps72	381.012	0.446034	0.163923	2.721	0.00650852	0.050012
Naa38	314.06	0.44584	0.177114	2.51725	0.0118274	0.0726296
Zfp653	170.726	0.445818	0.142413	3.13046	0.00174534	0.0218103
0610010K14Rik	259.58	0.445709	0.10788	4.13154	3.60336e-05	0.00152108
Actb	7821.61	0.445559	0.1651	2.69872	0.00696069	0.0520798
Slirp	179.222	0.44532	0.165186	2.69587	0.00702058	0.0524081
Golt1a	471.833	0.445314	0.0994733	4.47672	7.57998e-06	0.000486233
Nipal2	104.79	0.445015	0.15403	2.88915	0.00386289	0.0365897
Cyp2d12	158.146	0.444857	0.223203	1.99306	0.0462546	0.167902
Cebpzos	170.174	0.444178	0.161148	2.75634	0.00584526	0.0467264
Strada	64.1293	0.443871	0.200044	2.21887	0.0264959	0.119109
Sirt6	86.7931	0.443808	0.179113	2.47781	0.0132191	0.0780973
Rrp9	141.768	0.443684	0.149673	2.96436	0.00303317	0.0312536
Tle2	236.03	0.442774	0.191307	2.31447	0.0206421	0.102362
Dcaf15	116.986	0.442392	0.157816	2.80322	0.00505945	0.0428773
Tyms	421.467	0.442386	0.168223	2.62976	0.00854448	0.0593243
Ccnl2	2009.39	0.442269	0.179511	2.46374	0.0137494	0.0801706
Ndufs8	1023.81	0.441914	0.174068	2.53874	0.0111254	0.0699264
Plp2	56.122	0.441899	0.216263	2.04334	0.0410186	0.15536
Pex11g	553.256	0.441579	0.110067	4.01191	6.02306e-05	0.0022466
Krtcap2	608.285	0.441269	0.136244	3.23881	0.00120031	0.0172952
Ifi47	239.245	0.44114	0.14952	2.95038	0.00317386	0.0323026
Scrn2	658.089	0.440731	0.149493	2.94818	0.00319655	0.0324013
Rex1bd	395.468	0.440496	0.17195	2.56176	0.0104142	0.0670612
Atp5j2	2645.1	0.440377	0.161444	2.72774	0.00637699	0.0495248
Lenep	70.9448	0.439937	0.183962	2.39146	0.0167815	0.0902231
C8b	6358.49	0.439279	0.182526	2.40667	0.0160989	0.0878769
Nudt2	93.2084	0.439177	0.169506	2.59092	0.00957188	0.0637119
Tspan31	7224.91	0.438253	0.0887981	4.93539	7.99927e-07	9.2859e-05
Mrs2	754.944	0.436837	0.138186	3.16123	0.00157103	0.0205379
Mbip	46.0894	0.436793	0.211081	2.06932	0.0385164	0.149297
Leng9	110.821	0.436583	0.167306	2.60949	0.00906772	0.0614317
Fyb2	214.975	0.435679	0.205178	2.12342	0.0337184	0.137182
Ttc39c	2594.08	0.435649	0.180043	2.41969	0.0155335	0.0863884
Nle1	82.047	0.43558	0.153033	2.84631	0.00442286	0.0398057
Gm46918	1262.39	0.435301	0.182946	2.3794	0.017341	0.091798
Glb1l	88.1073	0.43529	0.171902	2.5322	0.0113349	0.0705728
Smlr1	322.305	0.434659	0.158232	2.74697	0.00601482	0.0476452
Celf2	202.108	0.434119	0.14108	3.07712	0.0020901	0.024842
Tnrc6a	999.272	0.433639	0.126536	3.42699	0.000610313	0.0109705
Gstt2	1011.47	0.433556	0.158025	2.7436	0.00607701	0.0481087
Pfn1	3574.03	0.433342	0.116174	3.7301	0.000191406	0.00489555
Ttll1	46.0372	0.433096	0.209398	2.06829	0.0386128	0.149538
Minos1	758.859	0.432807	0.14203	3.04728	0.00230921	0.0262312
Rida	6357.37	0.432065	0.152213	2.83855	0.00453184	0.0402605
Zdhhc1	78.3156	0.431869	0.180652	2.39061	0.0168202	0.0903013
Mrpl18	680.641	0.431384	0.168033	2.56726	0.0102505	0.0666808
Vps28	890.455	0.430913	0.101289	4.2543	2.09701e-05	0.00100987
Sf3a2	699.91	0.430332	0.140365	3.0658	0.0021709	0.0253676
Mgmt	173.475	0.429712	0.209732	2.04886	0.0404757	0.154107
Bola1	302.515	0.429648	0.167795	2.56055	0.0104507	0.0671697
Avpi1	373.31	0.429647	0.100702	4.26651	1.98552e-05	0.000973126
Sfi1	403.622	0.429595	0.151537	2.83492	0.0045837	0.0404194
Bin2	65.5359	0.429163	0.194471	2.20682	0.0273266	0.121342
Hcfc1r1	720.525	0.429121	0.132612	3.23592	0.00121251	0.0173534
Ikbke	520.199	0.428839	0.171155	2.50556	0.0122257	0.0741352
Ap2s1	1002.11	0.428804	0.144531	2.96687	0.00300851	0.031122
Ap4s1	125.777	0.428661	0.130202	3.29226	0.000993841	0.0153005
Plcxd2	790.483	0.428328	0.200592	2.13532	0.0327348	0.134834
Bzw2	685.604	0.427824	0.135268	3.16279	0.00156264	0.0205221
Gm46221	479.204	0.427814	0.213047	2.00808	0.0446352	0.16387
Hsd17b10	3939.62	0.426878	0.148058	2.88319	0.00393669	0.0370615
Psmg4	97.5878	0.426713	0.179238	2.3807	0.0172797	0.0916215
Fra10ac1	163.15	0.426699	0.153356	2.7824	0.00539587	0.0443532
Saysd1	273.943	0.426601	0.125015	3.41241	0.000643917	0.0113497
Trp53	447.606	0.426498	0.111199	3.83545	0.000125336	0.00360473
Nrg4	164.769	0.426442	0.184406	2.31252	0.0207492	0.102433
Cox6c	2138.27	0.425681	0.146605	2.90359	0.00368911	0.0355754
Ocel1	100.982	0.425609	0.144403	2.94737	0.00320493	0.0324172
Snapin	280.068	0.4256	0.119609	3.55825	0.00037333	0.0077917
Nfkb2	142.624	0.425356	0.136822	3.10882	0.00187838	0.0229724
Cox5b	2609.63	0.425162	0.132056	3.21957	0.00128384	0.0180649
Tfpt	161.838	0.424416	0.147256	2.88216	0.00394956	0.037124
Josd2	481.53	0.424353	0.140423	3.02197	0.00251133	0.0276291
Nmi	213.798	0.424273	0.171812	2.4694	0.0135338	0.0794635
Bud31	669.173	0.424239	0.0953617	4.44874	8.63775e-06	0.00053709
S100a1	1766.89	0.424224	0.132758	3.19546	0.00139608	0.0190485
Pdilt	110.875	0.423042	0.184168	2.29705	0.0216161	0.104753
Pdia5	1278.43	0.422946	0.0943173	4.48428	7.3159e-06	0.00047394
Scn1b	69.5089	0.42188	0.16808	2.51	0.0120731	0.0735172
Srek1	501.068	0.421874	0.13806	3.05572	0.0022452	0.0258249
Ubl7	942.534	0.421675	0.10892	3.87142	0.000108203	0.00330057
Cope	1614.55	0.421538	0.110424	3.81746	0.000134833	0.00380263
Onecut2	1174.41	0.421469	0.0884326	4.766	1.87923e-06	0.00016729
Ddx55	106.979	0.421346	0.149702	2.81456	0.00488437	0.0418578
Tm4sf4	1340.59	0.420962	0.137904	3.05256	0.00226895	0.0259541
2610528J11Rik	139.659	0.420809	0.188988	2.22665	0.0259709	0.117475
Coq3	298.041	0.420397	0.113099	3.71705	0.000201559	0.00506257
Fcf1	301.527	0.420272	0.13156	3.19452	0.00140065	0.0190529
Mrpl55	350.013	0.420243	0.122913	3.41903	0.000628443	0.0111888
Iqcb1	120.125	0.420055	0.168914	2.4868	0.0128898	0.0768453
Chrd	143.127	0.419835	0.18503	2.26902	0.0232674	0.109642
Klhl17	129.051	0.419426	0.160347	2.61575	0.00890319	0.0606808
Fastk	908.785	0.419108	0.085915	4.87817	1.07077e-06	0.000114853
Zfp956	88.2541	0.418908	0.170199	2.46128	0.0138443	0.0804111
Tmem175	190.515	0.418876	0.12541	3.34006	0.000837591	0.0134417
Slc35b3	200.492	0.418484	0.110378	3.79137	0.000149816	0.00413606
Zbtb45	65.8523	0.418474	0.20704	2.02123	0.0432562	0.160522
Tradd	171.288	0.418246	0.142764	2.92964	0.00339356	0.0336706
Zbtb20	1682.19	0.417522	0.147899	2.82302	0.00475742	0.0411942
Naip5	100.211	0.417408	0.164967	2.53025	0.0113982	0.0707911
3110040N11Rik	138.891	0.416885	0.148745	2.80268	0.00506806	0.0428982
Pam16	322.618	0.416601	0.141409	2.94607	0.00321839	0.0325161
Tbcb	267.738	0.416131	0.127765	3.257	0.00112598	0.0165557
Nutf2	339.39	0.415705	0.130925	3.17513	0.00149771	0.0199177
Cyp2c67	4749.72	0.41563	0.182286	2.28009	0.0226022	0.107593
Mrpl22	349.317	0.415568	0.164973	2.51901	0.0117686	0.0724071
Atp6v1f	963.301	0.415328	0.132611	3.13193	0.00173663	0.0217501
Cpsf4	317.275	0.414413	0.126604	3.2733	0.00106301	0.0158796
Fancl	69.1694	0.41392	0.166552	2.48523	0.0129468	0.0770797
Tmem179b	242.331	0.413877	0.123653	3.34709	0.000816657	0.0132672
Rad52	100.948	0.413758	0.191302	2.16285	0.0305526	0.129751
Zfp354a	75.4306	0.413698	0.198981	2.07909	0.0376094	0.14665
Rtkn	223.056	0.41339	0.178776	2.31234	0.0207591	0.102433
Asna1	654.93	0.412996	0.130098	3.17449	0.001501	0.0199412
Dek	553.985	0.412485	0.0975369	4.22902	2.34716e-05	0.00110089
Mgst1	40494.1	0.412072	0.116976	3.5227	0.000427173	0.00862652
Mbl1	2813.79	0.411906	0.104555	3.93961	8.16131e-05	0.00272116
Hdac8	73.1158	0.411072	0.193559	2.12376	0.0336906	0.137173
Lyz1	97.895	0.411018	0.181233	2.2679	0.0233351	0.109882
Rbks	272.021	0.410911	0.110793	3.70883	0.00020822	0.00520988
Cd300a	156.386	0.410711	0.156827	2.61888	0.00882201	0.0604107
Cd37	61.3383	0.410674	0.194787	2.10832	0.0350033	0.140734
Ppp1r11	363.076	0.409941	0.114439	3.58217	0.000340747	0.00733227
Exosc4	450.882	0.408726	0.109471	3.73365	0.000188723	0.00484241
Zfp444	465.193	0.408639	0.0865742	4.7201	2.35731e-06	0.000196482
Slc10a7	223.375	0.40857	0.157984	2.58614	0.00970571	0.0643735
Ndufa3	1188.98	0.408558	0.148056	2.75948	0.00578929	0.0464492
Tmem258	281.342	0.408149	0.163617	2.49454	0.012612	0.0756025
Bloc1s2	150.393	0.407201	0.152723	2.66627	0.00766989	0.0556037
Ssbp1	268.044	0.407065	0.121803	3.34198	0.000831819	0.0134054
Ssbp3	821.566	0.407045	0.0978079	4.16168	3.15921e-05	0.00136892
Eid1	126.875	0.406849	0.147268	2.76263	0.00573369	0.046248
Denr	534.184	0.406653	0.0931786	4.36423	1.27572e-05	0.000695584
Zcrb1	337.174	0.406594	0.141781	2.86776	0.00413393	0.0381233
Cep89	78.4336	0.406461	0.15379	2.64296	0.00821858	0.0581408
Xpa	271.199	0.406198	0.143317	2.83426	0.00459321	0.0404633
Aspdh	2091.59	0.406142	0.142946	2.84122	0.00449413	0.0402258
Zfp932	60.3988	0.406079	0.2067	1.96458	0.0494628	0.175018
Rpl38	1701.01	0.405794	0.17531	2.31472	0.0206283	0.102362
Dmap1	172.543	0.40576	0.124159	3.26808	0.0010828	0.0160477
Fdx1l	256.837	0.405635	0.155461	2.60924	0.00907439	0.0614317
Hsd17b2	3122.18	0.405306	0.182679	2.21868	0.0265085	0.11912
Apip	167.919	0.405291	0.151203	2.68044	0.00735255	0.053938
Sdhaf1	298.097	0.404817	0.13793	2.93493	0.0033362	0.0333263
Aadat	2116.52	0.404321	0.168505	2.39946	0.0164192	0.0889911
Pdcd5	399.978	0.40421	0.146659	2.75612	0.00584918	0.0467291
Zfp458	121.415	0.403973	0.153123	2.63823	0.00833398	0.0584901
Nsmce2	176.926	0.403906	0.140844	2.86775	0.00413396	0.0381233
Rpl17	4657.54	0.403808	0.17195	2.3484	0.0188544	0.0968701
Znrf1	1349.09	0.403644	0.145256	2.77883	0.00545543	0.0447024
Coq7	275.603	0.403348	0.12713	3.17272	0.00151016	0.0200139
Mrpl58	481.621	0.40316	0.132782	3.03624	0.00239547	0.0267688
Tmed5	2348.17	0.40312	0.148695	2.71105	0.00670698	0.0508636
Ndufs7	1481.98	0.4027	0.171517	2.34788	0.0188806	0.0969258
Psmb8	285.134	0.402615	0.14158	2.84373	0.00445891	0.0400201
Rpp25l	253.058	0.402392	0.123721	3.25242	0.00114426	0.0166932
Nudt14	763.185	0.402069	0.146225	2.74966	0.00596565	0.0473704
Dnajc19	551.959	0.401689	0.151623	2.64927	0.00806665	0.0575556
Exosc5	435.261	0.401412	0.127346	3.15215	0.00162074	0.0209436
Sh3bgrl3	221.419	0.401357	0.192145	2.08883	0.0367233	0.144943
Polk	75.4209	0.400806	0.173212	2.31396	0.02067	0.102362
Tnfrsf10b	94.3421	0.400799	0.183804	2.18058	0.0292146	0.12659
Rilp	439.873	0.40073	0.145176	2.76031	0.00577463	0.0463742
Nudt22	131.083	0.400263	0.177833	2.25078	0.0243993	0.112983
Usmg5	1600.14	0.40024	0.139456	2.87001	0.00410457	0.0380588
Pnisr	646.473	0.39997	0.168704	2.37084	0.0177477	0.0930533
Ccl25	49.0727	0.399925	0.190435	2.10006	0.0357234	0.14222
Plpp5	403.772	0.399905	0.122854	3.25512	0.00113344	0.016628
Gpn2	201.142	0.399888	0.128146	3.12057	0.00180498	0.0223041
Iffo1	177.73	0.399529	0.146532	2.72655	0.00639995	0.0495592
Cideb	4635.12	0.399496	0.12434	3.21292	0.00131391	0.0183695
Gm5785	129.491	0.398445	0.150749	2.64311	0.00821481	0.0581408
Acot13	591.056	0.39825	0.186265	2.13808	0.0325103	0.134247
Apoa1	220506	0.39799	0.0963481	4.13075	3.61582e-05	0.00152143
Tmem242	407.079	0.397749	0.136796	2.90761	0.00364203	0.0354346
Gca	56.9098	0.3974	0.187328	2.12141	0.033887	0.137417
Fkbp2	1140.28	0.397286	0.131398	3.02353	0.00249843	0.0275665
Nphp1	65.9	0.396957	0.184659	2.14967	0.0315813	0.132391
Paxbp1	347.194	0.396859	0.130231	3.04734	0.00230875	0.0262312
3830406C13Rik	211.627	0.396441	0.145984	2.71564	0.0066148	0.0505744
Ptpmt1	850.601	0.3964	0.102641	3.862	0.000112462	0.00337664
Vamp5	83.8766	0.396275	0.163314	2.42647	0.0152465	0.0855167
Nemf	314.893	0.396267	0.102685	3.85904	0.000113835	0.00339335
Fgr	59.8993	0.396072	0.184238	2.14978	0.0315726	0.132391
Azgp1	35163.3	0.396068	0.0847146	4.67532	2.93496e-06	0.000238552
D8Ertd738e	1128.46	0.39589	0.0942627	4.19986	2.67082e-05	0.00120263
Nubp1	366.976	0.395438	0.10307	3.83661	0.000124746	0.00359566
Tnfsf12	329.19	0.395127	0.150712	2.62173	0.00874847	0.0602825
Cd46	71.5526	0.395044	0.185675	2.12761	0.0333697	0.136486
Sat1	712.286	0.394658	0.11471	3.44048	0.000580693	0.0105835
1810037I17Rik	201.384	0.394515	0.16233	2.43032	0.0150855	0.0850624
Ndufv3	1459.13	0.394009	0.169227	2.32829	0.0198965	0.099987
Tmem80	90.0204	0.393966	0.192616	2.04535	0.0408205	0.154924
Mrpl52	619.836	0.39289	0.131608	2.98531	0.00283292	0.0299277
Mtx3	340.989	0.392885	0.125404	3.13296	0.0017305	0.0217326
Znrd1as	124.454	0.392594	0.152042	2.58215	0.00981874	0.0648157
Nedd8	804.826	0.392238	0.148227	2.6462	0.00814022	0.0577986
Anxa3	54.9115	0.392017	0.19558	2.00439	0.0450288	0.164702
Mrpl14	647.778	0.391588	0.158466	2.47111	0.0134696	0.0792904
Rpl18a	6899.61	0.390999	0.150907	2.59099	0.00956997	0.0637119
Fbxl15	83.1789	0.390779	0.17811	2.19404	0.0282327	0.123811
Pet100	194.329	0.390268	0.183944	2.12167	0.0338656	0.137388
Exosc6	116.629	0.390186	0.182652	2.13623	0.0326606	0.134656
Tma7	510.317	0.389985	0.0989269	3.94215	8.07529e-05	0.00270721
Sf3b5	348.152	0.389842	0.129877	3.00164	0.00268532	0.028827
Ldb1	1187.63	0.389392	0.10182	3.82431	0.000131141	0.0037388
Mug2	15828.6	0.388745	0.129336	3.0057	0.00264968	0.0286233
Mien1	583.366	0.388742	0.106049	3.66569	0.000246674	0.00585479
Jund	2687.53	0.388709	0.148513	2.61734	0.00886181	0.0606198
Pdlim1	556.693	0.388547	0.171384	2.26711	0.0233836	0.109992
Hint2	1107.9	0.388483	0.156095	2.48876	0.0128188	0.0765618
Smim4	146.259	0.388231	0.146494	2.65015	0.00804566	0.0574703
Alkbh2	88.1834	0.388173	0.190629	2.03627	0.041723	0.156893
Scnm1	185.331	0.387433	0.153119	2.53028	0.0113972	0.0707911
Atr	153.073	0.387239	0.140677	2.75268	0.0059109	0.0471116
Etfb	5213.21	0.387106	0.111068	3.48531	0.000491559	0.00952969
Aes	12942.7	0.387057	0.123961	3.1224	0.00179381	0.0222116
Exosc1	206.906	0.38703	0.115488	3.35127	0.000804419	0.0131583
Prkdc	104.513	0.386956	0.152134	2.54352	0.0109741	0.0692752
Gpsm3	96.3362	0.386782	0.171176	2.25956	0.0238485	0.111458
Mri1	388.325	0.38659	0.139789	2.76553	0.00568301	0.0459628
Nek8	106.944	0.386479	0.149284	2.58889	0.00962865	0.0639921
Zfp945	91.0121	0.386054	0.172306	2.24052	0.0250573	0.11457
Nutf2-ps2	185.282	0.38587	0.142828	2.70164	0.0068999	0.0518622
Xrcc4	82.053	0.385395	0.178743	2.15614	0.0310724	0.131123
Mrps25	384.462	0.385026	0.126416	3.04572	0.00232127	0.0262997
Zfp141	165.32	0.384995	0.191733	2.00797	0.0446462	0.16387
Mrps34	671.518	0.384868	0.107828	3.56927	0.000357981	0.00759157
Zkscan3	471.761	0.384817	0.115497	3.33183	0.000862758	0.0137349
Krt8	2922.66	0.384806	0.160478	2.39788	0.0164904	0.0892681
Nrros	96.3617	0.384342	0.17207	2.23364	0.0255068	0.115878
Rpp21	170.231	0.384328	0.178825	2.14918	0.0316201	0.132391
Rpp40	117.683	0.384299	0.16375	2.34687	0.0189319	0.0969258
2210016L21Rik	176.192	0.384129	0.159511	2.40817	0.0160327	0.0876006
Igfals	1559.8	0.384114	0.138511	2.77317	0.00555131	0.0451488
Ndufa13	2308.99	0.383945	0.174839	2.196	0.0280923	0.123444
Sgf29	306.64	0.383393	0.18747	2.04508	0.0408465	0.154978
Lamtor4	564.247	0.383248	0.156356	2.45113	0.0142408	0.0817082
Tstd3	333.13	0.383215	0.133364	2.87345	0.00406019	0.0377892
Znhit2	354.394	0.383177	0.127239	3.01148	0.0025998	0.0282567
Pyroxd2	399.844	0.382929	0.125319	3.05564	0.00224582	0.0258249
Surf2	213.459	0.382824	0.132666	2.88562	0.00390637	0.0368823
Babam2	662.004	0.38281	0.0983863	3.89089	9.98774e-05	0.00312678
Pdgfa	69.3891	0.382656	0.189595	2.01829	0.0435615	0.161212
Foxp4	801.656	0.382493	0.0914652	4.18184	2.89155e-05	0.00128267
Mospd3	882.935	0.382397	0.147887	2.58574	0.009717	0.0644157
Rp9	760.496	0.38235	0.12762	2.996	0.00273543	0.0292399
Alyref2	46.853	0.382202	0.189878	2.01288	0.0441268	0.162434
Mrpl24	982.923	0.382158	0.12091	3.16069	0.00157397	0.0205558
Mpv17l	470.461	0.382006	0.167928	2.27482	0.0229168	0.108596
Arid4b	327.236	0.381987	0.149793	2.55009	0.0107694	0.0684117
Slc38a6	163.188	0.381906	0.119727	3.18981	0.00142369	0.0192427
Mrpl33	209.49	0.381543	0.136205	2.80124	0.00509067	0.0430062
Tcf7l2	280.26	0.381521	0.120595	3.16365	0.00155801	0.0205112
Rpl23	1182.25	0.381157	0.136058	2.80143	0.00508773	0.0430062
Ppp3ca	645.085	0.380643	0.162734	2.33905	0.0193329	0.0983635
Ccdc174	122.986	0.380565	0.139287	2.73224	0.00629059	0.0491212
Rpf2	125.233	0.380538	0.134559	2.82804	0.00468344	0.0408773
Tsr3	216.812	0.380077	0.132431	2.87	0.00410468	0.0380588
Brms1	455.949	0.380047	0.10029	3.7895	0.000150953	0.00414995
Nmrk1	269.707	0.37947	0.129705	2.92564	0.0034375	0.0339495
Timm8b	373.192	0.379231	0.124178	3.05393	0.00225861	0.0259038
2010315B03Rik	190.623	0.379121	0.129752	2.92189	0.00347918	0.0342062
Trappc5	415.174	0.378719	0.115668	3.27418	0.00105968	0.0158676
Odf2l	94.9186	0.378589	0.180087	2.10226	0.0355309	0.142001
1190007I07Rik	141.326	0.378383	0.17429	2.171	0.0299309	0.12825
Eif3k	949.39	0.37809	0.130657	2.89376	0.00380654	0.0362536
Dxo	441.993	0.37789	0.127846	2.95583	0.00311831	0.0319048
Dis3l2	253.701	0.377833	0.134192	2.8156	0.00486855	0.0417496
Jtb	685.368	0.377721	0.114559	3.29718	0.000976597	0.015124
Tdrd3	167.502	0.377345	0.129945	2.90388	0.00368575	0.0355754
2410002F23Rik	314.018	0.377106	0.148406	2.54105	0.011052	0.0695654
Alkbh8	1104.54	0.376811	0.166899	2.25772	0.023963	0.111833
Ttc14	246.744	0.376618	0.143474	2.62499	0.00866512	0.0598373
Irf5	162.862	0.376597	0.161177	2.33655	0.0194627	0.0986404
Srrd	194.718	0.37655	0.131088	2.8725	0.00407237	0.0378757
Adtrp	2235.37	0.376297	0.117207	3.21053	0.00132489	0.0184835
Tmem243	2080.91	0.375973	0.13466	2.79202	0.00523808	0.0438271
Abracl	98.1606	0.375188	0.170067	2.20612	0.0273754	0.121435
Ccdc59	200.754	0.374734	0.119607	3.13304	0.00173003	0.0217326
Nostrin	259.265	0.374452	0.167929	2.22983	0.0257588	0.116798
Nek1	117.852	0.374325	0.144621	2.58831	0.00964474	0.0640148
Aurkaip1	931.32	0.374112	0.104566	3.57774	0.000346576	0.0074349
Sds	6957.63	0.37404	0.178069	2.10054	0.0356818	0.142173
Borcs5	135.242	0.374036	0.147375	2.53798	0.0111495	0.0700445
Gramd1c	567.478	0.374018	0.0991191	3.77342	0.000161023	0.00430909
Ndufaf2	121.111	0.373594	0.159042	2.34903	0.0188226	0.0968208
Plekho1	170.216	0.373147	0.166818	2.23685	0.025296	0.11519
Rpl28	5651.79	0.372899	0.174122	2.14159	0.0322267	0.133694
D17H6S53E	162.663	0.37257	0.162197	2.29703	0.021617	0.104753
Zfp1	119.715	0.372527	0.148281	2.5123	0.0119946	0.0732093
Lime1	189.469	0.372517	0.162698	2.28963	0.0220429	0.106053
Lin7a	304.233	0.372023	0.155163	2.39763	0.0165016	0.0892681
Rps26	3554.7	0.371989	0.137034	2.71457	0.00663625	0.0506462
Rheb	686.267	0.371971	0.0828	4.49241	7.04218e-06	0.000458478
Noc3l	127.341	0.371914	0.172672	2.15388	0.0312495	0.131519
Tmem234	1159.06	0.371836	0.119974	3.09931	0.0019397	0.0234517
Eif4ebp1	1152.03	0.371627	0.113107	3.28562	0.00101756	0.0155377
Ccpg1os	113.799	0.37161	0.187418	1.98279	0.0473912	0.170796
Ggact	1250.68	0.371557	0.158994	2.33692	0.0194433	0.0985857
Mea1	757.386	0.371493	0.130954	2.83683	0.0045564	0.0403417
Pdrg1	172.611	0.371276	0.174116	2.13235	0.0329778	0.135409
Cenpc1	336.775	0.371135	0.133444	2.7812	0.00541576	0.0444608
Foxn3	773.352	0.37109	0.137941	2.6902	0.007141	0.0529145
Pwwp2a	358.793	0.37103	0.130607	2.84083	0.00449968	0.0402334
Ccdc61	70.009	0.371013	0.178121	2.08293	0.037258	0.145998
Ndufb3	549.996	0.370997	0.123238	3.01042	0.0026089	0.0283085
Timm10b	326.979	0.370881	0.146809	2.52628	0.0115279	0.0713934
Cdk5	381.892	0.370694	0.132956	2.78808	0.00530207	0.0440806
Tspo	845.041	0.370085	0.0926303	3.99529	6.46146e-05	0.00234223
Txn1	2188.65	0.370075	0.168397	2.19763	0.0279756	0.12313
Pop7	71.0232	0.370022	0.171127	2.16227	0.0305972	0.129788
Nudt13	154.59	0.369961	0.179303	2.06333	0.0390817	0.150729
Mcts2	76.3327	0.369956	0.186474	1.98396	0.0472604	0.170419
Gm4184	164.369	0.369925	0.177285	2.08661	0.0369238	0.145287
Nudt16	101.348	0.369898	0.171577	2.15587	0.031094	0.131144
Hmg20b	571.611	0.369435	0.143207	2.57973	0.00988773	0.0649552
Snx11	100.557	0.368752	0.154452	2.38749	0.0169637	0.0905999
Thoc1	269.129	0.368384	0.130198	2.82941	0.00466332	0.0408235
Snapc4	251.56	0.368349	0.133381	2.76163	0.00575137	0.0462752
Acaa1a	3005.98	0.368141	0.163542	2.25105	0.0243826	0.112945
Snrnp27	230.285	0.367983	0.139516	2.63758	0.00835006	0.0584901
Rps6kb2	447.079	0.367955	0.126998	2.89732	0.00376362	0.0359757
Cenpv	315.695	0.3679	0.149996	2.45274	0.0141773	0.0816205
Eif5b	1238.89	0.367778	0.100352	3.66489	0.00024745	0.00585556
Vmn1r58	394.294	0.36762	0.113552	3.23746	0.001206	0.0173425
Rps11	3311.97	0.367518	0.147721	2.48791	0.0128496	0.0766757
BC037034	260.764	0.367361	0.136016	2.70088	0.00691571	0.051927
Mrps10	519.743	0.367344	0.139078	2.64129	0.00825919	0.0582955
Gpatch4	204.493	0.367287	0.12282	2.99045	0.0027857	0.0296678
Trir	1286.88	0.366707	0.129675	2.82789	0.00468562	0.0408773
Dqx1	231.386	0.366051	0.182597	2.0047	0.0449952	0.164701
Gm14326	223.578	0.365962	0.116156	3.1506	0.00162933	0.0210064
Phf21a	345.348	0.365377	0.116697	3.13099	0.00174218	0.0217956
Ssb	541.512	0.365033	0.109648	3.32914	0.000871135	0.0138011
Cox19	317.416	0.364949	0.166595	2.19064	0.028478	0.124553
Rps27l	1390.19	0.364837	0.152055	2.39937	0.0164232	0.0889911
Eif2s2	1153.3	0.364504	0.0988219	3.68849	0.000225588	0.00548708
Zfp113	142.745	0.36434	0.146835	2.4813	0.0130904	0.0775822
Fam122a	274.359	0.364249	0.0961717	3.78749	0.000152177	0.00417482
Nosip	365.052	0.363405	0.110747	3.28139	0.00103298	0.0157131
Grb14	1088.32	0.363254	0.101001	3.59654	0.000322483	0.00698678
Vamp8	1897.21	0.363192	0.0775566	4.68293	2.82802e-06	0.000232751
Mta3	298.68	0.362921	0.0996473	3.64206	0.000270469	0.00618769
Fam162a	566.165	0.362883	0.119423	3.03862	0.00237661	0.026627
Ppp1r14b	397.423	0.3627	0.14237	2.54759	0.010847	0.0687252
Trmo	84.1187	0.362575	0.156098	2.32273	0.0201936	0.100937
Chkb	1300.71	0.362224	0.0884973	4.09305	4.25738e-05	0.00172578
Tmem60	113.821	0.361957	0.174271	2.07697	0.037804	0.147145
Sap30l	322.146	0.36193	0.10268	3.52483	0.000423758	0.00858406
Ftcd	5887.93	0.361357	0.114285	3.16188	0.00156756	0.0205336
Commd5	188.364	0.361264	0.154788	2.33393	0.0195993	0.0990258
Fxn	325.338	0.361048	0.119249	3.02768	0.00246442	0.0272389
Mettl27	268.994	0.360868	0.119465	3.02071	0.00252182	0.0276386
Mrps15	487.954	0.360666	0.153664	2.34712	0.0189193	0.0969258
Ntmt1	85.9239	0.36056	0.161826	2.22808	0.0258752	0.117164
Tia1	145.157	0.360296	0.132323	2.72285	0.0064721	0.0498786
Pigb	85.3177	0.360258	0.163119	2.20856	0.027205	0.121139
Cdk11b	631.813	0.360119	0.120915	2.97828	0.00289869	0.0303458
Map3k20	136.427	0.360019	0.146793	2.45256	0.0141845	0.0816266
Thoc2	449.475	0.360016	0.104512	3.44472	0.000571641	0.0104896
Lsm2	206.986	0.35993	0.167892	2.14382	0.032047	0.133302
Nudt8	245.343	0.359897	0.136403	2.63849	0.00832766	0.0584901
Stx8	195.39	0.359294	0.127446	2.81919	0.00481456	0.0414768
Ankra2	139.431	0.359272	0.131041	2.74168	0.00611251	0.0483313
Cryab	59.3309	0.358633	0.182899	1.96083	0.0498987	0.175672
Stoml1	67.6943	0.358334	0.177314	2.02089	0.0432907	0.160573
Polr2e	337.082	0.358144	0.121869	2.93876	0.00329526	0.0330435
Pde6d	101.948	0.357936	0.154699	2.31376	0.020681	0.102362
Tm4sf1	153.082	0.3579	0.166046	2.15543	0.0311282	0.131232
Stk11	1571.04	0.357604	0.107497	3.32665	0.000878965	0.013871
Limk2	145.392	0.35759	0.134739	2.65395	0.00795554	0.0570967
Ndufa7	1232.58	0.357513	0.129417	2.7625	0.00573612	0.046248
E030030I06Rik	87.4335	0.3575	0.15641	2.28565	0.0222745	0.106821
Rpp38	116.338	0.357284	0.129615	2.75651	0.00584226	0.0467264
Copz2	419.312	0.357156	0.153314	2.32957	0.0198291	0.0996863
Terf1	108.086	0.357107	0.165788	2.15399	0.0312408	0.131519
Ccdc28a	126.657	0.357089	0.146614	2.43557	0.0148684	0.0844846
Tet2	214.938	0.356815	0.163795	2.17842	0.0293744	0.126912
Sec62	2556.31	0.356747	0.0763828	4.67051	3.00449e-06	0.000242258
Chac2	215.432	0.356524	0.13901	2.56474	0.0103254	0.0667727
Arrdc1	80.1507	0.35616	0.170599	2.0877	0.0368251	0.145105
Rpl27	2466.25	0.355788	0.13946	2.55119	0.0107355	0.0682696
Mrpl2	632.669	0.355704	0.120799	2.94459	0.00323379	0.032602
Dctn3	502.29	0.355513	0.104799	3.39234	0.000692987	0.0119008
Cmc1	192.844	0.3555	0.139549	2.54749	0.0108502	0.0687252
Lsm4	297.485	0.355406	0.117911	3.01418	0.00257674	0.0281228
Use1	636.423	0.354712	0.113923	3.11362	0.00184809	0.0226867
Rps17	2678.03	0.354582	0.159366	2.22496	0.026084	0.117824
Clk2	236.771	0.354406	0.109908	3.22456	0.00126165	0.0177909
Commd4	242.966	0.35432	0.163323	2.16945	0.0300487	0.128587
Bud23	419.378	0.353884	0.107209	3.30087	0.000963848	0.0149442
Rps25	2705.09	0.353883	0.13688	2.58535	0.00972802	0.0644561
Calr	13223.8	0.353638	0.149936	2.35859	0.0183444	0.0952598
Nlrp12	2183.56	0.353306	0.145708	2.42476	0.0153187	0.0857033
Snrpa	421.916	0.353304	0.11291	3.12908	0.00175354	0.0218381
Pigyl	266.242	0.352878	0.168398	2.0955	0.036127	0.143216
Supt4a	388.455	0.352878	0.143329	2.46202	0.0138158	0.0803528
Fuom	421.314	0.352705	0.11197	3.14998	0.00163279	0.0210234
Bik	112.978	0.352402	0.169589	2.07797	0.0377118	0.146877
Fdxr	293.769	0.35225	0.121974	2.88792	0.00387798	0.0366671
2700062C07Rik	128.107	0.352074	0.157585	2.23418	0.0254711	0.11583
Mphosph10	171.529	0.351928	0.142775	2.46492	0.0137044	0.0799534
Tomm6	1580.82	0.351571	0.113565	3.09578	0.00196298	0.0236752
Cox7a2	1382.34	0.351286	0.126067	2.7865	0.00532805	0.0442124
Sat2	193.207	0.35126	0.152322	2.30603	0.0211087	0.103344
Sfswap	562.228	0.351181	0.107574	3.26457	0.00109631	0.0161788
Mphosph8	246.548	0.351133	0.154305	2.27559	0.0228709	0.108477
Mzt2	189.925	0.351114	0.147434	2.38149	0.0172427	0.0914995
Gnas	9720.52	0.350872	0.1367	2.56673	0.0102663	0.0666808
Exosc7	264.255	0.350683	0.120775	2.90361	0.00368889	0.0355754
Hemk1	148.962	0.350591	0.136871	2.56147	0.010423	0.0670612
Dennd6b	149.882	0.350559	0.168973	2.07464	0.0380196	0.147721
Psmg3	131.384	0.350183	0.144488	2.42362	0.0153668	0.0858992
Tshb	127.321	0.350053	0.172429	2.03013	0.0423438	0.158475
Ccdc58	323.852	0.350038	0.153069	2.28679	0.022208	0.106647
Thap7	261.676	0.349505	0.10144	3.44545	0.000570115	0.0104783
Rexo2	1137.11	0.349327	0.134173	2.60355	0.00922645	0.0623
Tmem126a	381.545	0.349298	0.118172	2.95586	0.00311803	0.0319048
Wdr53	134.933	0.349195	0.14149	2.46798	0.0135878	0.0795924
Rpl35	3254.02	0.348955	0.152674	2.28562	0.0222768	0.106821
Coa6	321.293	0.348855	0.120049	2.90595	0.00366144	0.0354915
Adck5	679.954	0.348672	0.141751	2.45975	0.0139034	0.0806695
Trim11	421.44	0.347488	0.133782	2.59742	0.00939261	0.0630448
Timeless	93.4679	0.347482	0.152436	2.27953	0.0226356	0.107713
Casp7	238.392	0.347237	0.163319	2.12613	0.0334924	0.136731
Sirt7	690.508	0.347013	0.138705	2.50181	0.012356	0.0745805
Gpx1	29208	0.3469	0.110871	3.12885	0.00175491	0.0218381
Snapc5	152.201	0.346828	0.157734	2.19881	0.0278914	0.122974
Ap1s1	448.602	0.346366	0.0961	3.60422	0.000313089	0.00683987
Trmt1l	356.277	0.346075	0.116344	2.97459	0.00293379	0.0305909
9130401M01Rik	267.19	0.346068	0.164645	2.10191	0.0355611	0.142006
Tha1	86.3948	0.345638	0.150877	2.29086	0.0219713	0.105938
Ap5s1	314.225	0.345004	0.130824	2.63717	0.00836009	0.0584901
Sft2d3	93.5101	0.34499	0.152272	2.26561	0.023475	0.110303
Tcf4	207.475	0.344868	0.161064	2.14119	0.0322591	0.133694
Hmces	112.534	0.343702	0.147518	2.3299	0.0198112	0.0996348
U2af1l4	195.201	0.343469	0.124547	2.75774	0.0058203	0.0465837
Dclre1c	260.929	0.342829	0.160116	2.14113	0.0322639	0.133694
Mrpl34	656.015	0.342505	0.15284	2.24094	0.0250297	0.114535
Cyb5r1	118.716	0.342293	0.172246	1.98723	0.0468971	0.169607
Atp5j	2746.02	0.342228	0.132397	2.58487	0.0097416	0.0645134
Rps6	267.431	0.34216	0.152215	2.24787	0.0245842	0.113358
B230118H07Rik	121.501	0.342122	0.142771	2.3963	0.0165615	0.0894813
Ndufa6	1998.82	0.342069	0.142229	2.40506	0.0161697	0.0880721
Prpf39	339.959	0.341848	0.130805	2.61341	0.00896433	0.0609388
Serf2	2345.24	0.341713	0.1445	2.36479	0.0180401	0.0941059
Acy3	947.215	0.341667	0.147177	2.32146	0.0202619	0.101133
Trmt112	755.228	0.340914	0.143763	2.37136	0.0177227	0.0930502
Uba5	318.603	0.340827	0.116231	2.93232	0.00336442	0.033557
H2-Q4	953.513	0.340747	0.120028	2.83889	0.00452709	0.0402605
Pxmp2	1731.84	0.340381	0.117334	2.90097	0.00372013	0.0357427
Bora	518.364	0.34038	0.121304	2.806	0.00501602	0.0426356
Zfp825	182.457	0.340085	0.122509	2.776	0.00550317	0.0448741
Ctu2	189.142	0.340008	0.113803	2.98769	0.00281092	0.0298085
Zc3h3	247.338	0.3399	0.132599	2.56337	0.0103662	0.0669226
Arf5	960.66	0.339744	0.147891	2.29726	0.0216038	0.104753
Cspp1	269.61	0.339349	0.138167	2.45608	0.0140461	0.0811872
Whamm	884.288	0.339267	0.110394	3.07324	0.00211745	0.0249406
Mtif2	430.581	0.339157	0.103396	3.28017	0.00103744	0.0157493
Tfb1m	151.226	0.339107	0.158575	2.13846	0.0324795	0.134205
Pbdc1	111.962	0.339086	0.139447	2.43165	0.0150302	0.0849553
Kalrn	385.429	0.338888	0.133465	2.53914	0.0111124	0.0699122
Pigl	88.8145	0.33842	0.171029	1.97872	0.0478471	0.171662
Psmb5	1316.18	0.338374	0.129545	2.61202	0.00900099	0.0610928
Mrpl20	628.205	0.338111	0.123801	2.73109	0.00631258	0.049146
Mrpl42	679.259	0.338033	0.120701	2.80057	0.00510126	0.0430242
Cfap298	209.318	0.337336	0.137428	2.45464	0.0141027	0.0813396
Shkbp1	148.689	0.336759	0.139645	2.41154	0.0158854	0.0872342
Tmem256	999.998	0.336598	0.147447	2.28284	0.0224399	0.107359
Ptma	4883.41	0.336445	0.0849844	3.9589	7.52957e-05	0.00258276
Nr1h4	2311.06	0.336315	0.160943	2.08965	0.0366494	0.144805
Cox17	267.946	0.335925	0.110627	3.03654	0.00239309	0.0267658
Zfp593	131.279	0.335799	0.124619	2.69461	0.00704705	0.0524417
Cycs	2416.19	0.335586	0.115403	2.90794	0.00363813	0.0354255
Smc5	254.127	0.335283	0.131816	2.54357	0.0109726	0.0692752
Ccdc12	271.063	0.334953	0.127537	2.62631	0.00863164	0.0596376
Irf3	984.871	0.334593	0.109539	3.05455	0.002254	0.0258861
Cuta	647.495	0.334505	0.148651	2.25028	0.0244314	0.113092
Mcee	536.434	0.33448	0.145619	2.29695	0.0216215	0.104753
Psmb3	1406.44	0.334426	0.157191	2.12752	0.0333772	0.136486
Sap18b	1077.68	0.334398	0.117716	2.84072	0.00450113	0.0402334
Mrpl17	1177.93	0.334169	0.0825975	4.04575	5.21549e-05	0.00203125
Mrps14	280.757	0.334155	0.108163	3.08935	0.00200593	0.0239942
Lsm6	367.244	0.334146	0.135417	2.46753	0.0136047	0.0796229
Eif2b3	149.876	0.334122	0.13322	2.50805	0.0121399	0.0737806
Wdr83os	601.813	0.333983	0.123496	2.70441	0.00684263	0.0515799
Mrps28	227.63	0.333809	0.160272	2.08277	0.0372721	0.145998
Gm7969	787.988	0.333614	0.164146	2.03242	0.0421107	0.157852
Dedd2	446.904	0.3335	0.113445	2.93975	0.0032848	0.0329892
Cops9	375.823	0.333259	0.140376	2.37404	0.0175944	0.0926896
Pisd	1613.12	0.33321	0.151564	2.19847	0.0279158	0.122999
Rpl36	1933.07	0.333036	0.156711	2.12516	0.0335733	0.13691
Nfkbib	503.704	0.332867	0.0975255	3.41312	0.000642225	0.0113497
Igsf6	72.6591	0.332404	0.164057	2.02615	0.0427492	0.159199
Ptpn2	207.375	0.332306	0.124121	2.67726	0.0074226	0.0542637
Mapk8ip3	492.11	0.331925	0.161181	2.05933	0.0394624	0.151705
Arl6ip4	501.215	0.331662	0.106934	3.10155	0.00192512	0.0233477
Tomm7	416.546	0.331599	0.136666	2.42635	0.0152514	0.0855167
Ndufb6	575.252	0.331555	0.115194	2.87823	0.00399916	0.0374879
Tmem53	457.275	0.331269	0.166255	1.99254	0.046312	0.168064
Arrb2	406.774	0.330793	0.141442	2.33873	0.0193495	0.0984094
Fbxl6	316.77	0.330599	0.151467	2.18265	0.0290615	0.12617
Micu2	522.344	0.330465	0.110177	2.99941	0.00270507	0.028969
Nsmce1	181.27	0.330336	0.135389	2.4399	0.0146914	0.0836604
Elof1	562.186	0.330208	0.136672	2.41606	0.0156896	0.0868757
Alg3	376.494	0.329918	0.105851	3.11683	0.00182809	0.0225258
Baiap2	1355.13	0.32937	0.155585	2.11698	0.0342615	0.138506
Skap2	176.948	0.32932	0.125226	2.62981	0.00854313	0.0593243
Mrgbp	181.419	0.32929	0.144296	2.28205	0.0224866	0.107394
Chmp2a	1025.97	0.32928	0.0943323	3.49064	0.000481867	0.0094115
Pold4	340.54	0.329205	0.151285	2.17606	0.0295508	0.127148
Zfp750	345.184	0.328704	0.116277	2.8269	0.00470011	0.0408958
Med11	119.788	0.328596	0.145641	2.2562	0.0240579	0.112156
Anapc11	283.204	0.328483	0.121654	2.70014	0.00693106	0.051977
H2-D1	10860.7	0.328267	0.108844	3.01594	0.00256184	0.0280069
Lyar	171.71	0.327984	0.134289	2.44237	0.0145913	0.0831989
Rpl13a	6579.5	0.327971	0.130424	2.51466	0.0119148	0.0729049
Lyrm9	74.8785	0.327939	0.15756	2.08136	0.0374005	0.146227
Ppox	301.6	0.327928	0.132769	2.46991	0.0135147	0.0794361
Hnrnpdl	849.848	0.327676	0.109378	2.99581	0.00273719	0.0292399
Rps19bp1	196.377	0.327563	0.143029	2.29019	0.0220106	0.106011
Ubc	23865.1	0.327493	0.129546	2.52799	0.0114716	0.0711457
C1qb	1244.07	0.327314	0.139833	2.34074	0.0192457	0.0979957
Nkiras1	343.586	0.327106	0.093911	3.48315	0.000495552	0.0095646
Cxxc1	817.772	0.326939	0.105702	3.09303	0.00198127	0.0238251
Galt	1103.44	0.32678	0.138302	2.3628	0.0181376	0.0944481
Ssh3	226.182	0.326695	0.132607	2.46363	0.0137539	0.0801706
A430005L14Rik	444.531	0.326098	0.0879514	3.7077	0.000209147	0.00522309
Ifitm2	3897.53	0.326091	0.0794646	4.10361	4.06758e-05	0.00166999
Cfdp1	500.986	0.326	0.10356	3.14794	0.00164423	0.0211152
Hdac10	155.003	0.325764	0.12952	2.51516	0.0118978	0.0728905
Rab4a	629.683	0.325722	0.116969	2.78468	0.00535803	0.0442367
Tomm22	747.152	0.325607	0.109955	2.96128	0.00306359	0.0314679
Lyz2	755.84	0.325317	0.141689	2.296	0.0216759	0.104939
Mrpl21	235.314	0.32529	0.140967	2.30756	0.0210237	0.10325
Ptbp2	181.768	0.325203	0.138911	2.34108	0.019228	0.0979436
Zfp942	99.283	0.324739	0.160613	2.02187	0.04319	0.160427
Mrpl51	760.121	0.324668	0.10801	3.00591	0.00264791	0.0286233
Sem1	450.303	0.3243	0.138224	2.34618	0.0189667	0.0970282
Ccnq	100.184	0.323837	0.148876	2.17521	0.0296143	0.127239
Tmem203	202.597	0.323652	0.125034	2.58851	0.0096391	0.0640148
Cox14	255.442	0.323411	0.114569	2.82286	0.00475971	0.0411942
Rpl23a	4327.55	0.323328	0.159028	2.03315	0.0420369	0.157711
Uxt	265.215	0.322656	0.115929	2.78322	0.00538225	0.0443248
Nudt1	193.728	0.322625	0.151954	2.12318	0.0337388	0.137182
Mettl7b	15398.6	0.322454	0.121427	2.65554	0.00791807	0.0569005
Ndufb2	662.864	0.322434	0.129459	2.49063	0.0127516	0.0762931
Prdx5	3351.3	0.32242	0.123103	2.61912	0.00881565	0.0604107
Borcs7	169.387	0.322176	0.125949	2.55798	0.0105282	0.0675783
Ubald2	414.447	0.322075	0.122395	2.63143	0.00850271	0.0591836
Cox7b	2096.6	0.321753	0.1138	2.82736	0.0046934	0.0408958
Mtx2	685.879	0.321485	0.0939583	3.42157	0.000622604	0.0111263
Bcl7a	261.281	0.321382	0.161811	1.98616	0.0470157	0.169794
Cyth2	448.063	0.321345	0.0880881	3.64799	0.000264297	0.0060998
Myl6	1907.49	0.32133	0.11998	2.6782	0.00740193	0.0541429
Tceal8	453.218	0.320891	0.122669	2.61591	0.00889898	0.0606808
Pcyt2	7273.79	0.320779	0.103793	3.09056	0.0019978	0.0239289
Pla2g7	144.64	0.320461	0.145686	2.19967	0.0278306	0.122789
Ndufa11	916.669	0.320341	0.134663	2.37882	0.017368	0.0918309
Higd2a	1310.89	0.320182	0.138858	2.30582	0.0211205	0.103359
Dad1	1556.63	0.320129	0.0971386	3.29559	0.000982167	0.0151564
Stx4a	472.958	0.319865	0.0878066	3.64284	0.000269649	0.00617974
Selenok	753.367	0.319859	0.107583	2.97314	0.00294775	0.0307119
Wdr46	481.35	0.319736	0.0891801	3.58528	0.000336712	0.00727099
Apopt1	337.294	0.319587	0.133559	2.39285	0.0167181	0.0900465
Fis1	800.954	0.319547	0.113626	2.81227	0.00491934	0.0421023
Akr1e1	542.749	0.319111	0.142298	2.24255	0.0249259	0.11421
Snf8	514.284	0.318809	0.102784	3.10172	0.00192397	0.0233477
Ndufa12	1000.61	0.318734	0.141488	2.25273	0.0242764	0.112697
Tbce	333.02	0.318603	0.114218	2.78943	0.00528007	0.0440309
Rapgef4	6253.09	0.318596	0.116133	2.74336	0.0060813	0.0481136
Tmem205	6863.12	0.318418	0.156137	2.03936	0.0414146	0.156223
Snrnp48	198.567	0.317486	0.156497	2.0287	0.0424888	0.158767
Hspb11	145.483	0.317371	0.139054	2.28236	0.0224679	0.107394
Mtfmt	148.856	0.317121	0.13186	2.40497	0.0161736	0.0880721
Ppan	318.016	0.31698	0.145	2.18607	0.0288102	0.125378
Vps25	1416.96	0.316881	0.0970893	3.26381	0.00109925	0.016199
Atp6v1g1	686.539	0.316869	0.117955	2.68635	0.00722371	0.053256
Slx1b	195.412	0.316665	0.157425	2.01153	0.0442697	0.16282
Gcgr	4243.14	0.316531	0.100255	3.15727	0.00159254	0.0207155
Smc6	258.344	0.316484	0.116688	2.71223	0.00668318	0.0507741
Fbxl12	185.717	0.316373	0.12627	2.50553	0.0122268	0.0741352
Cradd	321.638	0.315691	0.120515	2.61952	0.00880532	0.0604107
Sdc4	9453.79	0.315673	0.138214	2.28394	0.0223751	0.107202
Mindy3	403.43	0.315405	0.12405	2.54257	0.0110042	0.069398
Dlgap4	453.138	0.315287	0.0985493	3.19928	0.00137772	0.0188982
Fmc1	256.59	0.314287	0.131094	2.39742	0.0165109	0.0892814
Rnpc3	211.538	0.313483	0.129414	2.42232	0.0154216	0.0861158
LTO1	197.721	0.31336	0.158148	1.98143	0.0475433	0.171062
Med10	196.627	0.313212	0.122473	2.5574	0.0105457	0.0675783
Phf5a	379.995	0.312967	0.117979	2.65273	0.0079843	0.0572193
H13	3183.2	0.312184	0.101575	3.07345	0.00211602	0.0249406
Tmsb4x	1024.05	0.31188	0.153889	2.02665	0.0426979	0.159199
Idua	177.777	0.311841	0.129076	2.41595	0.0156942	0.0868757
Card19	156.451	0.3118	0.11768	2.64955	0.00805995	0.0575409
Arhgef1	920.708	0.311793	0.11112	2.80591	0.00501749	0.0426356
Gmppa	532.473	0.311133	0.132475	2.34862	0.0188431	0.0968577
1700021F05Rik	264.644	0.310729	0.100781	3.0832	0.00204784	0.0244285
Snapc3	237.754	0.310706	0.140412	2.21282	0.0269104	0.120277
Rbm39	1363.63	0.310272	0.111407	2.78502	0.00535239	0.0442367
Pdap1	794.843	0.309709	0.084038	3.68535	0.000228389	0.00553933
Apoa2	132724	0.309421	0.136862	2.26083	0.02377	0.11117
Rpl27a	5757.78	0.309172	0.134619	2.29664	0.0216394	0.104801
P2rx4	992.767	0.30916	0.0946309	3.26701	0.00108689	0.0160712
Myl12b	1250.89	0.309019	0.0966655	3.19678	0.00138969	0.0190225
Atp5h	3094.88	0.308954	0.100821	3.06436	0.00218134	0.0253733
Vtn	59260.5	0.308714	0.114236	2.70242	0.00688371	0.0518472
Cfl1	4374.21	0.308335	0.1107	2.78532	0.00534744	0.044233
Rps23	3531.06	0.308211	0.117918	2.61378	0.00895477	0.0609054
Gltpd2	884.818	0.308134	0.0887635	3.47141	0.00051774	0.00981906
Dguok	184.933	0.307924	0.149099	2.06524	0.0389008	0.15025
Rab24	449.807	0.307844	0.112697	2.73161	0.00630249	0.0491212
Grtp1	323.525	0.307663	0.130647	2.35492	0.0185266	0.0957878
R3hcc1	197.43	0.307508	0.137028	2.24412	0.0248244	0.113975
Eny2	612.517	0.307176	0.0922477	3.3299	0.000868772	0.013797
Clpp	988.858	0.307091	0.098399	3.12088	0.00180313	0.0223023
Mvp	765.593	0.306916	0.121584	2.52431	0.0115926	0.0716397
Timm9	311.533	0.306271	0.138456	2.21204	0.0269639	0.12046
Tbca	497.068	0.306103	0.0995793	3.07397	0.00211234	0.0249406
Zfp638	221.986	0.306089	0.119046	2.57119	0.0101349	0.0661475
Calcoco1	773.694	0.306081	0.122899	2.4905	0.0127563	0.0762931
Ifnar2	2110.64	0.305769	0.122152	2.50318	0.0123082	0.0743263
Bckdhb	1353.9	0.305376	0.107068	2.85218	0.00434208	0.0394313
Gpx4	5031.36	0.304681	0.083825	3.63472	0.00027828	0.0063003
Naa20	215.995	0.304366	0.115163	2.64292	0.00821951	0.0581408
Cox8a	4345.18	0.304297	0.0950292	3.20214	0.00136412	0.0188409
Mrps24	665.821	0.304059	0.105512	2.88175	0.00395468	0.037124
Stxbp2	893.9	0.304021	0.0855428	3.55402	0.000379385	0.00785544
Eef2kmt	211.376	0.303998	0.120815	2.51623	0.0118617	0.0727715
Zmym6	98.6996	0.303982	0.148502	2.04699	0.0406592	0.154493
Taldo1	1281.04	0.303632	0.132392	2.29344	0.0218227	0.105348
Apoe	358929	0.30341	0.0989237	3.06711	0.00216138	0.025344
Txndc17	739.799	0.303284	0.0934499	3.24541	0.0011728	0.0169821
Pggt1b	308.476	0.3031	0.136738	2.21665	0.0266469	0.119551
Ufc1	895.746	0.303067	0.106448	2.84709	0.00441209	0.0397361
Prpf40b	323.019	0.303045	0.147105	2.06005	0.0393934	0.151562
Mmaa	306.914	0.302731	0.116121	2.60703	0.00913318	0.0617658
Nrbp2	2195.87	0.302264	0.117524	2.57194	0.0101132	0.0660385
Taok2	1589.66	0.302131	0.0793319	3.80845	0.000139842	0.00392412
Leng1	178.851	0.301984	0.128744	2.34562	0.0189954	0.0971163
Lgals3	141.184	0.301967	0.153815	1.96318	0.049625	0.175275
Nudt6	174.613	0.301918	0.138795	2.17527	0.0296096	0.127239
Parp10	267.487	0.301917	0.134789	2.23993	0.0250957	0.114706
Dnajc30	605.261	0.301419	0.0768817	3.92055	8.83454e-05	0.00288361
Psma4	1610.18	0.301249	0.0997078	3.02132	0.00251673	0.0276291
Cox6a1	5922.91	0.301083	0.115375	2.60961	0.00906459	0.0614317
Emc6	1385.62	0.30071	0.0887215	3.38938	0.000700521	0.011983
Uchl3	144.86	0.30067	0.132731	2.26526	0.0234969	0.110366
Rpl21	1822.1	0.300391	0.145992	2.05759	0.0396294	0.152079
Ube2m	1321.31	0.30037	0.129935	2.3117	0.0207941	0.10249
Ift20	398.236	0.300087	0.0992586	3.02328	0.00250049	0.0275665
Rpl14	2608.48	0.299782	0.125693	2.38503	0.0170776	0.0908078
Mrpl36	422.855	0.299767	0.124463	2.40849	0.0160187	0.0876006
Ndufaf8	176.028	0.299517	0.143534	2.08673	0.0369125	0.145287
Otub1	709.242	0.298786	0.10364	2.88291	0.00394016	0.0370675
Uqcrb	1994.57	0.298763	0.1232	2.42503	0.0153072	0.085676
Psmg2	143.886	0.298665	0.131168	2.27697	0.0227882	0.108242
Nprl3	297.931	0.298469	0.108082	2.76151	0.00575346	0.0462752
Atox1	1131.79	0.298448	0.138954	2.14782	0.0317278	0.132649
Ube2v2	302.946	0.298325	0.13199	2.26021	0.0238083	0.11131
Bnip1	250.709	0.298236	0.136061	2.19193	0.0283842	0.124226
Med25	1157.41	0.298217	0.0885725	3.36693	0.000760111	0.0126711
Casp8	567.689	0.297917	0.109118	2.73022	0.00632919	0.049212
Setd6	226.691	0.297711	0.136552	2.18021	0.0292419	0.126667
Map1s	114.944	0.297679	0.14158	2.10254	0.0355056	0.141957
Hsbp1	1116.48	0.297513	0.130332	2.28273	0.0224465	0.107359
Fam133b	176.438	0.296509	0.11935	2.48437	0.0129782	0.0771968
Emc2	312.25	0.296359	0.144008	2.05793	0.0395967	0.151998
Pcbd1	3177.74	0.296293	0.141175	2.09876	0.0358381	0.142373
Gpc4	750.921	0.296134	0.125131	2.36658	0.0179532	0.0937865
Recql5	226.428	0.295893	0.118328	2.50062	0.0123977	0.074779
Ndufs4	849.686	0.295307	0.0917761	3.21769	0.00129229	0.0181448
Snrpd1	146.495	0.295291	0.137964	2.14035	0.0323266	0.133802
Cuedc2	272.82	0.295158	0.11946	2.47077	0.0134822	0.0792937
Fibp	362.866	0.294757	0.103411	2.85034	0.00436719	0.0395495
Mplkip	164.246	0.294561	0.122457	2.40543	0.0161534	0.0880397
Snrpa1	177.715	0.294016	0.109768	2.67853	0.00739454	0.0541191
Mob3c	322.608	0.293637	0.125796	2.33424	0.0195833	0.0989829
Slc39a13	296.999	0.293179	0.0951884	3.07998	0.00207011	0.0246633
Dnal4	147.592	0.293136	0.112992	2.5943	0.00947835	0.0634119
Sec11c	187.368	0.292844	0.146055	2.00502	0.0449606	0.164701
Fas	267.163	0.292723	0.146137	2.00307	0.0451694	0.165042
Rps7	4500.98	0.292639	0.131792	2.22047	0.0263869	0.1187
Tpm1	513.093	0.292586	0.125313	2.33484	0.0195515	0.0989334
Cox7c	4037.87	0.292465	0.120241	2.43233	0.0150021	0.0848757
Zcchc8	354.466	0.292432	0.118813	2.46128	0.0138443	0.0804111
Psen2	2477.96	0.292112	0.0729707	4.00314	6.2507e-05	0.00229085
Lmf1	809.181	0.291511	0.146775	1.9861	0.0470218	0.169794
Cabin1	454.862	0.291432	0.127663	2.28281	0.0224413	0.107359
Mrps11	211.254	0.291262	0.12773	2.2803	0.0225898	0.107573
Abhd14a	161.903	0.29106	0.143739	2.02492	0.0428757	0.159486
Tlcd1	499.015	0.290456	0.121531	2.38997	0.0168497	0.0903112
Srp9	906.535	0.290168	0.0934861	3.10386	0.00191011	0.0232662
Zer1	443.165	0.288811	0.0877459	3.29145	0.000996727	0.0153269
Senp6	626.602	0.288737	0.107135	2.69508	0.00703714	0.052433
Polr3gl	233.479	0.288701	0.136883	2.1091	0.034936	0.140625
Tpt1	17906.6	0.288616	0.107172	2.69301	0.00708105	0.0526193
Fetub	20603.3	0.288255	0.114765	2.51169	0.0120153	0.0732735
Spi1	194.807	0.287824	0.144558	1.99107	0.0464732	0.168546
Fbrsl1	586.946	0.287579	0.0999272	2.87789	0.0040035	0.0375016
Tmem160	340.666	0.287444	0.134395	2.1388	0.0324516	0.134174
Endov	183.954	0.287212	0.119263	2.40823	0.0160301	0.0876006
Inpp5e	206.47	0.286691	0.12076	2.37407	0.0175934	0.0926896
Man2c1	593.706	0.286039	0.0933679	3.06357	0.00218716	0.0254185
Dnajc2	295.18	0.286012	0.130087	2.19862	0.027905	0.122993
Luc7l2	2104.36	0.285895	0.112054	2.5514	0.010729	0.0682696
Tomm40	691.204	0.285841	0.103042	2.77403	0.00553665	0.0450576
Sirt5	173.462	0.285799	0.134888	2.11879	0.0341083	0.138058
Pla2g12b	805.515	0.285682	0.0955982	2.98836	0.00280483	0.0297922
Rpain	236.053	0.28565	0.142208	2.00867	0.0445722	0.163749
Eif1ad	371.326	0.285373	0.0894518	3.19025	0.00142152	0.0192427
Llph	401.074	0.285365	0.110593	2.58032	0.00987095	0.0649268
LOC100044627	1512.17	0.285278	0.118318	2.4111	0.0159044	0.0872641
LOC100862455	1512.17	0.285278	0.118318	2.4111	0.0159044	0.0872641
Spin1	1106.21	0.285179	0.128506	2.21918	0.0264742	0.119052
Sec61b	571.011	0.285069	0.133944	2.12827	0.0333148	0.136322
Dapk3	408.613	0.284813	0.140667	2.02474	0.0428941	0.159509
Serpina10	2427.85	0.284464	0.119942	2.37168	0.0177075	0.0930502
Pick1	255.535	0.284385	0.100929	2.81768	0.00483713	0.0415892
Apoo	283.713	0.283976	0.118342	2.39961	0.0164127	0.0889911
Lrrc61	189.324	0.283818	0.11902	2.38463	0.0170964	0.0908706
Uvssa	233.813	0.28303	0.122788	2.30503	0.0211651	0.103539
Rps28	1581.94	0.282754	0.123897	2.28217	0.0224796	0.107394
Atxn2l	1928.85	0.282336	0.127769	2.20973	0.0271238	0.120901
Supt20	340.843	0.282309	0.126671	2.22868	0.025835	0.117083
Ost4	981.366	0.282172	0.111786	2.5242	0.0115961	0.0716397
Rpl15	4328.43	0.281867	0.13005	2.16737	0.0302069	0.128926
Zfp65	336.056	0.281045	0.116596	2.41043	0.0159338	0.0872882
Uqcr11	2903.76	0.280288	0.131497	2.13152	0.033046	0.135561
Mrpl4	749.739	0.279423	0.120521	2.31846	0.0204243	0.101663
Brk1	1001.95	0.279413	0.0825682	3.38403	0.000714308	0.0121734
Cst3	1914.24	0.279353	0.101615	2.74912	0.00597551	0.0473912
C8g	4571.53	0.27926	0.112477	2.48282	0.0130348	0.0774141
1110059G10Rik	110.844	0.278996	0.134322	2.07707	0.0377955	0.147145
Rpl19	5435.75	0.278989	0.125425	2.22435	0.0261246	0.117926
Pqbp1	585.252	0.278984	0.100907	2.76477	0.00569625	0.0460353
Gmpr2	178.447	0.278937	0.127797	2.18266	0.029061	0.12617
Ddx49	459.509	0.278281	0.09441	2.94757	0.00320277	0.0324172
Sub1	681.754	0.278279	0.116451	2.38966	0.016864	0.0903326
Psmc4	1835.99	0.278236	0.119348	2.33131	0.0197369	0.0994523
Crb3	286.921	0.277837	0.122154	2.27448	0.0229371	0.108596
Tmem199	122.675	0.277647	0.139653	1.98812	0.0467982	0.169453
Clybl	593.399	0.277523	0.0870396	3.18847	0.00143028	0.0192746
Proc	10446.6	0.277272	0.115222	2.40641	0.0161101	0.0878769
Txn2	3334.8	0.276924	0.0698392	3.96517	7.33444e-05	0.00255943
Ndufs5	697.646	0.276796	0.137267	2.01648	0.0437503	0.161634
Taz	488.254	0.276734	0.104338	2.65228	0.00799503	0.0572649
Ndufs3	2073.55	0.276242	0.107043	2.58068	0.00986064	0.0649268
Rpl10	10817.5	0.276171	0.123237	2.24098	0.0250275	0.114535
Mvb12a	1021.93	0.276039	0.0943737	2.92495	0.00344511	0.0339876
Ddx39b	971.611	0.276009	0.120056	2.29901	0.0215045	0.104729
Carm1	657.52	0.275529	0.0987062	2.7914	0.00524799	0.0438479
Pkig	285.981	0.275502	0.116806	2.35862	0.0183429	0.0952598
Scyl3	545.705	0.275466	0.101321	2.71874	0.00655316	0.0502477
Lpar6	262.755	0.275262	0.119706	2.29948	0.0214776	0.104637
Timm17b	774.468	0.274644	0.0975257	2.81612	0.00486078	0.0417333
Rdh14	236.083	0.274324	0.125881	2.17923	0.0293144	0.126813
Cenpb	1632.77	0.274159	0.091405	2.99939	0.00270519	0.028969
Adhfe1	1744.56	0.27382	0.114647	2.38837	0.0169232	0.0905382
Myg1	331.887	0.273156	0.125082	2.18381	0.0289761	0.125966
Bri3	1028.81	0.273147	0.134364	2.03289	0.0420636	0.157766
Flot1	473.859	0.273133	0.136161	2.00596	0.0448606	0.164393
Dhrsx	525.769	0.272987	0.114946	2.3749	0.0175536	0.0925807
Mrps17	590.887	0.272912	0.103852	2.62789	0.0085916	0.059556
Os9	5661.86	0.272532	0.066514	4.09736	4.1789e-05	0.00170359
Tubgcp3	306.77	0.27122	0.131157	2.0679	0.0386497	0.149627
Baat	4652.36	0.270183	0.117137	2.30656	0.0210792	0.103344
Stard10	19312.7	0.269884	0.0778655	3.46602	0.000528222	0.00996075
Isca2	452.393	0.269525	0.0945082	2.85186	0.00434637	0.0394428
Gnl2	618.569	0.269455	0.0913308	2.95032	0.00317447	0.0323026
Nanp	201.052	0.268669	0.129202	2.07945	0.0375758	0.14665
Baz2b	234.979	0.2685	0.121332	2.21293	0.0269027	0.120277
Prelid1	2934.07	0.268306	0.101005	2.65635	0.0078991	0.0568266
Dnajc15	367.778	0.267895	0.0995168	2.69195	0.00710352	0.0527564
Ogt	862.382	0.26765	0.131403	2.03686	0.0416638	0.156715
Srm	484.819	0.267619	0.132798	2.01524	0.0438798	0.161841
Rpl34	1615.74	0.267483	0.110971	2.41039	0.0159355	0.0872882
Etv6	304.113	0.267351	0.135792	1.96882	0.0489736	0.174035
Snrpe	251.57	0.267329	0.120504	2.21843	0.0265258	0.11912
Tnip1	141.646	0.267236	0.1292	2.06839	0.0386033	0.149538
Pgls	973.125	0.266933	0.0840034	3.17764	0.0014848	0.0198064
Apof	10975.2	0.266089	0.0677755	3.92604	8.63573e-05	0.00284653
Larp7	153.779	0.265997	0.117844	2.2572	0.0239957	0.111906
Rps19	1776.75	0.265583	0.125124	2.12256	0.0337905	0.137281
Zmat2	487.413	0.265577	0.094118	2.82175	0.00477626	0.0413101
Lurap1l	1162.38	0.265573	0.106596	2.49139	0.0127245	0.0762029
Hoga1	2510.92	0.265348	0.0946643	2.80304	0.00506232	0.0428773
Rbmx	283.012	0.264438	0.120872	2.18774	0.0286884	0.12518
Ranbp1	415.565	0.264008	0.0953497	2.76884	0.0056256	0.0456679
Nipbl	508.892	0.263416	0.0998462	2.63822	0.00833433	0.0584901
Pdzd11	308.556	0.263236	0.105308	2.49968	0.0124305	0.074892
BC003965	349.122	0.262318	0.102985	2.54713	0.0108612	0.0687415
Nop56	484.89	0.262267	0.13209	1.98552	0.0470872	0.169935
Rbm4b	412.825	0.262052	0.0928934	2.821	0.00478741	0.0413519
Mpc2	2825.59	0.26188	0.0888167	2.94855	0.0031927	0.0324013
Pa2g4	1921.88	0.261866	0.0791334	3.30916	0.000935749	0.0145776
Aarsd1	285.184	0.261577	0.109576	2.38716	0.016979	0.0905999
Map3k10	285.678	0.26132	0.113691	2.29851	0.0215327	0.104753
Cpn1	5389.19	0.260862	0.0945825	2.75803	0.00581502	0.04657
Prr13	739.165	0.26084	0.0910566	2.86459	0.00417546	0.038317
Tmbim4	833.946	0.260813	0.0895085	2.91383	0.00357025	0.034918
Cnpy2	1037.9	0.260557	0.105792	2.46291	0.0137813	0.0802235
Elmo3	532.265	0.26013	0.114342	2.27501	0.0229052	0.108596
Gigyf1	821.45	0.259877	0.125997	2.06257	0.0391537	0.150873
Anapc16	521.584	0.259289	0.110988	2.33618	0.0194817	0.0986599
Ndor1	413.738	0.258796	0.100766	2.5683	0.0102198	0.0665352
2310030G06Rik	224.923	0.258365	0.126015	2.05028	0.0403374	0.153894
Plpp2	450.974	0.2583	0.116854	2.21045	0.0270742	0.120795
Rpl36a	1526.64	0.257415	0.131213	1.96181	0.0497844	0.175464
Mbd6	1355.13	0.256976	0.120828	2.12679	0.0334374	0.136567
Sh3glb2	318.346	0.256797	0.125454	2.04694	0.0406638	0.154493
Hnf1b	377.034	0.256731	0.106792	2.40404	0.0162151	0.088229
Higd1a	403.889	0.256637	0.117131	2.19103	0.0284493	0.124469
Grina	4327.63	0.256286	0.123649	2.07269	0.0382013	0.148339
Capns1	2422.48	0.256051	0.122989	2.0819	0.0373512	0.146122
Thoc7	433.723	0.255827	0.119136	2.14735	0.0317652	0.13272
Krcc1	594.151	0.2556	0.104312	2.45033	0.0142724	0.0817896
Aimp1	401.146	0.25534	0.113355	2.25258	0.0242859	0.112697
F9	3827.85	0.2553	0.104917	2.43336	0.0149593	0.0848308
Pnpla7	1702.04	0.254923	0.117094	2.17707	0.029475	0.126962
Bcat2	626.659	0.254569	0.0832984	3.05611	0.00224227	0.0258249
Pyurf	588.223	0.254478	0.101789	2.50006	0.0124173	0.0748467
Imp3	619.022	0.254354	0.105116	2.41975	0.0155311	0.0863884
Mprip	2354.39	0.253474	0.126568	2.00267	0.0452122	0.165042
Sbno2	587.512	0.253432	0.127931	1.98101	0.0475905	0.171112
Med16	459.85	0.253236	0.0897829	2.82053	0.00479441	0.041385
Med12	550.707	0.253136	0.12427	2.03699	0.0416509	0.156712
Ndufc1	526.327	0.253007	0.115379	2.19283	0.0283198	0.124065
Uqcr10	1879.26	0.252824	0.111012	2.27745	0.0227595	0.108145
Lamtor5	302.84	0.252394	0.121387	2.07925	0.0375945	0.14665
Ggt6	352.517	0.252188	0.104333	2.41715	0.0156426	0.0867367
Csk	1419.86	0.25054	0.0784204	3.19483	0.00139914	0.0190521
Khdc4	792.109	0.25014	0.0925879	2.70165	0.00689965	0.0518622
2210016F16Rik	538.461	0.24977	0.0968066	2.5801	0.00987726	0.0649268
Slc38a9	222.477	0.249565	0.104284	2.39313	0.0167053	0.0900352
Dhx36	589.953	0.249237	0.0918234	2.71431	0.00664136	0.0506462
Rabac1	1124.41	0.249069	0.114358	2.17799	0.029407	0.12694
Cblc	413.194	0.248889	0.12404	2.00652	0.0448005	0.164306
Utp11	237.801	0.248595	0.120649	2.06048	0.0393524	0.151505
Rps8	4379.14	0.24848	0.125734	1.97624	0.0481273	0.172216
Eloc	452.035	0.248443	0.107377	2.31374	0.020682	0.102362
Erh	440.775	0.247959	0.0926513	2.67626	0.00744494	0.0543967
Mkrn2os	308.166	0.247855	0.110225	2.24863	0.0245362	0.113176
AI837181	446.833	0.247497	0.117849	2.10013	0.0357176	0.14222
Edem2	938.019	0.246597	0.121162	2.03527	0.0418239	0.157182
Psma2	1014.26	0.246542	0.0996051	2.4752	0.0133163	0.0785424
Eif3g	1116.16	0.246391	0.0950879	2.59119	0.00956438	0.0637119
Zcchc17	238.224	0.24614	0.100998	2.43707	0.0148067	0.0841705
Prkcz	320.351	0.245962	0.119781	2.05343	0.0400307	0.153349
Pitpnc1	386.254	0.24565	0.109432	2.24478	0.0247822	0.113881
Eci1	2675.01	0.245062	0.100207	2.44556	0.0144628	0.0826823
Cox6b1	3267.46	0.244656	0.10237	2.38991	0.0168526	0.0903112
Chd7	360.848	0.24451	0.104172	2.34717	0.0189167	0.0969258
Zkscan5	189.404	0.244197	0.110843	2.20309	0.0275886	0.122091
Capn1	378.156	0.24376	0.117963	2.06641	0.0387896	0.15
Mrpl53	310.932	0.243743	0.111435	2.1873	0.0287204	0.125213
Drap1	1034.03	0.243326	0.0987148	2.46493	0.0137039	0.0799534
Btbd6	240.264	0.243091	0.0989265	2.45729	0.0139989	0.080986
Rpl24	3482.58	0.243058	0.12284	1.97866	0.0478543	0.171662
Grhpr	4822.11	0.242914	0.100708	2.41206	0.0158625	0.0872342
Timm23	1859.18	0.242589	0.106333	2.28141	0.0225242	0.107417
4833420G17Rik	667.557	0.242166	0.110428	2.19298	0.0283089	0.124062
Sumf2	196.673	0.241906	0.121606	1.98926	0.0466726	0.16916
Rpl26	3184.25	0.241513	0.123061	1.96255	0.0496989	0.175394
Aip	339.635	0.241377	0.0975744	2.47377	0.0133694	0.0788073
Cyp4f13	1481.95	0.241342	0.114832	2.10169	0.0355805	0.142007
Xrcc5	289.527	0.24031	0.11147	2.15583	0.0310973	0.131144
Spout1	221.61	0.239768	0.121888	1.96712	0.0491694	0.174324
Pomp	1273.14	0.239578	0.105052	2.28056	0.0225748	0.10754
Cdk2ap1	777.488	0.239491	0.0860095	2.78448	0.00536143	0.0442368
Zc3h15	645.723	0.239339	0.104192	2.2971	0.0216133	0.104753
Gstk1	2085.76	0.238822	0.0874469	2.73106	0.00631319	0.049146
Dnlz	427.266	0.23806	0.0978441	2.43305	0.0149721	0.0848494
Ciapin1	476.795	0.237263	0.0987729	2.40211	0.0163009	0.0886224
Mtx1	656.427	0.237212	0.076757	3.09043	0.00199865	0.0239289
Spr	1850.77	0.236836	0.0832236	2.84578	0.00443033	0.0398456
Rufy1	301.758	0.235757	0.110937	2.12516	0.0335736	0.13691
Tmem69	434.088	0.235538	0.0985306	2.3905	0.0168253	0.0903013
Uros	282.213	0.234926	0.119182	1.97115	0.048707	0.173389
Pnpo	2942.78	0.234719	0.0947497	2.47725	0.0132399	0.0781847
Abhd11	633.374	0.234648	0.1131	2.0747	0.0380142	0.147721
Rpl18	3965.96	0.234138	0.0996178	2.35036	0.0187552	0.0966642
Naprt	1774.32	0.234032	0.108382	2.15932	0.0308254	0.130537
Snrnp70	1133.25	0.23363	0.0897832	2.60216	0.00926395	0.0623922
Rbfa	536.261	0.233144	0.101078	2.30658	0.0210782	0.103344
Dph3	296.839	0.232989	0.118105	1.97273	0.0485258	0.173003
Ebna1bp2	343.436	0.232142	0.0915693	2.53515	0.0112398	0.0702409
Tmem230	287.533	0.230916	0.0962311	2.39959	0.0164133	0.0889911
Ppp1r7	381.236	0.230161	0.107481	2.14141	0.032241	0.133694
Vps16	385.763	0.2301	0.111216	2.06894	0.0385516	0.149389
Gsk3a	1692.28	0.230016	0.099291	2.31658	0.0205265	0.102017
Ndufaf4	472.196	0.229585	0.104455	2.19794	0.0279537	0.123124
Gtf2b	286.096	0.229431	0.101921	2.25108	0.0243807	0.112945
Fam207a	666.521	0.229416	0.0870339	2.63594	0.00839034	0.0585891
Pttg1	538.186	0.229128	0.105793	2.16582	0.0303249	0.129135
Ddx46	775.313	0.228917	0.0808362	2.83186	0.00462777	0.0406493
C1qbp	1207.49	0.228839	0.0947693	2.4147	0.0157483	0.0869914
Eif2d	566.888	0.228717	0.0928759	2.46261	0.013793	0.0802555
Phb	2167.68	0.22865	0.0871942	2.62231	0.0087336	0.0602159
Brcc3	283.729	0.228611	0.112829	2.02618	0.0427465	0.159199
Elp5	380.224	0.228574	0.095493	2.39362	0.0166831	0.0899525
Capzb	1573	0.228434	0.0928855	2.45931	0.0139204	0.0807099
Tmem259	2768.59	0.228333	0.095726	2.38527	0.0170664	0.0908078
Ndufv2	1600.62	0.228024	0.106096	2.14922	0.0316167	0.132391
Mmachc	356.556	0.227991	0.100659	2.26498	0.0235139	0.110375
Rpl36al	1759.79	0.227677	0.0953591	2.38757	0.01696	0.0905999
Reps1	479.154	0.226251	0.0978418	2.31241	0.020755	0.102433
Fau	3935	0.22609	0.111615	2.02563	0.0428023	0.159303
Yeats4	293.384	0.226021	0.114039	1.98196	0.0474843	0.171022
Nfib	1125.37	0.225163	0.111447	2.02035	0.0433468	0.160702
Eef1d	1395.6	0.224495	0.102158	2.19752	0.0279833	0.12313
Nsfl1c	1072.38	0.223899	0.0952571	2.35047	0.0187499	0.0966642
Drg2	742.209	0.22389	0.0838293	2.67078	0.00756747	0.0550767
Coa3	480.028	0.223663	0.107308	2.08431	0.0371316	0.145742
Vamp7	322.408	0.223085	0.112933	1.97537	0.0482256	0.172332
Rpl6	6157.92	0.223078	0.0990163	2.25295	0.0242626	0.112697
Tardbp	1275.75	0.223042	0.0903073	2.46981	0.0135186	0.0794361
Ctsz	3896.67	0.22184	0.106205	2.0888	0.0367254	0.144943
Brix1	362.809	0.221196	0.107563	2.05644	0.0397402	0.15246
Ccar1	530.47	0.220902	0.102253	2.16035	0.0307453	0.130289
Vkorc1	3505.19	0.219901	0.0958552	2.2941	0.0217847	0.105233
H2-K1	18676.5	0.219637	0.0839977	2.61479	0.00892812	0.0608191
Dazap1	804.389	0.219577	0.104579	2.09962	0.0357619	0.142231
Gabarap	4259.63	0.219269	0.0922733	2.3763	0.0174874	0.0923114
Vegfa	1962	0.218786	0.110883	1.97312	0.0484813	0.172963
Mrpl45	474.044	0.218766	0.11125	1.96643	0.0492486	0.17451
Acbd4	759.167	0.217829	0.107954	2.0178	0.0436122	0.16133
Ilkap	409.063	0.216559	0.0869945	2.48934	0.0127981	0.0765056
Plekhg3	618.073	0.216296	0.0917873	2.35649	0.0184483	0.0955342
Mpst	1330.23	0.216287	0.0797265	2.71287	0.00667036	0.0507491
Nsmce3	299.972	0.216032	0.0917618	2.35427	0.0185592	0.0959186
Cdk10	372.512	0.215071	0.109429	1.96539	0.0493687	0.174831
Trmt2a	276.397	0.214857	0.0995591	2.15808	0.0309213	0.130612
Neu1	727.263	0.214853	0.106287	2.02144	0.0432342	0.160522
Cux1	445.242	0.214695	0.10461	2.05235	0.0401361	0.153573
Zfp277	576.179	0.214627	0.0948914	2.26182	0.0237085	0.111081
Gnptg	437.103	0.214326	0.0888577	2.41201	0.0158648	0.0872342
Tram1	1802.06	0.213342	0.102791	2.07548	0.037942	0.147507
Tax1bp1	1832.7	0.212941	0.0820161	2.59634	0.00942237	0.0631666
Alkbh3	368.627	0.212855	0.104489	2.03711	0.0416392	0.156712
Reep6	20869.9	0.212718	0.0902768	2.35628	0.0184589	0.0955513
Hnrnpd	851.37	0.212492	0.0918183	2.31427	0.020653	0.102362
Smim20	290.393	0.212436	0.105363	2.01622	0.043777	0.161644
Sec13	775.692	0.212269	0.0925561	2.2934	0.0218247	0.105348
Ndufab1	1166.95	0.212104	0.0749994	2.82808	0.00468287	0.0408773
Ankrd27	525.434	0.211173	0.102257	2.06512	0.0389117	0.15025
Lasp1	1782.14	0.210585	0.0922065	2.28384	0.0223809	0.107202
Rbp4	82349.5	0.210047	0.103262	2.03411	0.04194	0.157471
Cd2ap	568.587	0.209659	0.104025	2.01547	0.0438559	0.161841
[truncated: 13,182 more rows]

## Sheet: 3m
	baseMean	log2FC	lfcSE	stat	p	padj	regulation
Reg3b	116.432	10.3716	2.23756	4.63521	3.5657e-06	9.81002e-05	UP
Saa2	88727.5	10.1902	0.326746	31.187	1.60139e-213	1.16965e-209	UP
Saa1	91310.4	8.89461	0.28293	31.4375	6.22759e-217	9.09727e-213	UP
Moxd1	969.335	8.62983	0.716711	12.0409	2.16639e-33	2.63721e-30	UP
Orm2	17209.7	8.51986	0.345465	24.662	2.73655e-134	1.33252e-130	UP
Prtn3	198.711	8.2065	0.65397	12.5487	4.03883e-36	5.36356e-33	UP
Lcn2	22284.5	8.08015	0.590923	13.6738	1.45628e-42	2.12733e-39	UP
Mpo	35.1923	8.0641	1.64162	4.91229	9.00209e-07	3.14599e-05	UP
Tmc5	18.497	7.71849	1.49321	5.16907	2.35259e-07	9.84715e-06	UP
Rnf138rt1	16.887	7.58496	1.51597	5.00338	5.63333e-07	2.09393e-05	UP
Reg3g	13.3412	7.24575	2.43553	2.97501	0.00292976	0.0223371	UP
Erp27	19.1117	7.17761	1.09457	6.55748	5.47256e-11	5.55161e-09	UP
Igdcc4	95.777	7.15004	1.07822	6.63131	3.32713e-11	3.54764e-09	UP
Bmper	126.498	6.90474	1.03476	6.67283	2.50922e-11	2.77687e-09	UP
Chil1	33.2695	6.83582	1.14591	5.9654	2.44041e-09	1.83158e-07	UP
Ltf	31.8675	6.77591	1.92929	3.51212	0.000444539	0.00524542	UP
Ngp	102.662	6.72917	1.34745	4.99399	5.91431e-07	2.18725e-05	UP
Saa3	2950.18	6.63031	0.923851	7.17682	7.13533e-13	1.04233e-10	UP
Tm4sf20	7.97308	6.49786	1.18101	5.50197	3.7558e-08	2.04719e-06	UP
Cxcl14	412.172	6.42344	0.71573	8.97466	2.8422e-19	7.9844e-17	UP
Mmp8	40.6636	6.37879	1.27792	4.99153	5.99027e-07	2.20974e-05	UP
Hist2h2aa2	6.27666	6.15728	3.03188	2.03084	0.042271	0.152055	UP
Cxcl1	817.897	6.05162	1.15119	5.25686	1.46536e-07	6.52622e-06	UP
Pde6h	5.73625	6.02035	1.18404	5.08458	3.68448e-07	1.45075e-05	UP
Spink1	5.34763	5.92688	2.12681	2.78674	0.00532405	0.0351441	UP
Rab44	4.94333	5.81144	1.26802	4.58308	4.58183e-06	0.000121915	UP
Lrtm2	7.44934	5.81114	1.22575	4.74087	2.12807e-06	6.40965e-05	UP
Retnla	4.86817	5.78917	2.06765	2.79988	0.00511219	0.0339604	UP
Camp	7.28878	5.77618	1.69236	3.41309	0.000642314	0.00703895	UP
Bhlha15	37.8593	5.61282	1.1555	4.85747	1.18898e-06	3.9474e-05	UP
Ctsg	3.96916	5.49621	2.64407	2.07869	0.0376458	0.139866	UP
Cd177	17.5266	5.4651	1.4012	3.9003	9.60716e-05	0.00152379	UP
Retnlg	66.9112	5.40713	1.18475	4.56395	5.0201e-06	0.000130953	UP
Sirpb1b	3.43093	5.28561	1.12223	4.7099	2.47838e-06	7.22639e-05	UP
Ly6d	181.64	5.22817	0.735735	7.10606	1.19407e-12	1.66123e-10	UP
Slc13a5	186.392	5.21817	0.793638	6.57501	4.86512e-11	5.06941e-09	UP
Adcy1	135.633	5.20827	0.659871	7.89286	2.95338e-15	6.07647e-13	UP
Xirp1	25.0869	5.19467	0.704934	7.36902	1.71882e-13	2.9196e-11	UP
Hist1h2br	3.19877	5.17856	1.25847	4.11495	3.87264e-05	0.000725275	UP
Mt2	14724.6	5.16972	0.305345	16.9308	2.6689e-64	6.49789e-61	UP
S100a9	191.674	5.12473	0.841044	6.09329	1.10611e-09	8.78156e-08	UP
Hesx1	2.97523	5.08023	2.58095	1.96836	0.0490268	0.168395	UP
Trem1	6.59654	5.02448	1.15369	4.35514	1.32985e-05	0.000298867	UP
Tg	2.76598	4.96827	1.24526	3.98976	6.61402e-05	0.00113401	UP
Rdh12	6.24172	4.94704	1.19758	4.13085	3.61423e-05	0.000684782	UP
Mt1	25482.3	4.93337	0.27487	17.948	4.97519e-72	1.45355e-68	UP
Stfa2l1	6.15713	4.92497	1.23282	3.99488	6.47278e-05	0.00111503	UP
Prok2	2.56603	4.8554	1.50641	3.22316	0.00126786	0.0117668	UP
Gucy2c	47.746	4.84216	0.589114	8.21939	2.04543e-16	4.74279e-14	UP
Tmprss4	5.74278	4.82443	1.10882	4.35095	1.3555e-05	0.000303472	UP
Scara5	611.474	4.77811	0.563462	8.47992	2.25348e-17	5.48648e-15	UP
Dnah1	5.46132	4.74527	1.05207	4.51042	6.46983e-06	0.000161834	UP
Elane	15.5832	4.70612	0.752304	6.2556	3.95984e-10	3.50578e-08	UP
S100a8	99.3712	4.65184	0.894914	5.19809	2.01346e-07	8.62915e-06	UP
Apcs	13117.1	4.62659	0.284853	16.2421	2.54227e-59	5.30536e-56	UP
Steap4	5807.55	4.60818	0.775918	5.939	2.86758e-09	2.12638e-07	UP
Orm3	805.516	4.49966	0.659067	6.82732	8.6518e-12	1.07106e-09	UP
Sqle	731.652	4.4835	0.653367	6.86213	6.78391e-12	8.47004e-10	UP
Trat1	13.0451	4.43787	0.863009	5.14232	2.71366e-07	1.11263e-05	UP
Frmd5	10.5634	4.37438	1.3466	3.24845	0.00116035	0.0109569	UP
Chil3	36.3665	4.36474	0.82313	5.30261	1.14156e-07	5.29394e-06	UP
Ms4a3	1.80324	4.35453	1.62516	2.67944	0.00737449	0.0443198	UP
Hist1h2ab	1.77112	4.33159	1.4512	2.98483	0.00283731	0.0218951	UP
Tmem28	4.06569	4.30806	1.14305	3.76893	0.000163948	0.00236422	UP
Kifc1	2.67958	4.28872	1.30173	3.29464	0.000985466	0.00972313	UP
Alox5	3.99423	4.27872	1.2521	3.41724	0.000632585	0.00696841	UP
Crybb3	42.5566	4.27802	0.783996	5.45669	4.8508e-08	2.5039e-06	UP
Clec4e	3.91317	4.25087	1.28474	3.30873	0.000937193	0.00934338	UP
Hist1h2ae	1.66149	4.24047	1.4655	2.89354	0.00380927	0.0271047	UP
Scn5a	3.79053	4.19309	1.32679	3.16032	0.00157597	0.013978	UP
Kcnt2	61.0661	4.19092	0.390946	10.7199	8.20513e-27	5.21133e-24	UP
Ccnb1	2.48977	4.18736	1.20319	3.48023	0.000500987	0.00578989	UP
Tarm1	2.46744	4.17236	1.41683	2.94486	0.00323103	0.0239588	UP
Pglyrp1	18.1704	4.16811	0.829192	5.02671	4.9897e-07	1.88345e-05	UP
Serpina3n	86187.7	4.08729	0.727366	5.61929	1.9174e-08	1.14607e-06	UP
Hist1h4j	1.50012	4.08339	1.47942	2.76013	0.00577785	0.037396	UP
Rhox5	2.2882	4.07862	1.29729	3.14395	0.00166686	0.0145892	UP
Gm42031	257.252	4.06665	0.946542	4.29632	1.73655e-05	0.000372515	UP
Stfa2	1.45372	4.03815	2.02108	1.99801	0.0457156	0.160571	UP
Sult3a1	2.24092	4.03498	1.31846	3.06038	0.00221054	0.0181007	UP
Mrgpra2a	1.38038	3.96866	1.74754	2.27099	0.0231473	NA	UP
Cd101	1.38126	3.96638	1.45553	2.72504	0.00642933	NA	UP
Eci3	1.36003	3.94831	1.46817	2.68927	0.00716087	NA	UP
Il1r2	12.4651	3.91563	0.942672	4.15376	3.27061e-05	0.000630304	UP
Ttc9	3.15725	3.91189	1.58836	2.46285	0.0137837	0.0693841	UP
Slpi	24.2201	3.90486	0.597147	6.53919	6.18528e-11	6.15164e-09	UP
Spats1	32.2523	3.88802	0.846309	4.5941	4.34626e-06	0.000116925	UP
Prss34	1.29949	3.87672	1.72444	2.2481	0.0245699	NA	UP
Gp1bb	2.00518	3.85653	1.51643	2.54317	0.0109853	0.0589802	UP
Cdkn3	1.99366	3.85298	1.29708	2.9705	0.00297317	0.0225504	UP
Gm17359	5.81565	3.83641	0.946129	4.05485	5.01666e-05	0.000901395	UP
Ctsj	1.23163	3.79403	1.85308	2.04742	0.0406165	NA	UP
Capn8	95.0079	3.79399	0.429064	8.84247	9.36222e-19	2.53265e-16	UP
Apol10b	14.5982	3.75079	1.14959	3.26272	0.0011035	0.0105694	UP
Slc10a6	57.1496	3.73728	0.891899	4.19025	2.78644e-05	0.000552298	UP
Mogat2	4.09399	3.73598	1.02105	3.65897	0.000253229	0.00336227	UP
Gldn	1.16532	3.72344	1.65052	2.25592	0.0240755	NA	UP
Olfr16	1.15008	3.70667	1.61585	2.29394	0.0217937	NA	UP
Gnat1	460.396	3.68536	0.313979	11.7376	8.17512e-32	9.18632e-29	UP
Trem3	1.78388	3.68319	1.27217	2.8952	0.00378921	0.0270277	UP
Gm5483	1.77163	3.67256	1.64975	2.22613	0.0260053	0.109618	UP
Rgs7	3.99709	3.66221	1.06865	3.42694	0.000610429	0.00678159	UP
Tmem156	3.89182	3.65789	1.02835	3.55704	0.000375057	0.00458864	UP
Cyb561	304.814	3.64909	0.31839	11.4611	2.06883e-30	2.01476e-27	UP
Atp11a	763.093	3.60686	0.356818	10.1084	5.0707e-24	2.46909e-21	UP
Ddit4	663.599	3.60331	0.751047	4.79771	1.60488e-06	5.07446e-05	UP
Zfp965	1.66207	3.59653	1.57251	2.28713	0.0221884	0.097865	UP
Cldnd2	2.50497	3.56093	1.38634	2.56858	0.0102117	0.0559686	UP
Ckap2l	2.48241	3.54976	1.18785	2.98839	0.00280451	0.0216878	UP
Pi16	9.79173	3.54217	0.778433	4.55038	5.35481e-06	0.000138284	UP
Wfdc3	3.69678	3.54176	1.12854	3.13835	0.001699	0.0147732	UP
Orm1	43161.3	3.54122	0.255824	13.8424	1.41402e-43	2.29511e-40	UP
Themis	7.11427	3.53783	0.988743	3.57811	0.000346088	0.00429537	UP
Timp1	9.78447	3.52679	0.893548	3.94696	7.91512e-05	0.00130207	UP
Tff3	394.622	3.52523	0.626466	5.62717	1.83192e-08	1.10582e-06	UP
Nos2	2.43733	3.51713	1.64208	2.14188	0.0322032	0.126492	UP
Alpk1	75.1683	3.50727	0.500428	7.00854	2.40821e-12	3.25733e-10	UP
Msmo1	1505.16	3.49348	0.591643	5.90471	3.53264e-09	2.58024e-07	UP
Nrg4	395.547	3.47988	0.586938	5.92887	3.05027e-09	2.25042e-07	UP
Fam19a2	6.84151	3.47032	0.871185	3.98344	6.79237e-05	0.00115779	UP
Cxcr1	2.34412	3.46653	1.18218	2.93232	0.00336441	0.0246353	UP
Mt3	1.525	3.42254	1.46467	2.33674	0.0194528	0.0888414	UP
Mid1	751.273	3.39977	0.293731	11.5745	5.55225e-31	5.79338e-28	UP
Asns	430.495	3.39034	0.686489	4.93867	7.8658e-07	2.80938e-05	UP
Smpd3	130.174	3.38392	0.373362	9.06338	1.26467e-19	3.84881e-17	UP
Gm38481	922.195	3.38287	0.698853	4.84061	1.29443e-06	4.2302e-05	UP
Tifa	518.988	3.37967	0.653415	5.17232	2.31205e-07	9.7053e-06	UP
Dnaic1	40.9726	3.36791	0.427938	7.87008	3.54412e-15	7.19063e-13	UP
Acpp	208.52	3.367	0.337233	9.98422	1.78707e-23	7.25154e-21	UP
Slc7a15	5.38491	3.35201	0.861327	3.89168	9.95516e-05	0.00156877	UP
Cacna1f	2.1614	3.33472	1.30021	2.56476	0.0103246	0.0564092	UP
Lrrc75a	31.7949	3.31303	0.623252	5.31571	1.06241e-07	4.99027e-06	UP
Isyna1	687.595	3.30922	0.331306	9.98843	1.71281e-23	7.14879e-21	UP
Ydjc	2.12438	3.28648	1.40005	2.3474	0.018905	0.087155	UP
Mvd	164.216	3.28322	0.632265	5.1928	2.07159e-07	8.7462e-06	UP
Cenpm	42.6541	3.28175	0.381416	8.60412	7.69076e-18	1.90418e-15	UP
C4a	426.144	3.27197	0.319932	10.2271	1.49953e-24	7.82325e-22	UP
Btg3	490.634	3.20556	0.354911	9.03202	1.68525e-19	5.02412e-17	UP
Syne4	103.167	3.19304	0.345808	9.23356	2.61775e-20	8.49781e-18	UP
Muc4	1.29779	3.18466	1.49964	2.12361	0.0337026	NA	UP
Gpr141	1.94934	3.17136	1.36726	2.31949	0.0203683	0.0920321	UP
Lmod2	1.93663	3.16299	1.20073	2.63422	0.00843307	0.0488076	UP
Bst1	3.75752	3.14374	1.00697	3.122	0.0017963	0.0154446	UP
Prg4	3273.44	3.12757	0.353186	8.85528	8.34714e-19	2.30066e-16	UP
Pcsk9	331.147	3.11563	0.576516	5.40423	6.50861e-08	3.25609e-06	UP
Ak7	4.54978	3.11478	0.856946	3.63474	0.000278257	0.00359689	UP
Asprv1	9.36059	3.11467	0.836053	3.72545	0.000194965	0.00274643	UP
Mmp9	28.3965	3.10872	0.661136	4.70208	2.57523e-06	7.47892e-05	UP
Fabp5	220.133	3.10833	0.553195	5.61887	1.92214e-08	1.14607e-06	UP
Mboat1	4.56934	3.10791	1.0041	3.09522	0.0019667	0.0165779	UP
Ifi27l2b	135.204	3.08757	0.307684	10.0349	1.07101e-23	4.88916e-21	UP
Rasal1	5.44291	3.08148	0.873376	3.52823	0.000418343	0.00499686	UP
Mcemp1	5.44292	3.07735	1.02482	3.00283	0.00267485	0.0208507	UP
Chrm3	38.2716	3.07341	0.439007	7.00083	2.54456e-12	3.37917e-10	UP
Rgs18	1.79164	3.05314	1.39144	2.19423	0.0282186	0.11608	UP
Vxn	4.53199	3.05057	1.05199	2.89981	0.00373383	0.0267241	UP
H1fx	11.6509	3.05057	0.705587	4.32345	1.5361e-05	0.000338164	UP
Hspa1a	26.6068	3.04915	0.858032	3.55365	0.000379919	0.00463647	UP
Ffar4	8.84397	3.02472	0.977932	3.09297	0.00198162	0.0166652	UP
Nfe2	10.3533	3.0102	0.630165	4.77685	1.78066e-06	5.51101e-05	UP
Ntf3	34.2334	3.00038	0.548263	5.47253	4.43663e-08	2.33972e-06	UP
LOC108168393	1.12008	2.96674	1.48646	1.99584	0.0459515	NA	UP
Lrg1	41086.4	2.96503	0.294123	10.0809	6.71155e-24	3.16266e-21	UP
Hcar2	5.99688	2.96449	0.763996	3.88024	0.000104356	0.00162206	UP
Pcdhb12	1.1012	2.95874	1.45235	2.03721	0.0416294	NA	UP
Slc5a11	1.1125	2.95556	1.48546	1.98966	0.0466282	NA	UP
Fdps	1469.56	2.95293	0.58334	5.06211	4.14639e-07	1.59396e-05	UP
Socs3	985.116	2.95109	0.696269	4.23843	2.25089e-05	0.000462054	UP
Col25a1	6.68445	2.94717	0.806242	3.65543	0.000256748	0.00340033	UP
Entpd3	1.7206	2.93687	1.33489	2.20008	0.0278015	0.114757	UP
Dgkg	1.66945	2.91031	1.23319	2.35998	0.0182761	0.0851809	UP
Slc10a2	301.293	2.90773	0.265955	10.9332	8.00028e-28	5.31218e-25	UP
Slfn4	24.148	2.90438	0.504534	5.75656	8.58458e-09	5.70016e-07	UP
Ccr1	6.4501	2.89179	0.837077	3.45463	0.000551047	0.00624007	UP
Scn8a	19.509	2.88899	0.529114	5.46006	4.75985e-08	2.47444e-06	UP
Ifitm6	14.4867	2.87874	0.676886	4.25292	2.11001e-05	0.000436587	UP
Fgl1	18851.6	2.87077	0.129209	22.2181	2.29711e-109	8.38906e-106	UP
F13a1	7.08107	2.85954	0.781179	3.66055	0.000251676	0.0033514	UP
Igfbp1	10955.2	2.85331	0.639209	4.46382	8.05114e-06	0.000194078	UP
Mcf2l	19.6477	2.83355	0.658662	4.30198	1.69277e-05	0.00036472	UP
Slc41a2	1001.56	2.82042	0.464403	6.07322	1.2537e-09	9.7936e-08	UP
Slc37a1	180.332	2.80288	0.57171	4.90263	9.456e-07	3.28889e-05	UP
Atp6v0d2	99.0593	2.80081	0.697048	4.0181	5.867e-05	0.00103259	UP
P2rx1	1.56918	2.79887	1.33539	2.09592	0.0360892	0.136155	UP
Fut4	1.5438	2.78295	1.2941	2.15048	0.0315169	0.124634	UP
Lilra6	2.2311	2.78198	1.12037	2.4831	0.0130246	0.0665024	UP
Lepr	400.584	2.78088	1.01498	2.73984	0.00614699	0.0391777	UP
Hpx	204716	2.77774	0.266091	10.439	1.64449e-25	9.23952e-23	UP
Mup9	4328.62	2.77742	1.2294	2.25916	0.0238733	0.103392	UP
Top2a	8.90935	2.75932	0.686659	4.01846	5.85787e-05	0.00103223	UP
Vcan	3.64004	2.74795	0.928274	2.96028	0.00307358	0.0230867	UP
Piwil2	7.27207	2.71847	0.953688	2.85048	0.00436532	0.0300653	UP
Rbp1	316.285	2.71789	0.503459	5.39843	6.72264e-08	3.34028e-06	UP
Itih4	87242.9	2.71697	0.283697	9.57699	9.99165e-22	3.55995e-19	UP
Serpina10	7226	2.71651	0.245561	11.0624	1.90821e-28	1.46711e-25	UP
Efna3	33.3201	2.71463	0.535493	5.06939	3.99087e-07	1.53822e-05	UP
Il1rn	146.652	2.70776	0.378512	7.1537	8.44666e-13	1.22167e-10	UP
Fbxo40	2.15755	2.70161	1.13206	2.38645	0.0170118	0.0808685	UP
Syt12	189.395	2.67583	0.417422	6.41037	1.45169e-10	1.35072e-08	UP
Irak3	64.5352	2.67147	0.434594	6.14704	7.89426e-10	6.55223e-08	UP
Slc4a1	9.12849	2.65195	0.843445	3.14419	0.00166549	0.0145892	UP
Slc3a1	1690.77	2.63784	0.286204	9.21664	3.06549e-20	9.73493e-18	UP
Myom3	32.7256	2.62428	0.599063	4.38064	1.18332e-05	0.00027094	UP
Marco	125.091	2.62046	0.352511	7.43369	1.0561e-13	1.81501e-11	UP
Grm1	2.11309	2.61747	1.23718	2.11568	0.0343721	0.132024	UP
Gm7694	383.206	2.61082	0.587612	4.44309	8.86744e-06	0.000210627	UP
Itih3	47153.7	2.60617	0.245648	10.6094	2.69461e-26	1.64012e-23	UP
Sybu	10.9658	2.60386	0.614364	4.23831	2.25207e-05	0.000462054	UP
Atg9b	5.28857	2.57692	0.837933	3.07532	0.00210275	0.0174429	UP
Btg2	746.485	2.56722	0.57883	4.43518	9.19961e-06	0.000217105	UP
105246811	49115	2.56177	0.702003	3.64923	0.000263027	0.00346466	UP
Ttc39a	43.4114	2.54347	0.450325	5.64806	1.62264e-08	1.00015e-06	UP
A2ml1	761.938	2.53873	0.273052	9.29761	1.43641e-20	4.87979e-18	UP
Lysmd2	20.4249	2.53651	0.529025	4.79468	1.62934e-06	5.12962e-05	UP
Ms4a8a	22.8282	2.53537	0.456136	5.55837	2.72308e-08	1.58481e-06	UP
Zbtb7c	84.7415	2.53095	0.694882	3.64227	0.000270241	0.00353734	UP
Tmprss2	154.088	2.52223	0.350771	7.19051	6.45484e-13	9.52447e-11	UP
Idi1	171.265	2.51897	0.699257	3.60234	0.000315359	0.00398855	UP
Hsf2bp	5.19756	2.51217	0.78738	3.19055	0.00142005	0.0128765	UP
Runx1	26.2493	2.50798	0.630114	3.98019	6.88595e-05	0.00116694	UP
Nucb2	58.2637	2.50717	0.679734	3.68845	0.000225622	0.00309739	UP
Cyp51	1324.53	2.50592	0.513416	4.88088	1.05616e-06	3.58798e-05	UP
Col15a1	83.2089	2.49956	0.456498	5.47552	4.36227e-08	2.30884e-06	UP
Clec4d	6.85133	2.48778	0.773369	3.21681	0.00129626	0.0119632	UP
Cyp17a1	2510.8	2.46787	0.772762	3.19357	0.00140524	0.0127739	UP
Mmp7	2.50554	2.46749	1.22995	2.00617	0.0448385	0.158982	UP
Dnajc12	724.133	2.45844	0.488601	5.03158	4.86457e-07	1.84576e-05	UP
Fgfr1	184.139	2.45641	0.21687	11.3266	9.68734e-30	7.86181e-27	UP
Dpf1	6.66793	2.45298	0.736705	3.32966	0.000869523	0.00887989	UP
Kcne4	2.52021	2.45249	1.01706	2.41136	0.0158929	0.0772336	UP
Pls1	6.79939	2.44494	0.703401	3.47589	0.000509164	0.00585659	UP
Esm1	23.3695	2.43707	0.922791	2.64098	0.0082667	0.0480541	UP
Fam187b	80.8403	2.43508	0.3174	7.67196	1.69383e-14	3.17223e-12	UP
Cacna1b	2.46914	2.43112	1.22283	1.98811	0.0467996	0.163201	UP
Sebox	34.3749	2.43038	0.522892	4.64796	3.35235e-06	9.31009e-05	UP
Colgalt2	8.41755	2.42187	0.575267	4.20999	2.55387e-05	0.000515289	UP
Ubd	8.95122	2.40547	0.550643	4.36848	1.25112e-05	0.000283795	UP
Nsdhl	651.791	2.40082	0.496572	4.83479	1.33283e-06	4.34599e-05	UP
Ppp1r3g	94.3057	2.38751	1.12826	2.11609	0.0343372	0.131999	UP
Ccl6	271.315	2.37864	0.30325	7.84383	4.37001e-15	8.74481e-13	UP
Gipc2	4.76149	2.37706	0.798462	2.97705	0.00291041	0.0222244	UP
Atp4a	18.4815	2.37637	0.450002	5.28079	1.28628e-07	5.85359e-06	UP
Rnf225	13.1015	2.37119	0.699222	3.39118	0.000695918	0.00747593	UP
Mvk	236.617	2.36315	0.386542	6.11356	9.743e-10	7.8201e-08	UP
Elf3	28.1592	2.35733	0.6651	3.54432	0.000393632	0.00477193	UP
Chrna4	4.01844	2.35372	0.951643	2.47333	0.0133862	0.0678742	UP
Tchh	10.5145	2.35288	0.578027	4.07054	4.69049e-05	0.000852223	UP
Ypel4	21.6757	2.35193	0.645	3.6464	0.000265942	0.0034936	UP
Hp	169489	2.34809	0.242304	9.69069	3.30305e-22	1.26976e-19	UP
Slc35f2	8.2385	2.34791	0.692364	3.39115	0.000696007	0.00747593	UP
Itgam	32.773	2.33824	0.342581	6.82537	8.7696e-12	1.07652e-09	UP
Fga	305105	2.32428	0.311628	7.4585	8.75127e-14	1.52189e-11	UP
Scn2a	3.35804	2.31048	0.907173	2.5469	0.0108686	0.0585644	UP
Serpina7	240.673	2.30785	0.625734	3.68823	0.000225816	0.00309739	UP
Espl1	2.30911	2.3072	1.02286	2.25564	0.0240931	0.104133	UP
Ly6c2	16.8996	2.30335	0.566826	4.0636	4.83219e-05	0.000874768	UP
Pcolce	144.549	2.29676	0.349999	6.56221	5.30154e-11	5.41573e-09	UP
Rims4	2.24038	2.29409	1.03111	2.22489	0.0260888	0.109892	UP
Treml2	6.54548	2.29107	0.775525	2.95421	0.00313466	0.0234345	UP
Fam129b	134.81	2.2719	0.559674	4.05933	4.92135e-05	0.00088645	UP
B3galt1	889.224	2.26826	0.532923	4.25627	2.07863e-05	0.000433096	UP
Egr1	575.204	2.26612	0.850994	2.66292	0.00774666	0.0460012	UP
Bmp8b	4.86182	2.26176	0.909124	2.48785	0.0128519	0.0660962	UP
Cdh15	2.24807	2.25563	1.10716	2.03732	0.0416182	0.150187	UP
Adcy2	2.19288	2.24778	1.10723	2.0301	0.0423459	0.152212	UP
St8sia3	16.5469	2.24739	0.429742	5.22962	1.69859e-07	7.43813e-06	UP
Sla	43.3838	2.23936	0.400182	5.59585	2.19547e-08	1.2932e-06	UP
Gm46290	31.061	2.23163	0.578312	3.85886	0.000113917	0.00174434	UP
Rasd1	23.9575	2.22563	0.656232	3.39152	0.000695052	0.00747593	UP
Saa4	8070.29	2.22365	0.340057	6.53907	6.19038e-11	6.15164e-09	UP
Tedc1	2.12891	2.22284	1.11294	1.99727	0.0457957	0.160775	UP
Pram1	20.4412	2.22118	0.361483	6.14463	8.01513e-10	6.61497e-08	UP
Nfasc	24.4361	2.21368	0.332737	6.65297	2.87246e-11	3.10821e-09	UP
Gm38525	3.73445	2.20682	0.863037	2.55704	0.0105566	0.0572422	UP
Brca1	37.5502	2.20076	0.432042	5.09385	3.50856e-07	1.38897e-05	UP
Treh	68.3682	2.20071	0.337131	6.52775	6.67639e-11	6.58978e-09	UP
Dntt	20.1357	2.19855	0.395804	5.55463	2.78193e-08	1.61264e-06	UP
Gas6	1185.87	2.19714	0.517301	4.24731	2.1635e-05	0.000445759	UP
Mpped2	5.81774	2.19459	1.02211	2.14712	0.0317836	0.125429	UP
Nipal1	240.671	2.19425	0.627782	3.49524	0.00047363	0.0055306	UP
Spdef	4.78581	2.18461	0.831991	2.62577	0.00864541	0.0496041	UP
Padi4	7.49043	2.18447	0.789145	2.76815	0.0056376	0.0366997	UP
Lgi4	13.2546	2.18309	0.49549	4.40593	1.0533e-05	0.000245343	UP
Fmn2	21.479	2.18014	0.397744	5.48126	4.22298e-08	2.24941e-06	UP
Epdr1	6.84667	2.17632	0.735625	2.95846	0.00309183	0.0231736	UP
S100a6	25.6811	2.16789	0.470196	4.61061	4.01484e-06	0.000109013	UP
Cpne8	316.232	2.16729	0.297247	7.29122	3.07161e-13	4.82474e-11	UP
Mefv	8.36885	2.16593	0.593155	3.65154	0.000260672	0.00344295	UP
Itga2	10.5274	2.16383	0.745327	2.9032	0.00369374	0.0265281	UP
BC035044	3.1323	2.16346	0.907923	2.38287	0.0171785	0.0814011	UP
Dhcr24	10391	2.16255	0.284888	7.59088	3.17732e-14	5.59208e-12	UP
Cd33	13.4929	2.15426	0.501419	4.29632	1.7366e-05	0.000372515	UP
Fgb	199488	2.14774	0.238795	8.99409	2.38199e-19	6.82275e-17	UP
Cd300e	40.1131	2.14594	0.32983	6.50621	7.70687e-11	7.50547e-09	UP
Fam83f	18.1545	2.1412	0.542126	3.94964	7.82679e-05	0.00129045	UP
Nnmt	6418.43	2.14048	0.31783	6.73468	1.64286e-11	1.91991e-09	UP
Cd244a	3.64614	2.13378	0.846924	2.51944	0.011754	0.0618973	UP
Jak3	363.125	2.13239	0.204519	10.4264	1.87964e-25	1.01695e-22	UP
Prune2	5.65093	2.13048	0.659662	3.22966	0.00123937	0.0115759	UP
Fsd2	2.597	2.11921	1.01143	2.09526	0.0361476	0.136258	UP
Mmgt2	36.5251	2.10307	0.33725	6.23593	4.49107e-10	3.9051e-08	UP
Ly6e	6573.01	2.10231	0.190486	11.0365	2.54631e-28	1.85983e-25	UP
Ciart	46.4727	2.1008	0.711288	2.95351	0.00314183	0.0234439	UP
Junb	1238.92	2.09022	0.688596	3.03548	0.0024015	0.0192738	UP
Ccdc120	54.7182	2.07979	0.378257	5.49835	3.83365e-08	2.08185e-06	UP
Srrm4	190.07	2.07867	0.354777	5.85908	4.65433e-09	3.28456e-07	UP
Mki67	8.49843	2.07268	0.649147	3.19293	0.00140836	0.0127944	UP
Tlr2	46.9357	2.06873	0.417217	4.95841	7.10723e-07	2.57624e-05	UP
Gm46080	3.39305	2.06388	0.815073	2.53214	0.0113369	0.0603752	UP
Raet1e	73.1797	2.06196	0.319595	6.45179	1.1054e-10	1.0554e-08	UP
Slc22a27	6.29914	2.05668	0.676532	3.04004	0.00236547	0.0190279	UP
Chac1	191.882	2.05668	0.604289	3.40347	0.000665356	0.00724257	UP
Il7	3.42396	2.04241	0.833889	2.44926	0.014315	0.0712241	UP
Ocstamp	43.2542	2.03794	0.369208	5.51977	3.39439e-08	1.89257e-06	UP
Fgg	150580	2.03387	0.249915	8.13828	4.00946e-16	9.0108e-14	UP
Fmn1	32.4934	2.02915	0.427382	4.74785	2.05588e-06	6.24373e-05	UP
Kcnab2	11.5133	2.02842	0.483573	4.19466	2.7328e-05	0.000544621	UP
Fcgr4	75.8702	2.02797	0.333126	6.08769	1.14551e-09	9.04521e-08	UP
Mpeg1	926.556	2.02148	0.201661	10.0241	1.19397e-23	5.2853e-21	UP
Nedd9	67.0394	1.98288	0.373344	5.31113	1.08949e-07	5.10105e-06	UP
Ssbp4	152.866	1.98132	0.27793	7.12882	1.0123e-12	1.42189e-10	UP
Dnajb13	2.33787	1.98118	1.00228	1.97667	0.0480793	0.166267	UP
Plekhm3	37.068	1.97884	0.351608	5.62797	1.82338e-08	1.10523e-06	UP
Adrb2	26.9299	1.97375	0.644659	3.0617	0.00220084	0.0180719	UP
Gm43305	7159.58	1.95993	0.590822	3.3173	0.000908924	0.00915063	UP
Gm43828	2879.63	1.95857	0.544893	3.59442	0.000325119	0.00408721	UP
Marveld3	40.0751	1.95725	0.414674	4.71997	2.35883e-06	6.96118e-05	UP
Cyp21a1	174.463	1.95019	0.302041	6.45671	1.07004e-10	1.02837e-08	UP
Rgs4	22.249	1.94434	0.492664	3.9466	7.927e-05	0.0013023	UP
Fndc3b	661.134	1.93737	0.293156	6.60867	3.87794e-11	4.105e-09	UP
Fabp12	3.20294	1.9369	0.847389	2.28573	0.0222701	0.0981363	UP
Slc13a3	438.402	1.93102	0.252916	7.63503	2.25764e-14	4.12283e-12	UP
LOC547349	6.0266	1.93094	0.712047	2.71182	0.00669147	0.0414955	UP
Fam25c	264.721	1.92879	0.328145	5.87786	4.15608e-09	2.97608e-07	UP
C130050O18Rik	9.17885	1.92686	0.481633	4.00068	6.31608e-05	0.00109449	UP
Rasl10b	23.1972	1.92608	0.528497	3.64445	0.00026796	0.00351063	UP
Col4a1	676.644	1.92398	0.289061	6.65597	2.81435e-11	3.06806e-09	UP
Gm45935	300.36	1.92034	0.5915	3.24657	0.00116806	0.0110155	UP
Tppp3	17.853	1.90345	0.631773	3.01287	0.00258791	0.0203248	UP
Slc2a6	9.51429	1.89708	0.566623	3.34804	0.000813845	0.00846168	UP
Phlda3	23.0771	1.89333	0.507655	3.72956	0.000191817	0.00271518	UP
Psrc1	3.56976	1.88541	0.862194	2.18676	0.0287603	0.117355	UP
Col8a1	4.03057	1.88463	0.789106	2.38831	0.016926	0.0805654	UP
Cxcl13	54.4676	1.8835	0.412384	4.56734	4.93943e-06	0.000129079	UP
Tgm1	193.2	1.87708	0.321769	5.83361	5.4241e-09	3.77311e-07	UP
Gpcpd1	1863.43	1.87684	0.531472	3.5314	0.000413369	0.00494553	UP
Slfn1	13.5645	1.8693	0.47869	3.90504	9.42086e-05	0.0015011	UP
Ugt2b37	32.9699	1.86893	0.924822	2.02086	0.0432945	0.154935	UP
Emilin2	37.0672	1.86769	0.304425	6.13514	8.50864e-10	6.98282e-08	UP
Ppbp	14.445	1.86495	0.629148	2.96425	0.00303419	0.0228824	UP
Mgat5	212.913	1.86433	0.241881	7.70763	1.28175e-14	2.46366e-12	UP
Mmp27	7.57572	1.86317	0.5722	3.25615	0.00112935	0.0107196	UP
Atp1a3	5.74463	1.86061	0.676946	2.74854	0.00598609	0.0383969	UP
Npdc1	132.814	1.85961	0.253977	7.32194	2.44409e-13	3.96702e-11	UP
Adam8	17.3616	1.85952	0.654945	2.8392	0.00452272	0.0308407	UP
Atp8b5	11.9006	1.85792	0.562909	3.30057	0.00096489	0.00954953	UP
Hmgcs1	2285.49	1.85488	0.723662	2.56318	0.0103717	0.0565483	UP
Pirb	129.299	1.85407	0.254637	7.28121	3.30837e-13	5.05863e-11	UP
Slc16a3	13.2234	1.85145	0.522065	3.54641	0.000390521	0.00473815	UP
Slc39a14	5141.04	1.84979	0.271867	6.80404	1.01722e-11	1.2383e-09	UP
Hist1h2be	3.55311	1.8483	0.872833	2.11759	0.0342099	0.131753	UP
Tmem169	3.00498	1.84363	0.85309	2.16112	0.0306863	0.122634	UP
Dhcr7	920.431	1.84095	0.318755	5.77544	7.67514e-09	5.14305e-07	UP
Dpep2	5.18201	1.84072	0.750376	2.45306	0.0141646	0.0706201	UP
Lss	437.179	1.83957	0.362821	5.07017	3.97456e-07	1.53599e-05	UP
Havcr2	4.75817	1.82208	0.659438	2.76307	0.00572597	0.0371261	UP
Ptgfrn	61.4312	1.82204	0.358814	5.07794	3.81556e-07	1.49031e-05	UP
Hr	20.3935	1.81532	0.484929	3.74347	0.000181495	0.00258913	UP
Slc22a26	31.1142	1.81444	0.813521	2.23035	0.0257241	0.108916	UP
Il18bp	304.132	1.81079	0.158188	11.4471	2.43234e-30	2.22073e-27	UP
Ier3	25.4466	1.80533	0.584118	3.0907	0.00199688	0.0167743	UP
Gcnt1	7.14225	1.80464	0.744461	2.42409	0.0153469	0.075357	UP
Zbp1	164.177	1.78951	0.280436	6.38118	1.7573e-10	1.6145e-08	UP
Gfra2	13.4144	1.78626	0.500831	3.56659	0.000361663	0.00445837	UP
Alox5ap	53.3439	1.78592	0.379415	4.70704	2.51342e-06	7.31396e-05	UP
Bhlhe41	15.0309	1.78569	0.616444	2.89677	0.00377031	0.0269323	UP
Osmr	123.849	1.78509	0.389304	4.58534	4.53259e-06	0.000121046	UP
Zscan5b	9.746	1.77924	0.50925	3.49384	0.00047612	0.00555524	UP
Gm5150	9.204	1.7746	0.544738	3.25771	0.00112316	0.0106748	UP
Siglec1	109.103	1.77195	0.296	5.9863	2.14663e-09	1.63323e-07	UP
Ppp1r3f	4.66826	1.7717	0.776099	2.28283	0.0224403	0.0986709	UP
Slc41a1	103.09	1.77124	0.319813	5.53836	3.05319e-08	1.72872e-06	UP
Fam107a	147.718	1.7621	0.864793	2.03759	0.0415907	0.150163	UP
Ifi205	11.5923	1.75258	0.528717	3.31477	0.000917174	0.0092083	UP
Ccne1	13.8641	1.74851	0.475785	3.675	0.000237847	0.00320523	UP
Hapln4	332.009	1.74779	0.305639	5.71849	1.07473e-08	6.8614e-07	UP
Cxcl2	5.0283	1.745	0.718829	2.42756	0.0152009	0.0747912	UP
Qsox1	14816.2	1.74463	0.201264	8.66839	4.38263e-18	1.10382e-15	UP
Ccnd1	114.168	1.74256	0.250612	6.95322	3.57043e-12	4.65686e-10	UP
Kctd7	36.8481	1.74203	0.36795	4.73443	2.19676e-06	6.56241e-05	UP
Slc22a7	221.88	1.74084	0.356217	4.88701	1.0238e-06	3.4943e-05	UP
Prelid2	10.7742	1.73908	0.524418	3.3162	0.000912493	0.00918024	UP
Cyp4f16	55.6532	1.73084	0.256297	6.75327	1.44545e-11	1.71668e-09	UP
Cdhr2	8.11203	1.72483	0.742378	2.32338	0.0201586	0.0912822	UP
Sdf2l1	455.297	1.72432	0.642669	2.68307	0.00729505	0.0439629	UP
Phgdh	4.08878	1.72373	0.829887	2.07706	0.0377957	0.140239	UP
Fam81a	57.1535	1.71961	0.33834	5.08249	3.7251e-07	1.4628e-05	UP
Dct	28.8951	1.71877	0.479142	3.58719	0.000334267	0.00416965	UP
Col6a6	10.2381	1.71336	0.533761	3.20997	0.00132748	0.0122115	UP
Plac8	72.6158	1.713	0.259966	6.58934	4.41782e-11	4.64285e-09	UP
Gm42226	5.30114	1.70644	0.623555	2.73663	0.00620721	0.0395098	UP
Spatc1	12.5006	1.70555	0.523374	3.25875	0.00111903	0.0106493	UP
Slc41a3	92.573	1.70382	0.421635	4.04098	5.32286e-05	0.000950567	UP
Slc2a3	11.8189	1.70351	0.522967	3.2574	0.00112439	0.0106795	UP
Cd5l	1028.44	1.70068	0.287074	5.9242	3.13821e-09	2.30367e-07	UP
Emb	10.0476	1.69059	0.517406	3.26743	0.00108528	0.0104586	UP
Robo1	71.4899	1.68694	0.242195	6.96524	3.27834e-12	4.31442e-10	UP
Tbc1d30	148.091	1.68017	0.302756	5.54958	2.86355e-08	1.65339e-06	UP
Plce1	169.268	1.67578	0.284604	5.8881	3.90658e-09	2.8112e-07	UP
Atp6v0e2	17.5253	1.67562	0.424709	3.94533	7.96896e-05	0.00130652	UP
E030018B13Rik	143.225	1.67099	0.607802	2.74924	0.0059734	0.0383896	UP
Ms4a6d	25.7761	1.66852	0.380492	4.38517	1.15895e-05	0.000266613	UP
Il13ra1	656.765	1.66656	0.17301	9.63272	5.8168e-22	2.12429e-19	UP
Eda2r	6.70086	1.66492	0.627675	2.65251	0.00798951	0.046985	UP
Cldn14	274.571	1.6601	0.522594	3.17665	0.00148985	0.0134096	UP
Kcnj8	39.5564	1.65777	0.419341	3.95327	7.70908e-05	0.00127392	UP
Rcan2	125.748	1.65381	0.267865	6.17404	6.65664e-10	5.6535e-08	UP
Gimd1	24.1341	1.65304	0.525783	3.14395	0.00166682	0.0145892	UP
Serpina3m	13830.5	1.64863	0.336504	4.89928	9.6188e-07	3.33756e-05	UP
Kif26b	26.0872	1.64678	0.444108	3.70806	0.000208856	0.00291959	UP
Fam167a	12.489	1.64424	0.49005	3.35524	0.000792967	0.00829181	UP
S100a11	176.068	1.64405	0.266848	6.16102	7.22773e-10	6.0333e-08	UP
Gm40525	1914.58	1.64344	0.353066	4.65475	3.24367e-06	9.07731e-05	UP
Adap1	11.9628	1.64105	0.439696	3.73225	0.000189777	0.00269152	UP
Dbp	75.8971	1.63992	0.836339	1.96083	0.0498984	0.170507	UP
Apba2	3.86226	1.63963	0.779789	2.10266	0.0354958	0.134962	UP
Mmd2	65.2306	1.638	0.353454	4.63425	3.58227e-06	9.83643e-05	UP
C5ar1	21.5446	1.63759	0.393422	4.16243	3.14877e-05	0.000610853	UP
Trem2	16.9199	1.63467	0.459859	3.55472	0.000378378	0.00462296	UP
Hist2h3c2	40.0261	1.63447	0.367993	4.44158	8.92989e-06	0.000211423	UP
Siglece	94.2042	1.63409	0.206298	7.92101	2.35596e-15	4.9543e-13	UP
Fcgr3	147.404	1.63335	0.24328	6.71385	1.89552e-11	2.18029e-09	UP
Gspt2	5.92403	1.63183	0.643266	2.53679	0.0111875	0.0597966	UP
AB124611	71.085	1.62949	0.288128	5.65545	1.55435e-08	9.6621e-07	UP
Pdk3	5.50771	1.62766	0.633212	2.57048	0.0101558	0.0557732	UP
Adamdec1	11.9428	1.62621	0.627813	2.59027	0.00959001	0.0535377	UP
BC049715	5.01556	1.62496	0.709048	2.29174	0.0219204	0.0969757	UP
Samsn1	8.11011	1.62359	0.57914	2.80345	0.00505583	0.0336779	UP
Pvrig	5.43449	1.62092	0.729056	2.22332	0.0261943	0.110246	UP
Fbln7	6.9968	1.6188	0.641236	2.5245	0.0115864	0.0613096	UP
Slc43a1	129.143	1.6129	0.339961	4.74436	2.09168e-06	6.33927e-05	UP
B4galnt3	35.1484	1.60708	0.421863	3.80948	0.000139261	0.00208649	UP
Tox2	13.3847	1.60695	0.542662	2.96123	0.00306412	0.0230368	UP
Ms4a6b	13.9259	1.60661	0.414151	3.87929	0.000104761	0.0016251	UP
Clec4a3	26.1479	1.60658	0.353907	4.53956	5.63726e-06	0.000144472	UP
Ddias	9.27701	1.60285	0.587439	2.72853	0.00636164	0.0400924	UP
Ang	7849.35	1.60206	0.151285	10.5897	3.32759e-26	1.94438e-23	UP
Snx10	402.502	1.60016	0.200756	7.97067	1.5782e-15	3.39035e-13	UP
Arl11	5.01855	1.59972	0.663628	2.41056	0.0159279	0.0772602	UP
Gm39972	6670.61	1.59921	0.338549	4.72373	2.31559e-06	6.84741e-05	UP
Ccdc149	53.5383	1.59894	0.302113	5.29253	1.20637e-07	5.52434e-06	UP
Zfp248	4.93569	1.59766	0.668522	2.38984	0.0168558	0.0802836	UP
Sorl1	30.2894	1.59428	0.347467	4.58829	4.46884e-06	0.000119562	UP
Grm8	14.9149	1.59233	0.495812	3.21157	0.00132013	0.0121615	UP
St8sia4	4.14436	1.58672	0.723907	2.19188	0.0283883	0.116455	UP
Arhgap10	32.4051	1.5855	0.265936	5.96197	2.49215e-09	1.85742e-07	UP
Esr1	342.945	1.58179	0.237186	6.66897	2.57598e-11	2.82932e-09	UP
Rgs2	62.3555	1.58164	0.343996	4.59785	4.2687e-06	0.000115476	UP
Cfh	14260.5	1.58015	0.155025	10.1929	2.13367e-24	1.07478e-21	UP
Cdc42ep5	143.065	1.57652	0.332603	4.73994	2.13786e-06	6.4259e-05	UP
Plaur	15.6291	1.57623	0.547806	2.87734	0.0040104	0.0281654	UP
Igf2	13.9411	1.57474	0.515159	3.05681	0.00223708	0.0182464	UP
Wfdc17	108.509	1.57382	0.295895	5.31885	1.04428e-07	4.93683e-06	UP
Tpte	115.721	1.57254	0.39708	3.96025	7.48701e-05	0.00124709	UP
Ppp1r3d	4.19938	1.57059	0.701471	2.239	0.0251559	0.107544	UP
Panx1	7.53191	1.57031	0.574654	2.73261	0.00628342	0.0398732	UP
Fam53b	306.883	1.56324	0.331713	4.71265	2.44521e-06	7.15825e-05	UP
Gnat2	11.5295	1.55789	0.497583	3.13092	0.00174258	0.0150982	UP
Fcgr1	45.3639	1.55308	0.323817	4.79618	1.61719e-06	5.10234e-05	UP
Bbs9	92.8538	1.55274	0.336171	4.6189	3.85771e-06	0.000104941	UP
Aacs	164.144	1.55218	0.573192	2.70796	0.00676984	0.0418156	UP
C4b	28014.7	1.55043	0.1702	9.10943	8.28184e-20	2.57407e-17	UP
Phf21b	12.0818	1.54952	0.508102	3.04963	0.00229123	0.0185588	UP
Ear2	35.9536	1.54888	0.280477	5.52229	3.34603e-08	1.87275e-06	UP
B430306N03Rik	36.4521	1.54782	0.366633	4.22172	2.42445e-05	0.000492659	UP
Csf2rb	123.175	1.54731	0.203599	7.59977	2.9665e-14	5.28472e-12	UP
Vwa3b	34.6608	1.54491	0.404906	3.81548	0.000135917	0.00204689	UP
Actg1	2494.35	1.54188	0.299453	5.14901	2.61866e-07	1.07756e-05	UP
Aldh1a3	7.09611	1.54172	0.588353	2.6204	0.00878277	0.0501379	UP
Ackr2	57.058	1.54131	0.342195	4.50418	6.66289e-06	0.000165609	UP
Acot11	53.9852	1.53617	0.334522	4.59212	4.38775e-06	0.000117608	UP
Fasn	1361.37	1.53451	0.357284	4.29494	1.74742e-05	0.000374285	UP
Tspan4	1255.44	1.53362	0.210215	7.29552	2.97505e-13	4.72386e-11	UP
Col4a2	378.858	1.52938	0.158275	9.66283	4.33713e-22	1.62453e-19	UP
Fn1	38813.8	1.52623	0.297483	5.13048	2.89e-07	1.1727e-05	UP
C3	223294	1.52057	0.20668	7.35712	1.87919e-13	3.15531e-11	UP
Pros1	1309.95	1.52017	0.227342	6.68673	2.28213e-11	2.60448e-09	UP
Tlr8	26.5991	1.51281	0.371642	4.07062	4.68888e-05	0.000852223	UP
Susd4	446.379	1.51272	0.243102	6.22258	4.89047e-10	4.22722e-08	UP
Ggt5	37.3739	1.51246	0.333599	4.53378	5.79368e-06	0.000147446	UP
Myadm	696.802	1.51126	0.287092	5.26404	1.40922e-07	6.30441e-06	UP
Sarm1	21.4221	1.5111	0.437196	3.45633	0.000547575	0.00621521	UP
Hunk	81.2943	1.51086	0.280231	5.39149	6.98773e-08	3.46023e-06	UP
A530064D06Rik	14.3339	1.50526	0.439391	3.42579	0.000613011	0.00680461	UP
2010003K11Rik	339.043	1.50185	0.490566	3.06146	0.00220263	0.0180764	UP
Stat3	2649.79	1.50178	0.192201	7.81357	5.5589e-15	1.09736e-12	UP
Ddx28	479.704	1.5016	0.484853	3.09701	0.00195481	0.0165146	UP
Synpo	119.92	1.49929	0.33058	4.53535	5.75083e-06	0.000146867	UP
Pld1	197.854	1.49877	0.26273	5.7046	1.16614e-08	7.40648e-07	UP
Ppp3cc	55.8449	1.49861	0.258133	5.80556	6.41531e-09	4.35883e-07	UP
Aldh1b1	697.015	1.4962	0.341355	4.38312	1.16992e-05	0.000268713	UP
Arl13b	191.753	1.49226	0.36092	4.1346	3.55574e-05	0.000675452	UP
Slc1a4	75.4155	1.49144	0.319111	4.67375	2.95756e-06	8.45479e-05	UP
Nol3	42.7355	1.49109	0.313159	4.76143	1.92226e-06	5.88688e-05	UP
Gpr35	14.0461	1.48255	0.426251	3.47811	0.000504965	0.00582204	UP
Crispld2	11.0992	1.47713	0.579973	2.5469	0.0108683	0.0585644	UP
Fgr	57.1946	1.47406	0.220585	6.6825	2.34905e-11	2.66007e-09	UP
Il1b	29.3104	1.4714	0.358545	4.1038	4.06421e-05	0.000754383	UP
Ncf4	27.9837	1.46884	0.315162	4.66058	3.1532e-06	8.87514e-05	UP
Rgs1	28.392	1.46791	0.521332	2.8157	0.00486712	0.0326142	UP
Lynx1	16.0864	1.4673	0.39096	3.75307	0.000174682	0.00250663	UP
Ucp2	747.737	1.46595	0.205083	7.1481	8.79901e-13	1.26016e-10	UP
Racgap1	6.38377	1.46527	0.624267	2.34719	0.0189157	0.087155	UP
Zfp105	8.57859	1.46408	0.502424	2.91402	0.00356802	0.02579	UP
C1qb	825.49	1.46289	0.235398	6.21453	5.14774e-10	4.42342e-08	UP
Pla2g7	105.589	1.45998	0.240957	6.05909	1.36895e-09	1.06371e-07	UP
Laptm5	387.885	1.45984	0.235552	6.19753	5.73546e-10	4.89963e-08	UP
Il33	23.3549	1.45891	0.381251	3.82663	0.000129909	0.00196858	UP
Insig1	1882.16	1.45605	0.471237	3.08984	0.00200266	0.0167977	UP
Plek	33.1375	1.45415	0.354459	4.10244	4.08819e-05	0.000756912	UP
Tnfrsf1a	1915.76	1.45319	0.207451	7.00497	2.47034e-12	3.31071e-10	UP
Acnat2	1774.09	1.4501	0.225284	6.43677	1.22043e-10	1.15019e-08	UP
Tlr13	29.2364	1.4489	0.347917	4.16449	3.12056e-05	0.000606992	UP
Jrk	21.6083	1.44745	0.391797	3.6944	0.000220409	0.00304899	UP
Itgal	145.823	1.44731	0.189721	7.62863	2.37268e-14	4.27903e-12	UP
Slc20a1	579.362	1.4462	0.29367	4.92458	8.45414e-07	2.97586e-05	UP
Pltp	523.87	1.44378	0.245957	5.87006	4.3563e-09	3.08917e-07	UP
Tent5c	130.732	1.44282	0.33005	4.37153	1.23379e-05	0.000280735	UP
Ect2	12.3536	1.44085	0.553939	2.60109	0.00929277	0.0522513	UP
Fpr1	42.6757	1.43721	0.292721	4.90982	9.11611e-07	3.17824e-05	UP
Gm40453	35.5543	1.43577	0.463677	3.09649	0.00195829	0.0165166	UP
Pstpip2	96.032	1.43545	0.294172	4.87964	1.06282e-06	3.60223e-05	UP
Vcam1	193.758	1.43474	0.345897	4.14789	3.35557e-05	0.000645826	UP
Efna1	922.443	1.43442	0.473226	3.03115	0.00243625	0.0194474	UP
Sgk1	618.571	1.43298	0.697497	2.05446	0.039931	0.145537	UP
Lpin1	3890.79	1.42775	0.558079	2.55832	0.0105178	0.0570955	UP
Tmc3	13.6696	1.42691	0.49883	2.86051	0.00422963	0.0293522	UP
Dusp14	13.501	1.42647	0.434016	3.28666	0.00101382	0.00992963	UP
Slc8a1	23.9319	1.42441	0.438826	3.24596	0.00117054	0.0110318	UP
Cfap69	9.16738	1.42368	0.477431	2.98196	0.00286405	0.0220201	UP
Il17rb	217.802	1.42363	0.298211	4.77389	1.80698e-06	5.56384e-05	UP
Cd163	166.123	1.42312	0.271013	5.25111	1.51182e-07	6.71187e-06	UP
Cntnap1	55.1416	1.42164	0.358666	3.96367	7.38067e-05	0.00123406	UP
Csf2rb2	60.0782	1.41824	0.257133	5.51559	3.47612e-08	1.92345e-06	UP
Smo	138.462	1.41592	0.194406	7.28332	3.25691e-13	5.05863e-11	UP
Hspa1b	206.114	1.41231	0.304927	4.63163	3.62795e-06	9.94317e-05	UP
Bin2	53.9975	1.41193	0.283254	4.98468	6.20657e-07	2.27232e-05	UP
Cd44	131.698	1.40996	0.29429	4.79106	1.65904e-06	5.2007e-05	UP
Tmem176a	3905.8	1.40845	0.175678	8.01723	1.08159e-15	2.3582e-13	UP
Stx11	6.59539	1.40563	0.539466	2.60559	0.00917161	0.0517135	UP
Olig1	61.4739	1.40524	0.310226	4.52974	5.90569e-06	0.000150035	UP
5330417C22Rik	24.9037	1.40364	0.406453	3.4534	0.000553567	0.00626376	UP
Utp14b	17.195	1.40235	0.429085	3.26824	0.0010822	0.010445	UP
Atp8b4	17.0419	1.40198	0.358309	3.91277	9.12438e-05	0.0014615	UP
Lrp11	33.7334	1.39587	0.35351	3.9486	7.86086e-05	0.0012946	UP
Csf3r	109.278	1.39511	0.306599	4.55026	5.35794e-06	0.000138284	UP
Kif23	5.88149	1.39306	0.588995	2.36515	0.0180226	0.0842476	UP
Tbc1d2	22.3426	1.39282	0.392282	3.55056	0.000384408	0.00467563	UP
Ccr5	44.7709	1.3913	0.378293	3.67784	0.000235221	0.00318496	UP
Dusp8	51.0284	1.38674	0.4585	3.0245	0.00249042	0.0197503	UP
Ifitm1	93.9432	1.38517	0.329726	4.20097	2.65769e-05	0.00053329	UP
Cpb2	10276.4	1.38071	0.206765	6.67766	2.4278e-11	2.70727e-09	UP
Adgre1	122.654	1.37849	0.309181	4.45853	8.25237e-06	0.000198274	UP
Eif4e3	67.1013	1.37756	0.276192	4.9877	6.11016e-07	2.24264e-05	UP
Amz1	9.19858	1.37563	0.545073	2.52375	0.011611	0.0613433	UP
44621	23.4158	1.37391	0.437959	3.13707	0.00170643	0.014829	UP
Klhdc7a	172.66	1.37247	0.63166	2.17279	0.0297959	0.120171	UP
Mpzl3	22.797	1.37048	0.388785	3.52504	0.000423421	0.00504925	UP
Pmvk	301.395	1.3683	0.302355	4.52546	6.02639e-06	0.000152307	UP
Map3k6	65.7905	1.36681	0.369635	3.69774	0.000217526	0.00301768	UP
Nfam1	61.7299	1.365	0.264359	5.16345	2.42441e-07	1.00937e-05	UP
Itgb3	80.2181	1.36391	0.357278	3.8175	0.000134811	0.00203232	UP
Sgcb	23.4545	1.36384	0.313616	4.34876	1.36907e-05	0.000305333	UP
Rnase4	27446.3	1.36128	0.0971148	14.0173	1.22259e-44	2.23245e-41	UP
Cyp26a1	193.172	1.36079	0.37992	3.58178	0.000341262	0.00424268	UP
Gnai1	22.1339	1.35804	0.349251	3.88845	0.000100887	0.00158575	UP
Nrm	24.1839	1.3574	0.314664	4.3138	1.60469e-05	0.000349871	UP
Cyth4	80.0631	1.35618	0.270715	5.00962	5.45378e-07	2.04279e-05	UP
Cd36	266.197	1.35532	0.216744	6.25309	4.02408e-10	3.54119e-08	UP
Mvp	1225.39	1.35383	0.2786	4.85939	1.17747e-06	3.93603e-05	UP
Vsig4	329.027	1.35343	0.299457	4.51961	6.19523e-06	0.000156034	UP
Cd300lf	42.9096	1.35106	0.356198	3.79301	0.000148832	0.00218947	UP
Hk2	14.3076	1.34757	0.425397	3.16778	0.00153606	0.013724	UP
Rpap3	225.675	1.34486	0.237356	5.666	1.46172e-08	9.12516e-07	UP
Cobl	476.69	1.344	0.21203	6.33874	2.31653e-10	2.10186e-08	UP
Gm44504	52.8438	1.34397	0.412445	3.25856	0.00111981	0.0106498	UP
Tes	27.1263	1.34356	0.372874	3.60326	0.000314249	0.0039782	UP
Hist1h1c	491.595	1.34267	0.285852	4.69707	2.63921e-06	7.63437e-05	UP
Litaf	2323.05	1.34239	0.271793	4.93902	7.85162e-07	2.80938e-05	UP
Runx3	6.0865	1.33968	0.554989	2.41389	0.0157833	0.0769056	UP
Pcdhga12	14.1536	1.33957	0.572851	2.33843	0.0193649	0.0885946	UP
Map3k14	94.7026	1.33714	0.39329	3.39989	0.00067414	0.00731175	UP
Mtus2	10.8059	1.33377	0.460169	2.89843	0.00375039	0.0268294	UP
Gm42052	91.8538	1.3333	0.4106	3.2472	0.00116545	0.010998	UP
Mlkl	81.0356	1.33254	0.260753	5.11035	3.21568e-07	1.29407e-05	UP
Tmem176b	5670.96	1.3316	0.152755	8.71724	2.85066e-18	7.30569e-16	UP
Dmrt2	10.6357	1.32939	0.505339	2.6307	0.008521	0.0490637	UP
Kcnj2	8.36936	1.32933	0.507299	2.6204	0.00878256	0.0501379	UP
Tgm2	2551.19	1.32868	0.323745	4.1041	4.05889e-05	0.000754355	UP
Plppr1	15.2478	1.32735	0.458399	2.89561	0.0037842	0.0270052	UP
Ttbk1	6.17866	1.3271	0.632277	2.09892	0.0358244	0.135367	UP
Gabbr2	227.957	1.32626	0.323959	4.09391	4.24155e-05	0.000780361	UP
Tacc2	701.482	1.32267	0.29153	4.537	5.70612e-06	0.000145981	UP
Cerkl	64.596	1.3221	0.226177	5.84545	5.052e-09	3.54806e-07	UP
Gm12536	5.71127	1.31617	0.604376	2.17774	0.0294256	0.119121	UP
C4bp	8709.95	1.31584	0.191179	6.88278	5.86952e-12	7.52122e-10	UP
Spns3	4.67379	1.31566	0.641245	2.05173	0.0401964	0.146212	UP
Cables1	46.034	1.31551	0.39805	3.3049	0.000950107	0.00944161	UP
Ncf1	73.3452	1.3142	0.272153	4.82892	1.37277e-06	4.41706e-05	UP
Csrp1	122.78	1.3139	0.293876	4.47094	7.78782e-06	0.000188352	UP
P2ry13	44.7385	1.31368	0.288557	4.55258	5.29923e-06	0.000137254	UP
Raph1	1121.93	1.31301	0.230921	5.68599	1.30059e-08	8.1541e-07	UP
Itgb2	89.7404	1.31213	0.194608	6.74245	1.55733e-11	1.83463e-09	UP
Arid5a	59.7611	1.31043	0.411223	3.18666	0.00143925	0.0130183	UP
Eppk1	598.922	1.30773	0.293577	4.45449	8.40924e-06	0.000201711	UP
Asb2	16.7007	1.30754	0.381717	3.42541	0.000613869	0.00680895	UP
Dpy19l3	134.602	1.30745	0.344491	3.7953	0.000147466	0.00217814	UP
Neb	154.695	1.3072	0.281624	4.64165	3.45641e-06	9.56275e-05	UP
Psd4	51.7133	1.30679	0.250838	5.20971	1.89134e-07	8.20418e-06	UP
Kctd17	181.396	1.30659	0.298216	4.38134	1.17949e-05	0.000270487	UP
Mcm2	41.0147	1.30614	0.264118	4.94531	7.60243e-07	2.73538e-05	UP
Hck	68.3426	1.30573	0.268804	4.85754	1.18853e-06	3.9474e-05	UP
Egfr	8125.11	1.30466	0.178058	7.32718	2.35051e-13	3.85801e-11	UP
Ikzf1	26.7551	1.30462	0.303538	4.29805	1.72311e-05	0.00037071	UP
Creld2	668	1.30153	0.521201	2.49718	0.0125184	0.0648702	UP
Gm40365	16.7803	1.30087	0.571331	2.27692	0.0227911	0.0999195	UP
Zfp458	259.877	1.30012	0.283803	4.58107	4.62598e-06	0.000122643	UP
Def6	8.96113	1.30006	0.500823	2.59585	0.00943567	0.0529122	UP
Gm7969	1731.14	1.29833	0.301171	4.31093	1.6257e-05	0.000353396	UP
Cytip	20.9621	1.29335	0.417631	3.09686	0.0019558	0.0165146	UP
Hist1h2ap	54.1345	1.28868	0.357198	3.60775	0.000308869	0.00392686	UP
Creb3l2	445.594	1.28824	0.291224	4.42352	9.71034e-06	0.000227686	UP
Uhmk1	20.9367	1.28807	0.391121	3.29327	0.000990283	0.00975459	UP
Ebi3	9.67543	1.28735	0.576205	2.23419	0.0254708	0.108313	UP
Syn1	11.0025	1.28731	0.486086	2.64832	0.00808918	0.0473614	UP
Clec4a1	48.1488	1.28633	0.306749	4.19341	2.74792e-05	0.000546889	UP
Dmrta1	5.60669	1.28493	0.582946	2.2042	0.0275104	0.114049	UP
Igf2bp2	15.0087	1.28147	0.453825	2.8237	0.00474721	0.0319867	UP
Gdpd1	20.8265	1.28108	0.39367	3.25421	0.00113709	0.0107791	UP
6430548M08Rik	106.941	1.28087	0.235534	5.43814	5.38397e-08	2.74039e-06	UP
Clba1	11.2691	1.2773	0.553571	2.30738	0.0210335	0.0939339	UP
Cd63	62.6372	1.27612	0.260825	4.89265	9.94885e-07	3.42702e-05	UP
Garem1	445.878	1.27437	0.26732	4.7672	1.86805e-06	5.73286e-05	UP
Glipr2	22.1199	1.27151	0.415839	3.05771	0.00223037	0.0182291	UP
Clec4n	31.5526	1.27131	0.415755	3.05784	0.00222941	0.0182291	UP
Sell	23.0201	1.27024	0.443096	2.86674	0.00414719	0.0289313	UP
Hmox1	427.062	1.27003	0.221361	5.73738	9.61509e-09	6.27041e-07	UP
Tlr7	17.7676	1.26957	0.488258	2.60021	0.00931677	0.0523258	UP
Treml4	70.1554	1.26838	0.245649	5.16338	2.42531e-07	1.00937e-05	UP
Ncam2	10.2242	1.26834	0.537015	2.36183	0.018185	0.0848448	UP
Abhd2	399.334	1.26772	0.533768	2.37504	0.0175471	0.0825919	UP
Spi1	131.199	1.26737	0.189776	6.67822	2.41862e-11	2.70727e-09	UP
Prok1	25.1085	1.26728	0.405655	3.12402	0.00178396	0.0153747	UP
Acacb	529.014	1.26633	0.230397	5.4963	3.87853e-08	2.09843e-06	UP
Setdb2	170.266	1.26571	0.53378	2.37123	0.017729	0.0831412	UP
Ticam2	4.81719	1.26559	0.62583	2.02225	0.04315	0.154532	UP
Apold1	14.7113	1.26504	0.536668	2.3572	0.0184131	0.0854986	UP
Tmem71	33.511	1.26421	0.281221	4.49543	6.94305e-06	0.000171905	UP
C1qc	719.133	1.26404	0.235488	5.36774	7.97291e-08	3.90833e-06	UP
Morc4	37.876	1.26355	0.423635	2.98263	0.0028578	0.0220067	UP
Ptger4	5.53123	1.26166	0.606727	2.07945	0.0375763	0.139744	UP
Kcnj16	23.854	1.25871	0.382086	3.2943	0.000986673	0.00972558	UP
Gm29779	192.349	1.25709	0.258651	4.86019	1.1727e-06	3.92909e-05	UP
Ifitm2	5907.89	1.25663	0.235404	5.33818	9.38847e-08	4.54132e-06	UP
Blnk	10.2699	1.25552	0.505201	2.4852	0.0129479	0.0663428	UP
Ddr1	45.5959	1.25329	0.311512	4.02324	5.74021e-05	0.00101336	UP
Pzp	120165	1.25256	0.186407	6.71952	1.82326e-11	2.11382e-09	UP
Sept11	176.043	1.25203	0.175319	7.14147	9.23411e-13	1.30963e-10	UP
Cldn2	1271.39	1.25007	0.263542	4.74336	2.10201e-06	6.35739e-05	UP
Hmgcr	494.147	1.24979	0.3097	4.0355	5.44857e-05	0.000968281	UP
Lcp2	57.1609	1.24886	0.349302	3.5753	0.000349825	0.00433807	UP
Xlr	5.47385	1.24876	0.569764	2.1917	0.0284008	0.116465	UP
Sdc3	693.679	1.24875	0.216857	5.75841	8.49093e-09	5.66372e-07	UP
Jchain	23.4944	1.24799	0.4869	2.56314	0.0103731	0.0565483	UP
Lpgat1	3481.85	1.24712	0.238385	5.23156	1.68087e-07	7.41816e-06	UP
Kctd1	15.1353	1.24376	0.380854	3.26571	0.00109189	0.0104937	UP
Hip1r	707.467	1.24331	0.237685	5.23092	1.6867e-07	7.42147e-06	UP
Rap1gap2	8.71944	1.24285	0.526799	2.35925	0.0183119	0.0852728	UP
Bcl3	626.876	1.24118	0.569499	2.17943	0.0292997	0.118793	UP
Vtcn1	9.61369	1.24013	0.480567	2.58056	0.00986401	0.0546191	UP
Folr2	122.125	1.23938	0.271024	4.57297	4.80868e-06	0.00012634	UP
Tle3	160.044	1.23639	0.296558	4.16915	3.05741e-05	0.000597893	UP
Nat8	114.279	1.23587	0.337053	3.66669	0.000245708	0.00329294	UP
Gpx3	286.637	1.23545	0.341928	3.61318	0.000302459	0.00386217	UP
Arhgdib	130.814	1.23526	0.286726	4.30816	1.64616e-05	0.000356782	UP
Phf11a	39.9706	1.23341	0.50459	2.44439	0.0145098	0.0720447	UP
Epb41l3	22.2437	1.23208	0.316455	3.89339	9.88547e-05	0.00156285	UP
Cyp4f18	11.505	1.23186	0.481632	2.55768	0.0105374	0.0571596	UP
Slc23a1	737.87	1.23176	0.122988	10.0154	1.30491e-23	5.60652e-21	UP
Pik3r5	25.7594	1.23159	0.316901	3.88637	0.000101755	0.00159147	UP
Nusap1	6.58266	1.23146	0.583848	2.10922	0.0349257	0.133524	UP
Icam1	354.302	1.22804	0.332832	3.68967	0.000224543	0.00308572	UP
Got1	8257.35	1.22714	0.594925	2.06268	0.0391431	0.143633	UP
Plcg2	25.5629	1.22582	0.380303	3.22326	0.0012674	0.0117668	UP
Fam19a5	39.3319	1.22581	0.307747	3.98317	6.80031e-05	0.0011578	UP
Ctss	335.854	1.22548	0.222724	5.50224	3.74997e-08	2.04719e-06	UP
Sh3pxd2b	20.9477	1.22527	0.328164	3.73372	0.000188674	0.00267847	UP
Scd1	29549	1.22376	0.594066	2.05997	0.0394014	0.144254	UP
Nrp1	1161.92	1.22321	0.216355	5.65374	1.56994e-08	9.71764e-07	UP
Lpar1	7.60003	1.22159	0.529199	2.30838	0.020978	0.093858	UP
3110082I17Rik	35.8268	1.22125	0.340717	3.58434	0.000337932	0.00420487	UP
Timd4	70.4783	1.22077	0.286977	4.25388	2.10096e-05	0.00043595	UP
Oas1a	57.1095	1.21937	0.25864	4.71456	2.42237e-06	7.10562e-05	UP
B9d1	5.13321	1.21805	0.603079	2.01972	0.0434127	0.155244	UP
Abcb1b	21.7078	1.21797	0.371339	3.27994	0.0010383	0.0100848	UP
Afap1l2	8.03762	1.21708	0.597698	2.03627	0.0417229	0.150491	UP
Arhgap44	15.5655	1.21534	0.412383	2.94712	0.00320752	0.0238208	UP
Gm40368	29.8179	1.2138	0.484038	2.50765	0.0121537	0.0634983	UP
Smpdl3b	5.0604	1.21209	0.605143	2.00297	0.04518	0.159495	UP
Cdcp1	72.5318	1.21044	0.400084	3.02545	0.0024826	0.0197097	UP
Coq8b	533.634	1.2104	0.365809	3.30883	0.000936876	0.00934338	UP
Lbp	6783.34	1.21009	0.254822	4.74877	2.04661e-06	6.22853e-05	UP
Lilra5	44.4316	1.20985	0.334123	3.62096	0.000293508	0.00377094	UP
Casz1	17.829	1.20952	0.447222	2.70451	0.00684046	0.0420916	UP
Gm1966	19.3659	1.20707	0.431738	2.79584	0.00517644	0.0342936	UP
Parvg	18.7452	1.20478	0.39555	3.04582	0.00232043	0.0187276	UP
Ptgis	9.43611	1.20317	0.463933	2.5934	0.00950309	0.0531882	UP
Slc16a9	34.0896	1.2028	0.42333	2.84128	0.00449327	0.0306575	UP
Dus2	123.527	1.20261	0.265629	4.5274	5.97125e-06	0.000151175	UP
Mustn1	102.139	1.20216	0.253885	4.73508	2.18971e-06	6.55478e-05	UP
Cd68	172.69	1.20145	0.232952	5.15751	2.50254e-07	1.03582e-05	UP
Aldh18a1	18.7472	1.19846	0.388127	3.0878	0.00201643	0.0168803	UP
Ctsl	13443.6	1.19721	0.232832	5.14194	2.71911e-07	1.11263e-05	UP
Cybb	179.695	1.19709	0.255532	4.6847	2.80373e-06	8.04655e-05	UP
Ccdc88b	29.1699	1.19506	0.260688	4.58424	4.55642e-06	0.00012146	UP
Zfp251	23.3078	1.19504	0.38398	3.11225	0.00185668	0.0158425	UP
Lgmn	1066.56	1.19017	0.226105	5.26378	1.41124e-07	6.30441e-06	UP
St6gal1	1418.62	1.18728	0.328239	3.61713	0.000297889	0.00381381	UP
Il17ra	394.069	1.18691	0.222972	5.32312	1.02e-07	4.86935e-06	UP
Csrnp1	189.221	1.186	0.346797	3.41986	0.000626539	0.00692845	UP
St6galnac2	14.2349	1.18421	0.390555	3.03211	0.00242852	0.0193963	UP
Smyd1	118.283	1.18404	0.274948	4.30641	1.65923e-05	0.000359081	UP
Acsl4	497.08	1.18248	0.337667	3.50191	0.000461928	0.0054164	UP
Slc38a1	16.9026	1.18211	0.373709	3.16319	0.00156053	0.0139001	UP
Ncf2	48.1961	1.18208	0.315968	3.74115	0.000183182	0.00261066	UP
Lair1	29.684	1.18096	0.443587	2.66228	0.00776122	0.0460375	UP
Gm527	26.7225	1.18095	0.408608	2.89018	0.00385019	0.0273558	UP
Cd300lb	18.6501	1.17923	0.382258	3.08489	0.00203624	0.0170071	UP
Cebpd	513.109	1.1791	0.315235	3.74039	0.000183739	0.00261604	UP
Cx3cr1	10.3178	1.1786	0.468746	2.51437	0.0119245	0.0625919	UP
Pycr2	52.0444	1.17821	0.285362	4.12882	3.64636e-05	0.0006898	UP
Nos1ap	112.453	1.17818	0.444785	2.64887	0.00807605	0.0473225	UP
Cpm	60.904	1.17811	0.356826	3.30165	0.000961167	0.00953562	UP
Kif9	14.8748	1.17794	0.3893	3.02579	0.00247985	0.019709	UP
Csf1r	626.606	1.17679	0.237596	4.95292	7.3107e-07	2.63691e-05	UP
Rab38	8.72749	1.17571	0.545785	2.15417	0.0312267	0.123772	UP
Themis2	68.5553	1.17468	0.251098	4.67816	2.89458e-06	8.29099e-05	UP
Dynll1	355.078	1.17449	0.235017	4.99748	5.80834e-07	2.15351e-05	UP
Nckap1l	97.4285	1.17373	0.251756	4.66217	3.12894e-06	8.85806e-05	UP
Selplg	77.8797	1.1735	0.278593	4.21222	2.52876e-05	0.000511637	UP
Cntn2	13.1706	1.17307	0.512825	2.28746	0.0221689	0.0978083	UP
Gjb2	6865.36	1.17302	0.239902	4.88958	1.0105e-06	3.4651e-05	UP
Ier5	105.861	1.168	0.421027	2.77416	0.00553447	0.0361952	UP
Serpina1e	297990	1.16788	0.268043	4.35707	1.31814e-05	0.000297151	UP
Lrrc25	59.9355	1.1674	0.297945	3.91818	8.92201e-05	0.00143538	UP
Wdfy4	35.8215	1.16429	0.35906	3.24261	0.00118441	0.0111481	UP
Hexb	175.937	1.16194	0.229849	5.05522	4.29886e-07	1.64392e-05	UP
Gm46257	100.461	1.16013	0.336391	3.44876	0.000563161	0.00634772	UP
Rims3	26.6448	1.15874	0.361429	3.206	0.00134596	0.0123426	UP
Pilra	58.1725	1.15829	0.239678	4.8327	1.34696e-06	4.36282e-05	UP
Atp2b2	40.6765	1.15776	0.370625	3.12379	0.00178535	0.0153776	UP
Fam118a	22.4378	1.15355	0.366397	3.14836	0.00164192	0.0144402	UP
Gm40814	1828.79	1.15196	0.226321	5.08994	3.58172e-07	1.4141e-05	UP
Tmem268	122.37	1.1509	0.221444	5.19723	2.02279e-07	8.64003e-06	UP
Igsf6	48.6363	1.15	0.330722	3.47725	0.000506589	0.00583616	UP
Clec12a	44.9746	1.14982	0.334321	3.43926	0.000583298	0.00653938	UP
Ifi27l2a	40.7183	1.1498	0.312682	3.67723	0.000235778	0.00318496	UP
Wnt5b	81.8071	1.14899	0.233313	4.92468	8.44967e-07	2.97586e-05	UP
Ttll8	85.5584	1.14816	0.366625	3.13171	0.00173792	0.0150668	UP
Bhlhe40	788.699	1.14805	0.355559	3.22887	0.00124282	0.0115933	UP
Zfp13	21.4994	1.14657	0.406414	2.82119	0.00478465	0.0322093	UP
Muc1	17.5097	1.14616	0.392751	2.91829	0.00351958	0.0255515	UP
Ldlr	1000.12	1.14597	0.27262	4.20354	2.6277e-05	0.000528619	UP
Prelp	756.379	1.14563	0.286597	3.99736	6.40525e-05	0.0011047	UP
Dlg2	48.357	1.14258	0.225204	5.07352	3.90531e-07	1.5213e-05	UP
Ibtk	834.705	1.1411	0.185014	6.16763	6.93195e-10	5.8244e-08	UP
Tgfbi	340.34	1.14072	0.29017	3.93123	8.4512e-05	0.00137751	UP
Relt	8.93934	1.14061	0.547314	2.08402	0.0371585	0.13877	UP
Tiparp	112.814	1.13912	0.355972	3.20003	0.00137415	0.0125303	UP
Sspn	12.8041	1.13325	0.415217	2.72929	0.00634715	0.0400515	UP
Adgre4	45.1689	1.13272	0.373984	3.0288	0.00245525	0.019567	UP
Gm42368	48.6623	1.13013	0.48869	2.31256	0.0207467	0.0933092	UP
Spn	9.29286	1.12863	0.540776	2.08706	0.036883	0.13808	UP
Lyz2	519.347	1.12832	0.307509	3.66922	0.000243292	0.00326994	UP
Wdr92	4888.55	1.12822	0.552255	2.04294	0.0410588	0.148762	UP
Mtmr11	45.6503	1.12788	0.271061	4.16097	3.16893e-05	0.000613949	UP
Pgbd1	5.70008	1.12739	0.561063	2.00938	0.0444972	0.158078	UP
Myo1f	39.8629	1.12435	0.335482	3.35146	0.000803864	0.00836981	UP
Fam129a	58.1838	1.12103	0.320499	3.49776	0.000469175	0.00548297	UP
Vsir	77.2815	1.11999	0.263008	4.25839	2.05908e-05	0.000430316	UP
Gyg	90.1986	1.11914	0.240163	4.65991	3.16352e-06	8.88705e-05	UP
Hc	16303.3	1.11786	0.102139	10.9444	7.06609e-28	4.9153e-25	UP
Il1r1	2039.26	1.11708	0.235991	4.73358	2.20589e-06	6.57625e-05	UP
Lsr	4028.07	1.11656	0.209712	5.32423	1.01379e-07	4.85557e-06	UP
Prob1	293.78	1.11636	0.17004	6.56528	5.19359e-11	5.34282e-09	UP
Plxnb1	893.202	1.1163	0.229064	4.87329	1.09758e-06	3.70286e-05	UP
Clec7a	51.9852	1.11588	0.390349	2.85867	0.00425425	0.0294332	UP
Srebf2	818.901	1.11489	0.257679	4.32667	1.51382e-05	0.000334046	UP
Srms	13.8867	1.11448	0.491978	2.2653	0.0234944	0.102175	UP
Fkbp11	118.186	1.11206	0.328121	3.38917	0.000701054	0.00751909	UP
Rgs19	23.5045	1.11182	0.309492	3.5924	0.00032764	0.00410478	UP
Sept5	26.2371	1.11137	0.419326	2.65036	0.00804049	0.0472088	UP
Kcnk13	10.8179	1.10668	0.51375	2.15412	0.031231	0.123772	UP
Plk1	9.94847	1.10544	0.434305	2.54531	0.0109181	0.0587012	UP
Setd7	120.613	1.10506	0.257461	4.29213	1.76963e-05	0.000377936	UP
Nxpe4	9.04305	1.10348	0.458656	2.4059	0.0161326	0.0779314	UP
Sash3	16.084	1.09937	0.409257	2.68625	0.00722596	0.0436907	UP
Dyrk3	33.3884	1.09905	0.325079	3.38087	0.00072256	0.0076709	UP
Hcls1	79.3962	1.09839	0.241873	4.54118	5.59398e-06	0.000143615	UP
Rragd	11.2776	1.0976	0.415143	2.64391	0.00819538	0.0478258	UP
Mmab	293.136	1.09686	0.360001	3.04683	0.00231268	0.018696	UP
Myom1	24.8031	1.09661	0.500225	2.19224	0.028362	0.116413	UP
Tbxas1	20.5966	1.09616	0.460165	2.3821	0.0172144	0.0814866	UP
Smoc2	44.1263	1.09572	0.350277	3.12816	0.00175903	0.0151957	UP
Them7	274.357	1.09269	0.218958	4.99039	6.02563e-07	2.21719e-05	UP
Cd72	32.9132	1.09197	0.318395	3.42961	0.00060446	0.00674043	UP
Afp	13.6539	1.09161	0.415465	2.62746	0.0086026	0.0493973	UP
Plcb2	26.5394	1.09099	0.316886	3.44284	0.000575638	0.00647837	UP
Pld4	138.104	1.08858	0.231994	4.69228	2.70181e-06	7.78463e-05	UP
Tmed3	317.297	1.08658	0.298013	3.64607	0.000266285	0.00349497	UP
Ppp1r14a	38.1316	1.08636	0.37601	2.88917	0.00386257	0.0274159	UP
Ctbs	173.946	1.08371	0.199115	5.44266	5.24895e-08	2.68955e-06	UP
Cdkn1a	2029.78	1.08234	0.504976	2.14334	0.0320855	0.126199	UP
Zfp641	9.07222	1.08164	0.496548	2.17831	0.0293827	0.11903	UP
Megf9	63.1686	1.08103	0.380281	2.8427	0.00447327	0.0305447	UP
Elmo1	35.3947	1.07993	0.28529	3.7854	0.000153464	0.0022463	UP
Tha1	122.521	1.07415	0.350415	3.06537	0.00217401	0.0178918	UP
Vcpkmt	29.7244	1.07191	0.328587	3.26219	0.00110556	0.0105694	UP
Tnfrsf11a	13.7931	1.06969	0.420198	2.54568	0.0109065	0.058662	UP
Fcer1g	222.004	1.06815	0.195671	5.45892	4.79043e-08	2.48151e-06	UP
Unc13b	108.317	1.06807	0.202419	5.27651	1.31666e-07	5.97322e-06	UP
Calr	13404.4	1.06745	0.314838	3.39046	0.000697745	0.00748909	UP
Fam234b	942.846	1.06452	0.311532	3.41706	0.000633015	0.00696841	UP
Agap2	61.7397	1.06433	0.255285	4.1692	3.05677e-05	0.000597893	UP
Clec4f	973.276	1.0636	0.207143	5.13463	2.827e-07	1.15354e-05	UP
Irak1bp1	33.0506	1.06245	0.314013	3.38346	0.000715785	0.00761558	UP
Fam83a	30.2476	1.06132	0.341147	3.11103	0.00186438	0.0158897	UP
Cad	193.757	1.06097	0.306716	3.45913	0.000541915	0.00616322	UP
C1qa	803.257	1.06092	0.198741	5.33818	9.38854e-08	4.54132e-06	UP
Wisp1	13.8474	1.06053	0.490345	2.16281	0.0305554	0.122322	UP
Cd53	92.3395	1.05984	0.219267	4.83356	1.34111e-06	4.36282e-05	UP
Ambp	58576.3	1.05925	0.196992	5.37713	7.56831e-08	3.72249e-06	UP
Slc11a1	134.433	1.05794	0.193473	5.46818	4.54684e-08	2.38922e-06	UP
Crybg1	460.088	1.0575	0.25388	4.16535	3.10874e-05	0.000605499	UP
Gan	13.4804	1.05698	0.474311	2.22846	0.0258497	0.109136	UP
Fdft1	1468.26	1.05516	0.465193	2.26822	0.0233155	0.101639	UP
Rab23	79.6911	1.05486	0.238647	4.42018	9.86169e-06	0.000230865	UP
Fam222a	273.821	1.05448	0.361001	2.92098	0.00348931	0.0253971	UP
4931429L15Rik	27.6186	1.05441	0.352561	2.99073	0.00278311	0.0215475	UP
Tgtp1	114.394	1.05299	0.213708	4.92722	8.34058e-07	2.95726e-05	UP
Retreg1	1741.56	1.05252	0.475807	2.21207	0.0269619	0.112435	UP
Cd300c2	40.8899	1.05173	0.324491	3.24117	0.00119041	0.0111974	UP
Slfn2	55.7083	1.05086	0.288874	3.63777	0.000275004	0.00357531	UP
Nfkbiz	172.91	1.0503	0.366586	2.86508	0.00416899	0.0290556	UP
Kif22	9.10648	1.05021	0.462211	2.27215	0.0230774	0.100771	UP
Gm46911	5144.62	1.05019	0.264887	3.96467	7.3497e-05	0.00123124	UP
Galns	162.909	1.04746	0.185661	5.64182	1.68264e-08	1.03278e-06	UP
Lyz1	67.0507	1.04606	0.319913	3.26982	0.00107616	0.0104248	UP
Trim30b	8.78407	1.04574	0.519189	2.01418	0.0439902	0.156849	UP
P2ry6	34.2636	1.04499	0.263223	3.96997	7.18826e-05	0.00121114	UP
Ap1s2	34.941	1.04296	0.296549	3.51699	0.000436467	0.00518366	UP
Sod3	631.69	1.04125	0.303714	3.4284	0.000607153	0.00676529	UP
Nat8f5	39.9759	1.04071	0.492143	2.11464	0.0344606	0.132212	UP
Lst1	22.1757	1.03663	0.451601	2.29546	0.0217069	0.0961768	UP
Rnd2	90.7769	1.03588	0.238989	4.33443	1.46139e-05	0.000323453	UP
Pdia4	2487.96	1.03457	0.305429	3.38725	0.000705968	0.00755515	UP
Pomk	115.438	1.03405	0.266199	3.8845	0.000102541	0.00160034	UP
Cyba	138.395	1.0331	0.228612	4.51899	6.21361e-06	0.000156228	UP
Stard4	502.321	1.03276	0.355087	2.90847	0.00363201	0.0261233	UP
Gm42102	3464.09	1.03169	0.250465	4.11908	3.80383e-05	0.000715121	UP
Gdpd5	14.1101	1.03143	0.367169	2.80914	0.00496737	0.0331491	UP
Npnt	15.6404	1.02999	0.375508	2.74292	0.00608949	0.0389813	UP
Spats2l	11.5733	1.02964	0.426173	2.41601	0.0156917	0.0766127	UP
Inf2	1250.1	1.02933	0.185592	5.54623	2.91891e-08	1.67213e-06	UP
Tbc1d19	39.1546	1.02917	0.280508	3.66894	0.000243554	0.00327007	UP
Aig1	264.99	1.02651	0.16279	6.30574	2.86816e-10	2.5863e-08	UP
Galnt6	18.7039	1.02565	0.410236	2.50014	0.0124143	0.0645598	UP
Trpv2	22.9173	1.02443	0.343492	2.98239	0.00286011	0.0220129	UP
Gfra1	6451.39	1.02436	0.256656	3.99119	6.57438e-05	0.00112987	UP
Gm46223	676.533	1.0241	0.253922	4.03311	5.50437e-05	0.000977009	UP
Ifi47	279.268	1.02379	0.261321	3.91776	8.93745e-05	0.00143628	UP
Rac2	170.431	1.02366	0.216288	4.73287	2.21369e-06	6.58606e-05	UP
Sectm1a	7.44617	1.02284	0.517634	1.976	0.048155	0.166418	UP
Tnfrsf21	60.9272	1.02189	0.299422	3.41287	0.000642817	0.00703918	UP
Grem2	132.068	1.02107	0.342117	2.98458	0.00283972	0.0219021	UP
Ust	8.3116	1.02079	0.471153	2.16658	0.0302669	0.1215	UP
Enho	549.543	1.018	0.258899	3.93205	8.42236e-05	0.00137468	UP
2010109I03Rik	15.0884	1.01735	0.414206	2.45616	0.0140431	0.0702788	UP
Exoc4	108.342	1.01715	0.230516	4.41251	1.02178e-05	0.000238819	UP
Pdia6	2813.2	1.01599	0.331042	3.06908	0.00214721	0.0177312	UP
Atg16l2	284.247	1.01595	0.275711	3.68485	0.000228842	0.00312863	UP
Plpp7	11.5323	1.0152	0.412855	2.45897	0.0139334	0.0699449	UP
Tnfaip8l2	27.3432	1.01478	0.325153	3.12093	0.00180281	0.0154751	UP
Trf	328154	1.01192	0.223874	4.52003	6.18317e-06	0.000156	UP
Cela2a	12.6876	1.01113	0.390238	2.59107	0.00956779	0.0534779	UP
Entpd7	51.1043	1.01079	0.375383	2.69269	0.00708777	0.0431589	UP
Hhipl2	16.4886	1.01048	0.375869	2.6884	0.00717962	0.0435186	UP
Map7d1	1051.55	1.00876	0.205141	4.9174	8.77032e-07	3.07235e-05	UP
Entpd1	61.9755	1.00874	0.245528	4.10846	3.98313e-05	0.000743111	UP
Tmem26	16.8453	1.00792	0.399713	2.52161	0.011682	0.0616291	UP
Fcna	401.774	1.00765	0.225648	4.4656	7.98434e-06	0.000192786	UP
Wars	348.028	1.00685	0.273235	3.68492	0.000228771	0.00312863	UP
Abr	62.6313	1.00469	0.228866	4.38987	1.13416e-05	0.000261735	UP
Ccrl2	18.2109	1.00359	0.377338	2.65967	0.00782183	0.0462971	UP
Bglap3	8.91714	1.00316	0.509514	1.96885	0.0489702	0.16828	UP
Pycard	9.68489	1.00228	0.483289	2.07388	0.0380902	0.141045	UP
Fxyd5	98.3495	1.00214	0.214971	4.66176	3.13511e-06	8.85836e-05	UP
Heatr1	315.098	1.00199	0.167976	5.96509	2.44495e-09	1.83158e-07	UP
Castor2	27.1895	1.00055	0.322446	3.103	0.00191572	0.0162231	UP
Cep70	39.1942	-1.00165	0.366944	-2.72972	0.00633885	0.0400486	DOWN
Hells	21.2004	-1.00219	0.368843	-2.71712	0.00658519	0.0410745	DOWN
Slc39a5	18.5803	-1.00408	0.412739	-2.43272	0.0149858	0.0739574	DOWN
Bik	137.25	-1.00565	0.210241	-4.78333	1.7241e-06	5.37009e-05	DOWN
1700066M21Rik	327.6	-1.006	0.236654	-4.25092	2.12893e-05	0.000439879	DOWN
Afmid	3819.11	-1.01021	0.283884	-3.55854	0.000372926	0.00456639	DOWN
Tmem14a	29.8232	-1.01038	0.361079	-2.79823	0.0051383	0.0340605	DOWN
Gmnn	59.2985	-1.01519	0.268108	-3.78651	0.000152776	0.00224072	DOWN
Esco2	7.46773	-1.01835	0.51913	-1.96165	0.0498034	0.170389	DOWN
Angptl3	8511.97	-1.02071	0.283674	-3.59818	0.000320457	0.00404601	DOWN
Bdh2	90.4801	-1.02243	0.287037	-3.56202	0.000368011	0.00452517	DOWN
Hes1	163.078	-1.02271	0.244059	-4.19041	2.78448e-05	0.000552298	DOWN
Phospho1	379.647	-1.02318	0.28896	-3.54091	0.000398752	0.00481402	DOWN
Cyp2j13	29.5086	-1.0263	0.356034	-2.8826	0.00394408	0.0278738	DOWN
Rasa2	46.4433	-1.02643	0.256414	-4.00303	6.25371e-05	0.00108626	DOWN
Pctp	1617.34	-1.02841	0.247235	-4.15963	3.18768e-05	0.000616763	DOWN
Fam98c	204.235	-1.03077	0.177361	-5.81173	6.18314e-09	4.24053e-07	DOWN
Hsd17b11	2775.5	-1.0313	0.185879	-5.54824	2.88553e-08	1.65952e-06	DOWN
Kif27	7.56858	-1.03173	0.524509	-1.96703	0.0491796	0.168801	DOWN
Gm4705	121.839	-1.03179	0.436862	-2.36183	0.0181852	0.0848448	DOWN
Sec31b	106.309	-1.03206	0.27607	-3.73841	0.000185185	0.00263406	DOWN
Slc39a2	23.0593	-1.03492	0.412584	-2.50839	0.0121283	0.0634112	DOWN
Pdilt	97.9505	-1.03578	0.390069	-2.65539	0.00792173	0.046699	DOWN
Vnn3	1090.21	-1.03598	0.143752	-7.20671	5.73214e-13	8.5444e-11	DOWN
Gm6377	18.2069	-1.04058	0.468109	-2.22295	0.0262195	0.110315	DOWN
Aox3	5459.05	-1.04088	0.31531	-3.30114	0.000962927	0.00953657	DOWN
Lrrc29	94.8261	-1.04169	0.200716	-5.18989	2.10422e-07	8.85835e-06	DOWN
Fam210a	1085.04	-1.04543	0.216853	-4.8209	1.42911e-06	4.57817e-05	DOWN
Gm3336	19.3645	-1.04841	0.363995	-2.88027	0.00397329	0.0279854	DOWN
Spc24	126.219	-1.05006	0.267854	-3.92029	8.84439e-05	0.00142761	DOWN
Sox5	216.848	-1.05113	0.201494	-5.2167	1.82134e-07	7.94215e-06	DOWN
Kifc2	205.192	-1.05283	0.255959	-4.11327	3.90095e-05	0.000729643	DOWN
Id4	8.79625	-1.05369	0.478858	-2.20043	0.0277761	0.114717	DOWN
Ecm2	12.4566	-1.05592	0.441975	-2.3891	0.0168897	0.0804189	DOWN
Slc6a9	896.515	-1.05767	0.188786	-5.60246	2.11328e-08	1.24983e-06	DOWN
Adh7	352.032	-1.05996	0.223522	-4.7421	2.11516e-06	6.38393e-05	DOWN
Ppp1r3c	895.343	-1.06034	0.27797	-3.81461	0.000136401	0.00205205	DOWN
Npff	13.0055	-1.06322	0.467951	-2.27208	0.0230818	0.100771	DOWN
Mfap4	14.0216	-1.06323	0.432884	-2.45616	0.0140433	0.0702788	DOWN
Odf3b	198.208	-1.07357	0.220677	-4.86487	1.1453e-06	3.84612e-05	DOWN
Nr1i3	2411.45	-1.07722	0.224469	-4.79897	1.59484e-06	5.05368e-05	DOWN
Tsacc	31.2024	-1.07812	0.297456	-3.62446	0.000289561	0.00373008	DOWN
Myl6b	25.8313	-1.07906	0.317857	-3.39478	0.000686835	0.0074101	DOWN
Hspb6	457.58	-1.07987	0.203937	-5.29509	1.18961e-07	5.46471e-06	DOWN
Prex2	437.409	-1.08078	0.543852	-1.98727	0.046893	0.163332	DOWN
Zfp28	19.3581	-1.08411	0.32653	-3.32009	0.000899873	0.00911028	DOWN
Sdr9c7	740.078	-1.09006	0.355453	-3.06667	0.00216457	0.0178342	DOWN
Tmod1	30.0218	-1.09007	0.495435	-2.20024	0.02779	0.114742	DOWN
Ephb2	33.5934	-1.09561	0.437132	-2.50636	0.0121981	0.0636589	DOWN
Pnldc1	31.9631	-1.09683	0.388136	-2.8259	0.00471481	0.0317998	DOWN
Klkb1	3331.1	-1.10275	0.290372	-3.7977	0.000146044	0.00216151	DOWN
Abhd6	571.046	-1.10885	0.174178	-6.36617	1.93808e-10	1.76947e-08	DOWN
Sgk2	796.244	-1.11079	0.308274	-3.60324	0.000314269	0.0039782	DOWN
Cacna1a	16.803	-1.11174	0.372963	-2.98083	0.0028747	0.0220554	DOWN
Gm46238	6.90085	-1.11212	0.554774	-2.00464	0.0450016	0.159221	DOWN
Fam213b	159.587	-1.11218	0.181536	-6.12652	8.98213e-10	7.30906e-08	DOWN
Slc2a2	1289.14	-1.11805	0.206023	-5.42683	5.73625e-08	2.88949e-06	DOWN
Hmgcll1	52.7574	-1.11889	0.404445	-2.76648	0.00566651	0.0368386	DOWN
Ppp1r1b	112.285	-1.12135	0.210801	-5.31948	1.04065e-07	4.93645e-06	DOWN
Sox12	191.399	-1.12166	0.204454	-5.48615	4.108e-08	2.20624e-06	DOWN
Kremen2	28.5671	-1.12378	0.29752	-3.77717	0.000158619	0.00229872	DOWN
Adarb2	43.4468	-1.12431	0.283402	-3.96718	7.2729e-05	0.00122087	DOWN
Arl4a	863.925	-1.12533	0.1279	-8.79856	1.38585e-18	3.68081e-16	DOWN
Gm38457	34.3239	-1.12984	0.297619	-3.79624	0.000146904	0.00217204	DOWN
Ccl21a	32.6539	-1.13032	0.391202	-2.88936	0.00386029	0.0274142	DOWN
Cdh13	25.9519	-1.13103	0.338399	-3.34231	0.000830857	0.00860791	DOWN
Tjp3	509.739	-1.13112	0.265737	-4.25655	2.07607e-05	0.000433096	DOWN
Wnt2	28.3828	-1.13167	0.392937	-2.88002	0.00397646	0.0279943	DOWN
Krtcap3	17.6979	-1.13656	0.378619	-3.00187	0.00268325	0.0208827	DOWN
Rec8	36.9858	-1.14244	0.453905	-2.51692	0.0118387	0.0622233	DOWN
Srd5a1	1388.05	-1.14245	0.271982	-4.20045	2.66386e-05	0.000533795	DOWN
Mterf1b	13.1715	-1.14482	0.488783	-2.34218	0.0191714	0.0880403	DOWN
1190005I06Rik	124.788	-1.14535	0.236511	-4.8427	1.28085e-06	4.19521e-05	DOWN
Ddit4l	11.9621	-1.14871	0.435891	-2.63533	0.00840561	0.0487065	DOWN
Akr1c19	566.745	-1.149	0.32522	-3.53299	0.000410884	0.0049317	DOWN
Map2k6	71.195	-1.14912	0.398915	-2.8806	0.00396914	0.0279854	DOWN
Cd200	7.58568	-1.14924	0.55186	-2.08249	0.0372976	0.139097	DOWN
Pcgf2	244.1	-1.1498	0.246608	-4.66246	3.12454e-06	8.85806e-05	DOWN
6430550D23Rik	15.0472	-1.15092	0.360665	-3.19112	0.00141724	0.012859	DOWN
Tsga10	9.62781	-1.15185	0.477755	-2.41097	0.0159103	0.0772536	DOWN
Slc16a7	1036.49	-1.15756	0.183653	-6.303	2.91945e-10	2.6164e-08	DOWN
Brca2	78.5298	-1.15959	0.223271	-5.19365	2.06209e-07	8.7462e-06	DOWN
Cd79a	22.5167	-1.16258	0.41162	-2.82441	0.00473677	0.0319311	DOWN
Cyp2a22	128.85	-1.16451	0.208761	-5.57822	2.42998e-08	1.42559e-06	DOWN
Dclk3	63.7064	-1.1723	0.263724	-4.44518	8.78173e-06	0.000208931	DOWN
Spsb4	44.4178	-1.17446	0.357447	-3.28569	0.00101733	0.00994059	DOWN
Tmem44	31.5545	-1.17638	0.317688	-3.70293	0.000213125	0.0029679	DOWN
Hpgd	907.887	-1.17645	0.29284	-4.01739	5.88473e-05	0.00103447	DOWN
Gm2506	57.386	-1.17841	0.26323	-4.47674	7.57929e-06	0.00018453	DOWN
Aox1	1303.75	-1.17928	0.315541	-3.73732	0.000185992	0.00264297	DOWN
Lrit1	180.272	-1.17935	0.318388	-3.70413	0.000212117	0.00295669	DOWN
Slco1a1	2459.66	-1.18006	0.537154	-2.19688	0.0280291	0.115507	DOWN
Gm46841	7.49559	-1.18167	0.552143	-2.14016	0.0323421	0.126799	DOWN
Tyw5	83.2536	-1.18258	0.247658	-4.77504	1.79676e-06	5.54906e-05	DOWN
Plcxd1	36.6112	-1.18718	0.270312	-4.39187	1.12381e-05	0.000259756	DOWN
Ppp1r14c	11.7806	-1.19078	0.464791	-2.56196	0.0104083	0.0566487	DOWN
Ces2c	355.629	-1.19231	0.299179	-3.98527	6.74031e-05	0.00115026	DOWN
Ggnbp1	122.9	-1.19258	0.311588	-3.82743	0.00012949	0.00196427	DOWN
Slc5a12	12.2718	-1.19333	0.402593	-2.9641	0.00303574	0.0228824	DOWN
Ccdc73	16.0978	-1.19549	0.409661	-2.91823	0.00352023	0.0255515	DOWN
Mup3	136283	-1.196	0.340311	-3.51442	0.000440712	0.00522135	DOWN
Cyp4a10	27008.7	-1.20258	0.607764	-1.9787	0.04785	0.165677	DOWN
Ugt2b5	12178.1	-1.21083	0.241342	-5.01705	5.2471e-07	1.97043e-05	DOWN
Large2	10.1203	-1.21366	0.567335	-2.13923	0.0324169	0.126956	DOWN
Arhgap24	83.684	-1.21593	0.242757	-5.00883	5.47618e-07	2.04515e-05	DOWN
Smim1	86.063	-1.2169	0.317212	-3.83622	0.000124941	0.00190317	DOWN
Gstt1	3288.26	-1.22756	0.139882	-8.77564	1.69936e-18	4.4329e-16	DOWN
Ugt1a9	980.112	-1.23248	0.216365	-5.69633	1.22413e-08	7.7078e-07	DOWN
Tmem171	7.85308	-1.23519	0.571278	-2.16216	0.030606	0.122361	DOWN
Plin4	362.051	-1.23555	0.307116	-4.02309	5.74387e-05	0.00101336	DOWN
Arhgap6	72.6928	-1.23795	0.263446	-4.69909	2.61329e-06	7.57438e-05	DOWN
Rida	6166.57	-1.23974	0.250094	-4.95708	7.1562e-07	2.58757e-05	DOWN
Tle2	245.116	-1.24307	0.292539	-4.24926	2.14479e-05	0.00044253	DOWN
Cyp3a25	15339	-1.24545	0.273331	-4.55656	5.19977e-06	0.000134917	DOWN
Pbld2	2121.05	-1.24672	0.24712	-5.045	4.53519e-07	1.72526e-05	DOWN
Tmc4	53.1586	-1.25111	0.258883	-4.83273	1.34672e-06	4.36282e-05	DOWN
Gm46840	18.1012	-1.25117	0.517956	-2.4156	0.0157094	0.0766473	DOWN
Cbr1	2210.67	-1.25322	0.277432	-4.51721	6.26598e-06	0.000157274	DOWN
Ces2a	6459.29	-1.25547	0.17335	-7.2424	4.4081e-13	6.63851e-11	DOWN
Rnf186	60.3593	-1.25695	0.50036	-2.51209	0.0120018	0.0629295	DOWN
Angptl8	403.143	-1.25834	0.299774	-4.19763	2.69718e-05	0.000539732	DOWN
LOC108167368	12.1488	-1.25891	0.485078	-2.59528	0.00945139	0.0529597	DOWN
Tldc2	10.2038	-1.26243	0.475137	-2.65699	0.0078843	0.0465161	DOWN
Cnmd	44.0113	-1.26877	0.383206	-3.31093	0.000929853	0.00928454	DOWN
Vnn1	949.859	-1.27482	0.631744	-2.01794	0.043598	0.155678	DOWN
Bcl2l15	20.6676	-1.28688	0.399403	-3.222	0.00127298	0.0117993	DOWN
Gm32687	25.6114	-1.28737	0.508551	-2.53145	0.0113591	0.0604057	DOWN
Txnip	1604.76	-1.28908	0.480024	-2.68545	0.00724319	0.0437263	DOWN
Hectd2	251.716	-1.29059	0.538404	-2.39706	0.0165272	0.0792489	DOWN
Unc93a2	48.9946	-1.29406	0.292464	-4.42468	9.65862e-06	0.000226838	DOWN
Osbpl5	26.3962	-1.29422	0.403241	-3.20955	0.00132942	0.0122216	DOWN
Lonrf3	141.911	-1.29588	0.238526	-5.43285	5.54614e-08	2.80339e-06	DOWN
Tmem131l	302.875	-1.29705	0.163767	-7.92006	2.37405e-15	4.9543e-13	DOWN
Fcer2a	15.5195	-1.30146	0.462598	-2.81337	0.00490251	0.0328362	DOWN
Cryl1	218.084	-1.30405	0.301797	-4.32095	1.55357e-05	0.000341272	DOWN
Car8	908.594	-1.30546	0.189706	-6.88148	5.92358e-12	7.52449e-10	DOWN
Unc79	14.9597	-1.30923	0.525535	-2.49124	0.0127298	0.0655934	DOWN
Cyp2c37	9000.16	-1.31038	0.193143	-6.78449	1.16495e-11	1.39489e-09	DOWN
1810024B03Rik	10.196	-1.31397	0.465598	-2.82211	0.00477091	0.0321316	DOWN
Tulp2	5.3621	-1.31414	0.614237	-2.13947	0.0323974	0.126956	DOWN
Gm11992	7.76602	-1.31607	0.615239	-2.13913	0.0324255	0.126956	DOWN
Tomm40l	1893.07	-1.3179	0.251	-5.25058	1.51623e-07	6.71187e-06	DOWN
Col7a1	7.58003	-1.31881	0.602683	-2.18823	0.0286528	0.11712	DOWN
Dusp6	431.139	-1.32145	0.276617	-4.77719	1.77762e-06	5.51101e-05	DOWN
LOC100862446	2830.56	-1.32215	0.54753	-2.41475	0.0157459	0.0767743	DOWN
Dact3	5.10671	-1.32517	0.598395	-2.21455	0.0267911	0.112043	DOWN
Gm15411	101.976	-1.3277	0.250536	-5.29943	1.16164e-07	5.37003e-06	DOWN
Gm10767	6.88887	-1.33053	0.537378	-2.47597	0.0132876	0.0675509	DOWN
Csgalnact1	5.74829	-1.33412	0.627729	-2.12531	0.0335608	0.130145	DOWN
Nrtn	32.8924	-1.33574	0.262008	-5.09806	3.43146e-07	1.36958e-05	DOWN
Fabp1	26582.8	-1.33851	0.600902	-2.2275	0.0259138	0.109344	DOWN
Car11	16.4023	-1.34657	0.412121	-3.26741	0.00108538	0.0104586	DOWN
Gm7160	7.32416	-1.3466	0.506981	-2.65613	0.00790442	0.046616	DOWN
Tpm2	36.6943	-1.3474	0.354308	-3.80292	0.000143	0.00212723	DOWN
Car14	605.076	-1.35065	0.190574	-7.08725	1.36806e-12	1.88535e-10	DOWN
Slc30a3	19.8103	-1.35378	0.369497	-3.66383	0.000248471	0.00331779	DOWN
Rec114	10.5826	-1.36044	0.621948	-2.18739	0.0287143	0.1172	DOWN
Hsd11b1	8071.57	-1.36552	0.161186	-8.47171	2.41825e-17	5.79113e-15	DOWN
Ugt2b1	6431.39	-1.3658	0.477178	-2.86224	0.00420659	0.0292208	DOWN
Fabp2	682.359	-1.36705	0.561657	-2.43396	0.0149345	0.0738037	DOWN
Cyp2a5	7262.17	-1.36749	0.504741	-2.70928	0.00674298	0.0416673	DOWN
Vwa3a	6.32171	-1.36808	0.670466	-2.04049	0.0413018	0.149378	DOWN
Ccl27a	136.838	-1.36825	0.208126	-6.57415	4.89312e-11	5.06941e-09	DOWN
Fam169a	15.5775	-1.37441	0.41819	-3.28657	0.00101417	0.00992963	DOWN
Lgals4	598.638	-1.37509	0.306387	-4.4881	7.18628e-06	0.000177027	DOWN
Cpt1b	112.456	-1.37626	0.284938	-4.83002	1.36517e-06	4.40228e-05	DOWN
Abca8a	699.347	-1.37703	0.370792	-3.71376	0.000204203	0.00286002	DOWN
Sucnr1	168.111	-1.39612	0.398636	-3.50224	0.00046136	0.0054164	DOWN
Pgm5	9.11474	-1.40271	0.585801	-2.39451	0.0166425	0.0794747	DOWN
Acsl1	21347.9	-1.40665	0.284671	-4.94132	7.7597e-07	2.7851e-05	DOWN
Ugt2a3	2934.58	-1.40843	0.217292	-6.48177	9.06528e-11	8.76991e-09	DOWN
Kcnmb3	8.85782	-1.4103	0.537194	-2.62531	0.00865709	0.0496516	DOWN
Gas1	224.343	-1.41587	0.243598	-5.81232	6.16129e-09	4.24053e-07	DOWN
Ccdc168	5.24532	-1.42198	0.683235	-2.08124	0.0374116	0.13938	DOWN
Cyp3a57	11.3484	-1.42479	0.536124	-2.65757	0.00787059	0.046454	DOWN
Slc6a16	55.5645	-1.42744	0.412555	-3.46	0.000540174	0.00615512	DOWN
Ugp2	3500.68	-1.43068	0.249583	-5.73226	9.91e-09	6.43401e-07	DOWN
Fam13a	326.893	-1.43161	0.367009	-3.90074	9.59003e-05	0.00152379	DOWN
Fcmr	6.06592	-1.4318	0.613787	-2.33273	0.0196622	0.0896063	DOWN
Olfr1383	4.94691	-1.43299	0.719037	-1.99293	0.0462689	0.161775	DOWN
Slc22a13	4.60967	-1.43586	0.683473	-2.10083	0.0356556	0.135112	DOWN
Fam227a	34.0036	-1.43862	0.289076	-4.97662	6.47026e-07	2.35705e-05	DOWN
Tk1	354.402	-1.4389	0.305181	-4.7149	2.41829e-06	7.10562e-05	DOWN
Mastl	16.7389	-1.44099	0.397912	-3.62137	0.000293046	0.00376833	DOWN
Xrcc3	27.8379	-1.44737	0.355346	-4.07314	4.63843e-05	0.00084592	DOWN
Ppp1r32	6.10819	-1.45301	0.611206	-2.37728	0.0174407	0.0822557	DOWN
Cyr61	123.497	-1.45911	0.303985	-4.79995	1.58707e-06	5.03999e-05	DOWN
Nr0b2	1175.31	-1.46791	0.546591	-2.68556	0.00724076	0.0437263	DOWN
Sla2	60.1358	-1.47183	0.378529	-3.88829	0.000100955	0.00158575	DOWN
Ehhadh	8448.27	-1.47343	0.450844	-3.26815	0.00108254	0.010445	DOWN
Hsd17b6	3476.74	-1.47575	0.560896	-2.63107	0.00851177	0.0490493	DOWN
Gstm1	36070.7	-1.47642	0.20279	-7.28056	3.3244e-13	5.05863e-11	DOWN
Cd19	10.115	-1.48291	0.50521	-2.93524	0.00333292	0.0244906	DOWN
Pkn3	22.787	-1.49272	0.377265	-3.9567	7.5993e-05	0.00125929	DOWN
Car3	6504.41	-1.5026	0.750459	-2.00224	0.0452588	0.15958	DOWN
Cox7a1	12.7349	-1.50279	0.430681	-3.48934	0.000484209	0.00562651	DOWN
Acot4	379.887	-1.51518	0.223297	-6.78549	1.15696e-11	1.39489e-09	DOWN
Pknox2	16.4063	-1.52509	0.449239	-3.39484	0.000686692	0.0074101	DOWN
Fam177a	42.2834	-1.5317	0.468105	-3.27213	0.00106739	0.0103536	DOWN
Amer2	6.14643	-1.54193	0.610893	-2.52405	0.011601	0.0613433	DOWN
Ntrk1	5.60832	-1.54295	0.622362	-2.47918	0.0131684	0.0670257	DOWN
Cox6b2	6.88159	-1.54682	0.736181	-2.10114	0.0356286	0.135045	DOWN
Tcf24	23.6922	-1.54696	0.425624	-3.63458	0.000278439	0.00359689	DOWN
Spaca6	137.159	-1.54926	0.30549	-5.07139	3.94917e-07	1.53022e-05	DOWN
Mfap3l	6.19208	-1.55046	0.668964	-2.31771	0.0204651	0.0923838	DOWN
Il7r	4.51184	-1.55377	0.666757	-2.33034	0.0197881	0.0899951	DOWN
Lrit2	97.3049	-1.55378	0.372781	-4.16806	3.07198e-05	0.000599939	DOWN
Ces1e	1234.2	-1.55909	0.157376	-9.90679	3.88959e-23	1.53565e-20	DOWN
Dnah8	6.8779	-1.55928	0.577178	-2.70155	0.00690163	0.0423076	DOWN
Cys1	53.4026	-1.55948	0.284536	-5.48078	4.23458e-08	2.24941e-06	DOWN
Aldh3a2	3866.42	-1.56742	0.516937	-3.03212	0.00242842	0.0193963	DOWN
Mpp4	18.9888	-1.57205	0.49013	-3.20741	0.00133936	0.0122899	DOWN
Gm5481	26.2361	-1.58017	0.350683	-4.50598	6.6066e-06	0.000164691	DOWN
Mgst3	250.06	-1.58184	0.20558	-7.69455	1.41991e-14	2.69377e-12	DOWN
Tesmin	26.7692	-1.58841	0.35399	-4.48715	7.21822e-06	0.000177346	DOWN
Siglecg	6.1111	-1.59157	0.737274	-2.15872	0.030872	0.122949	DOWN
Slc25a2	3.32168	-1.5928	0.764568	-2.08327	0.0372269	0.138936	DOWN
Cyp3a59	1632.1	-1.59872	0.293769	-5.4421	5.26569e-08	2.68955e-06	DOWN
Erich5	6.57626	-1.59964	0.596251	-2.68283	0.00730011	0.0439725	DOWN
Fgf21	144.258	-1.60446	0.578524	-2.77336	0.00554801	0.0362457	DOWN
Wfikkn1	12.1122	-1.60493	0.521355	-3.07838	0.00208131	0.0173044	DOWN
Hdc	500.81	-1.60513	0.298487	-5.37755	7.55061e-08	3.72249e-06	DOWN
Hsd3b2	385.082	-1.61263	0.569894	-2.8297	0.00465922	0.0315247	DOWN
Elf5	3.77268	-1.61842	0.809777	-1.99859	0.0456524	0.160426	DOWN
Cyp2j9	399.865	-1.61947	0.314279	-5.15298	2.56384e-07	1.05798e-05	DOWN
Ranbp3l	16.1435	-1.62965	0.386019	-4.22168	2.42485e-05	0.000492659	DOWN
Atp13a4	6.79938	-1.63217	0.58711	-2.78002	0.00543563	0.0357191	DOWN
Retsat	11236.3	-1.63619	0.296756	-5.51357	3.51636e-08	1.93837e-06	DOWN
Cyp46a1	34.2934	-1.64381	0.40138	-4.09541	4.21424e-05	0.000776312	DOWN
Gm40853	5.96077	-1.6477	0.604633	-2.72513	0.00642757	0.0403845	DOWN
Acaa1b	10858.3	-1.6526	0.264985	-6.23657	4.47262e-10	3.9051e-08	DOWN
Gm11837	48.8122	-1.65592	0.298767	-5.5425	2.98179e-08	1.69486e-06	DOWN
Pdzd9	6.16874	-1.67021	0.690566	-2.41861	0.0155799	0.0761941	DOWN
4921507P07Rik	10.4756	-1.68004	0.456393	-3.68112	0.000232208	0.00316306	DOWN
Aqp4	31.7159	-1.68024	0.345946	-4.85693	1.19218e-06	3.94906e-05	DOWN
Cyp1a1	15.5336	-1.68227	0.425845	-3.95042	7.8015e-05	0.00128773	DOWN
Cyp3a11	102707	-1.68692	0.276734	-6.09583	1.0887e-09	8.69056e-08	DOWN
Gclc	4829.03	-1.69041	0.263269	-6.42084	1.35528e-10	1.2691e-08	DOWN
Ces1f	3924.5	-1.69151	0.340518	-4.96747	6.78331e-07	2.46494e-05	DOWN
Pdk4	202.998	-1.69213	0.362315	-4.67034	3.00707e-06	8.57954e-05	DOWN
Pdcd5-ps	17.6751	-1.6938	0.548608	-3.08745	0.00201884	0.0168907	DOWN
Als2cr11b	6.18534	-1.69826	0.627442	-2.70664	0.00679682	0.0418936	DOWN
Adgrv1	19.126	-1.714	0.506141	-3.38641	0.000708134	0.00755619	DOWN
Tmem255a	8.04526	-1.72025	0.724922	-2.37301	0.0176436	0.0829272	DOWN
Vegfd	38.9134	-1.72047	0.375641	-4.5801	4.64757e-06	0.000122992	DOWN
Abcd2	213.58	-1.72361	0.599881	-2.87326	0.00406257	0.0284647	DOWN
Sult1c2	25.0584	-1.72956	0.376388	-4.59516	4.32423e-06	0.000116695	DOWN
Syt3	123.422	-1.73188	0.301217	-5.74961	8.94511e-09	5.91268e-07	DOWN
Adgrg2	21.5428	-1.7322	0.415716	-4.16678	3.08933e-05	0.000602523	DOWN
Gm31532	6.37562	-1.73529	0.698659	-2.48375	0.0130008	0.0664738	DOWN
Rufy4	12.3011	-1.7432	0.530544	-3.28569	0.00101732	0.00994059	DOWN
Pax5	4.50716	-1.7542	0.843491	-2.07969	0.0375543	0.139733	DOWN
Nup62cl	9.13031	-1.75465	0.564817	-3.10659	0.00189262	0.0161021	DOWN
Prrt3	3.22111	-1.77496	0.804056	-2.20751	0.0272787	0.113396	DOWN
Acot2	167.707	-1.78125	0.372199	-4.78574	1.70355e-06	5.3174e-05	DOWN
Icam4	10.5307	-1.78486	0.482416	-3.69984	0.000215734	0.00299852	DOWN
Dnm3	6.79757	-1.78544	0.644737	-2.76925	0.00561859	0.0366085	DOWN
Spc25	67.3963	-1.78615	0.385851	-4.62912	3.67219e-06	0.000100456	DOWN
Ces1d	8610.08	-1.78666	0.221418	-8.06919	7.07674e-16	1.56632e-13	DOWN
P2ry1	66.5151	-1.78692	0.26865	-6.65148	2.90168e-11	3.11674e-09	DOWN
Nanog	3.72359	-1.79862	0.781661	-2.30102	0.0213905	0.0952812	DOWN
Rgr	6.05905	-1.80918	0.601511	-3.00773	0.00263211	0.0206195	DOWN
Slc17a8	194.172	-1.81153	0.293721	-6.1675	6.93761e-10	5.8244e-08	DOWN
Impa2	45.2086	-1.82299	0.303338	-6.00976	1.85799e-09	1.42102e-07	DOWN
Mapk15	400.83	-1.84876	0.322946	-5.72467	1.03634e-08	6.66912e-07	DOWN
Esrrg	10.9408	-1.86722	0.691618	-2.69978	0.00693846	0.0424265	DOWN
Mme	158.789	-1.87349	0.245382	-7.63502	2.25785e-14	4.12283e-12	DOWN
Adgrf3	3.39912	-1.88751	0.829744	-2.27481	0.0229171	0.100352	DOWN
Tnnt2	5.73722	-1.89468	0.715044	-2.64974	0.00805542	0.0472585	DOWN
Gm42627	8.29011	-1.89473	0.512507	-3.69699	0.000218175	0.00302381	DOWN
Adamts7	136.314	-1.90027	0.3225	-5.8923	3.80865e-09	2.7543e-07	DOWN
Vldlr	27.7339	-1.90553	0.339224	-5.61731	1.93948e-08	1.15171e-06	DOWN
LOC108167321	10.3013	-1.907	0.52916	-3.60382	0.000313571	0.00397625	DOWN
Ms4a1	3.92359	-1.90881	0.772449	-2.47111	0.0134694	0.0682014	DOWN
Car1	54.5116	-1.91428	0.483076	-3.96268	7.41138e-05	0.00123591	DOWN
Gm15455	3.53498	-1.93087	0.863088	-2.23717	0.0252754	0.107802	DOWN
Spry4	124.215	-1.96282	0.234379	-8.37456	5.54313e-17	1.30603e-14	DOWN
Meig1	6.02946	-1.96369	0.632233	-3.10596	0.00189662	0.0161268	DOWN
Cts8	3.61954	-1.96662	0.820537	-2.39674	0.0165415	0.0792515	DOWN
Slc13a2	77.0002	-1.9829	0.453572	-4.37174	1.23263e-05	0.000280735	DOWN
Tmem163	4.26517	-2.03003	0.752058	-2.69931	0.00694843	0.0424603	DOWN
Chrna9	3.15443	-2.03432	0.929859	-2.18777	0.0286865	0.11712	DOWN
Gsta2	454.276	-2.04564	0.333922	-6.12609	9.00624e-10	7.30906e-08	DOWN
Mapk4	19.6553	-2.05126	0.357092	-5.74434	9.22804e-09	6.07222e-07	DOWN
Rpl32l	6.102	-2.0896	0.707395	-2.95394	0.0031375	0.0234372	DOWN
Pcp4l1	189.491	-2.09111	0.26832	-7.79334	6.52612e-15	1.27111e-12	DOWN
Clec2h	73.7743	-2.09294	0.459013	-4.55965	5.12394e-06	0.000133423	DOWN
Pdgfrl	6.06314	-2.09363	0.725219	-2.88689	0.00389064	0.0275563	DOWN
Wnk4	92.3348	-2.10011	0.287784	-7.29749	2.93175e-13	4.70626e-11	DOWN
Gsta4	736.447	-2.11467	0.186448	-11.3419	8.13623e-30	6.99141e-27	DOWN
Gcnt7	5.57742	-2.11606	0.681689	-3.10414	0.00190834	0.01617	DOWN
Frmpd4	2.23902	-2.14092	1.00395	-2.1325	0.032966	0.128452	DOWN
Gm48908	6.28487	-2.18169	0.619128	-3.52381	0.000425391	0.00506447	DOWN
Espn	12.1185	-2.19029	0.488223	-4.48624	7.24914e-06	0.000177677	DOWN
Myrip	2.31481	-2.20103	1.04288	-2.11054	0.0348117	0.133263	DOWN
Cyp3a16	1.8457	-2.28968	1.14229	-2.00448	0.0450191	0.159235	DOWN
Tnfaip8l3	4.21786	-2.29734	1.02799	-2.23478	0.0254315	0.108215	DOWN
Gpr12	9.17678	-2.32136	0.692891	-3.35025	0.000807386	0.00840049	DOWN
G0s2	1755.84	-2.3216	0.762092	-3.04635	0.00231635	0.0187133	DOWN
Dlec1	83.3115	-2.35495	0.333568	-7.05989	1.66639e-12	2.27501e-10	DOWN
Cyp4a14	39512.9	-2.39326	0.691362	-3.46166	0.000536854	0.00612956	DOWN
Cyp2j8	9.71048	-2.39789	0.611179	-3.92339	8.73122e-05	0.00141247	DOWN
Cdkn2b	2.65909	-2.47409	1.05478	-2.3456	0.0189966	0.0873753	DOWN
102639054	2.14827	-2.53605	1.12747	-2.24932	0.0244921	0.105362	DOWN
Myo1h	2.93559	-2.55487	1.02841	-2.48431	0.0129805	0.0664275	DOWN
Shh	1.45883	-2.55861	1.25962	-2.03126	0.0422283	0.151976	DOWN
Fam221a	3.67597	-2.58301	0.889899	-2.90258	0.00370097	0.026567	DOWN
Fam209	16.9328	-2.61142	0.450225	-5.80025	6.62174e-09	4.47826e-07	DOWN
Fam13c	2.19664	-2.61685	1.08337	-2.41548	0.0157146	0.0766473	DOWN
Inmt	5146.16	-2.69258	0.299008	-9.00505	2.1556e-19	6.29781e-17	DOWN
Fut2	1.62678	-2.74029	1.24594	-2.19937	0.0278513	0.114897	DOWN
Nkd2	1.66075	-2.77013	1.28341	-2.15841	0.030896	0.122949	DOWN
Hamp2	891.017	-2.86287	0.791917	-3.61511	0.000300215	0.00384023	DOWN
Cyp2b9	18.9293	-2.89351	1.03733	-2.78938	0.00528099	0.0349071	DOWN
Crhr2	1.95289	-3.02582	1.30501	-2.31861	0.020416	0.0921905	DOWN
Hs3st1	1.9842	-3.04587	1.2931	-2.35548	0.0184987	0.0857052	DOWN
Slc26a4	2.93064	-3.05843	1.06354	-2.8757	0.00403137	0.0282719	DOWN
Sypl2	1.36269	-3.14372	1.32634	-2.37022	0.0177774	NA	DOWN
Krt23	17.8478	-3.22367	0.565702	-5.69853	1.20844e-08	7.64196e-07	DOWN
Acot3	395.178	-3.2544	0.351321	-9.26334	1.98134e-20	6.57804e-18	DOWN
B3gnt5	1.47988	-3.26619	1.39142	-2.34737	0.0189063	0.087155	DOWN
Lrrc15	16.7818	-3.30553	0.604591	-5.46739	4.56714e-08	2.39128e-06	DOWN
Acot1	1375.5	-3.32164	0.626095	-5.30533	1.12468e-07	5.23225e-06	DOWN
LOC105244150	1.56329	-3.35012	1.273	-2.63168	0.00849632	0.0490029	DOWN
Gm40864	1.57389	-4.03573	1.4555	-2.77275	0.00555846	0.0362692	DOWN
Ccl27b	5.70255	-5.90337	1.26934	-4.65074	3.30744e-06	9.23807e-05	DOWN
0610010B08Rik	19.4705	-7.67209	1.84573	-4.15666	3.2293e-05	0.000623166	DOWN
Gm4724	57.1016	-9.22384	0.967447	-9.5342	1.51048e-21	5.2536e-19	DOWN
Nrap	12.3806	0.999677	0.404619	2.47066	0.0134864	0.0682587
Hsd17b7	733.144	0.997812	0.29534	3.37852	0.00072876	0.00771989
Lrrc59	1735.21	0.997559	0.281593	3.54256	0.000396269	0.00479197
Pdp1	18.5841	0.99697	0.360242	2.7675	0.00564885	0.0367565
Pmaip1	8.40298	0.995977	0.507292	1.96332	0.0496088	0.169835
Clca3a1	147.055	0.993532	0.267421	3.71524	0.000203014	0.00284841
Ampd3	17.4085	0.993054	0.404111	2.45738	0.0139954	0.0701158
Insc	351.168	0.992495	0.297104	3.34057	0.000836076	0.00865585
Pilrb1	34.5209	0.992305	0.313443	3.16582	0.00154644	0.0137999
Tmco6	116.403	0.990548	0.190563	5.19801	2.01433e-07	8.62915e-06
Cxcl9	102.594	0.990084	0.32229	3.07203	0.0021261	0.0176166
Ung	139.302	0.988731	0.255872	3.86416	0.000111474	0.00171412
Lgals3	93.5814	0.986094	0.222206	4.43774	9.09084e-06	0.000214885
Dcaf4	50.1114	0.985753	0.441336	2.23357	0.0255117	0.108364
P2ry12	15.0674	0.985574	0.387955	2.54043	0.0110715	0.0593513
Cyp4a32	1582.58	0.983663	0.320647	3.06774	0.00215684	0.0177905
Myh9	1841.74	0.98365	0.18352	5.3599	8.32689e-08	4.0682e-06
Tmem97	1102.66	0.983131	0.184454	5.32994	9.82437e-08	4.73645e-06
Extl1	99.7866	0.98306	0.292404	3.362	0.000773807	0.00812636
Ccdc148	22.7344	0.981921	0.298715	3.28715	0.00101208	0.00992243
Slc7a8	91.2882	0.981657	0.294747	3.3305	0.000866899	0.00886811
Nt5c3b	35.6609	0.979499	0.295837	3.31094	0.00092982	0.00928454
Dnajb11	1380.38	0.979002	0.285199	3.43269	0.000597616	0.0066743
Gm46894	20098.7	0.978135	0.298159	3.28058	0.00103593	0.0100752
Clcf1	30.2305	0.977883	0.313078	3.12345	0.00178746	0.0153867
Ttpal	403.35	0.977344	0.19131	5.1087	3.24386e-07	1.30182e-05
Fermt3	86.2757	0.977127	0.251477	3.88555	0.0001021	0.00159516
Mat1a	119044	0.976022	0.279623	3.49049	0.000482129	0.00560744
Ccr2	14.6256	0.975493	0.410261	2.37774	0.0174192	0.0821896
Evi2b	45.6977	0.974295	0.267067	3.64813	0.000264151	0.00347632
Clu	54753.2	0.974245	0.177579	5.48627	4.10499e-08	2.20624e-06
Tarbp1	71.9791	0.972435	0.236907	4.10471	4.04821e-05	0.000753329
Paqr9	3437.12	0.972131	0.477556	2.03564	0.0417865	0.150683
Tm6sf1	30.0655	0.971859	0.292747	3.3198	0.000900834	0.00911028
Zc3h12a	121.292	0.970521	0.356819	2.71992	0.00652969	0.0409112
Slc25a15	5226.38	0.970387	0.288398	3.36475	0.000766135	0.008069
Nans	166.724	0.970187	0.318354	3.04751	0.00230747	0.0186642
Dock1	237.572	0.969199	0.215001	4.50787	6.54803e-06	0.000163511
Crp	11571.4	0.968778	0.207664	4.66513	3.08425e-06	8.76551e-05
Dram1	13.6572	0.96833	0.40697	2.37936	0.0173427	0.081961
Acsl3	247.824	0.967556	0.280208	3.45299	0.000554409	0.00626843
Rarres1	672.801	0.967001	0.161797	5.97663	2.27802e-09	1.72422e-07
Vav1	46.8413	0.966885	0.304162	3.17885	0.0014786	0.0133247
Naip6	16.5977	0.966341	0.393644	2.45486	0.0140939	0.0704117
Snx20	9.56759	0.96595	0.442714	2.18188	0.0291181	0.118253
Lacc1	126.862	0.965521	0.237636	4.06302	4.8442e-05	0.000875793
Tctn2	28.9367	0.964915	0.328386	2.93836	0.00329958	0.0243682
Ahsg	236253	0.964241	0.222758	4.32864	1.50031e-05	0.000331567
Ms4a6c	61.8841	0.964031	0.23495	4.10313	4.07591e-05	0.000755595
Syk	81.7516	0.963962	0.205486	4.69114	2.71686e-06	7.81258e-05
Stk10	61.6086	0.963398	0.253977	3.79325	0.000148687	0.00218947
Cyp3a13	6182.12	0.963365	0.184221	5.22939	1.70067e-07	7.43813e-06
Apobr	24.3105	0.962172	0.302851	3.17704	0.00148785	0.0133998
Fgd2	61.5127	0.961945	0.273505	3.5171	0.000436284	0.00518366
Synj2	36.5439	0.961852	0.351004	2.74029	0.00613849	0.0391443
Sstr2	19.1838	0.960772	0.463675	2.07208	0.038258	0.141415
Dap	6051.26	0.960351	0.180302	5.32636	1.00202e-07	4.81495e-06
Kng1	67179.3	0.959251	0.213714	4.48847	7.17355e-06	0.000177012
Stap2	885.729	0.958584	0.230233	4.16354	3.13352e-05	0.000608704
Cgref1	21.0798	0.957655	0.447008	2.14237	0.0321639	0.126395
Aldh3b1	47.1394	0.957327	0.253872	3.77091	0.000162653	0.00234785
St6galnac4	14.7833	0.957326	0.372928	2.56706	0.0102566	0.0561575
Serping1	30329.6	0.956869	0.180006	5.31577	1.0621e-07	4.99027e-06
Hist1h4h	23.0203	0.956097	0.364731	2.62138	0.00875756	0.0500902
Nab2	316.59	0.95607	0.246902	3.87226	0.000107832	0.00166688
Cyp2c39	47.9692	0.955439	0.338058	2.82626	0.00470956	0.0317998
Ctla2b	34.5424	0.954963	0.314493	3.03652	0.00239326	0.0192198
Golt1b	77.7643	0.954849	0.276358	3.45511	0.000550061	0.00623858
Gm46403	957.796	0.954638	0.302837	3.15231	0.00161983	0.0142976
Myo1g	25.4031	0.953804	0.314984	3.0281	0.00246093	0.0195802
Rdh11	259.491	0.953396	0.345927	2.75606	0.00585025	0.0377475
Cxcr4	20.5316	0.952567	0.473727	2.01079	0.0443475	0.157622
Nfkbie	52.3993	0.951997	0.328766	2.89567	0.00378349	0.0270052
Vill	16.7564	0.950854	0.385208	2.46842	0.0135712	0.0684559
Arl2bp	146.113	0.950354	0.298014	3.18896	0.00142787	0.0129394
Aplp1	11.5381	0.950143	0.425607	2.23244	0.0255857	0.108555
Zfp518b	16.7664	0.949957	0.483574	1.96445	0.0494777	0.169615
Cmklr1	39.0679	0.948409	0.27748	3.41794	0.000630979	0.00696306
Cdc25b	9.82198	0.947975	0.431744	2.19569	0.0281144	0.115787
Adrb1	12.3618	0.94767	0.4608	2.05658	0.0397271	0.145112
Pik3r3	19.9911	0.94729	0.406875	2.32821	0.0199009	0.0903674
Cd24a	39.3911	0.947106	0.339973	2.78583	0.00533912	0.0352276
Fyb	118.335	0.946839	0.258408	3.66412	0.000248188	0.00331779
Pilrb2	21.4002	0.946233	0.365743	2.58715	0.00967729	0.0538537
Ace	25.7786	0.944985	0.434133	2.17672	0.0295018	0.119267
Cygb	102.111	0.94483	0.293565	3.21847	0.00128874	0.0119152
Trpm2	82.4098	0.943906	0.283179	3.33325	0.000858374	0.00880557
Fosl2	254.333	0.943379	0.206359	4.57154	4.84154e-06	0.000126975
Axl	265.006	0.941911	0.242586	3.88279	0.000103263	0.00160988
Irs2	304.329	0.941646	0.314084	2.99807	0.00271693	0.0211223
Zbtb8b	1566.72	0.939182	0.289602	3.243	0.00118276	0.0111398
Rgma	9.13986	0.936232	0.453426	2.0648	0.0389424	0.143184
Hpse	33.5364	0.935619	0.349217	2.67919	0.00737996	0.0443198
Cav1	38.1108	0.935342	0.329044	2.8426	0.00447465	0.0305447
Mpzl2	881.708	0.934925	0.310263	3.01333	0.00258396	0.0203047
Arl15	245.131	0.934836	0.205737	4.54383	5.52413e-06	0.000142322
Lad1	92.2433	0.933798	0.391426	2.38563	0.0170497	0.0810224
Dnajb9	1113.35	0.933345	0.306522	3.04495	0.00232716	0.0187715
Ly86	57.9304	0.93275	0.390647	2.3877	0.0169539	0.0806721
Ahr	657.604	0.932729	0.127109	7.33801	2.16801e-13	3.59889e-11
Ifitm3	6865.12	0.931392	0.188727	4.93513	8.00969e-07	2.8538e-05
Sdsl	520.76	0.931247	0.352308	2.64327	0.00821085	0.0478808
Scimp	9.74274	0.930598	0.434668	2.14094	0.0322791	0.12662
Zfp324	93.1772	0.93005	0.344869	2.69682	0.00700054	0.0427346
Emilin1	170.327	0.929804	0.165425	5.6207	1.90185e-08	1.1433e-06
Map3k8	33.4007	0.928339	0.326484	2.84344	0.00446293	0.0305131
Aldh1a7	1617.79	0.928086	0.282572	3.28442	0.00102192	0.0099787
Tmem39a	239.774	0.92796	0.254233	3.65003	0.000262208	0.00345699
Pdia5	1457.84	0.926643	0.13483	6.87266	6.30176e-12	7.93587e-10
Sult2a7	24.4394	0.9265	0.445951	2.07758	0.0377479	0.140133
Epsti1	27.4764	0.924825	0.322328	2.8692	0.00411508	0.028776
Zfp526	55.6122	0.924766	0.260157	3.55464	0.000378496	0.00462296
Pde7b	74.8015	0.923792	0.315148	2.93129	0.00337557	0.0247046
Inpp5d	67.4607	0.923178	0.244461	3.77639	0.000159121	0.00230142
Kcna2	35.3478	0.922126	0.350739	2.62909	0.00856125	0.0492179
Nlrp3	14.5241	0.920366	0.373398	2.46484	0.0137076	0.0690483
Foxa3	840.192	0.918332	0.220084	4.17264	3.01094e-05	0.000591145
Pigh	75.1922	0.916811	0.187402	4.89222	9.97044e-07	3.42702e-05
Pnp	1975.92	0.916696	0.281203	3.25991	0.00111449	0.0106242
Ptgs1	140.161	0.91586	0.254761	3.59498	0.000324415	0.00408539
Tgfbr2	319.68	0.915792	0.264502	3.46233	0.00053552	0.00612598
Adora1	514.697	0.914651	0.360395	2.53791	0.0111517	0.0596498
Col1a1	94.4542	0.913567	0.276129	3.30848	0.000938046	0.00934338
Hacd4	26.8163	0.91353	0.346872	2.63362	0.00844797	0.0488451
Rcan1	261.762	0.912849	0.248236	3.67734	0.00023568	0.00318496
Fam47e	140.158	0.912303	0.268574	3.39684	0.000681677	0.00737079
Ifi30	270.376	0.91135	0.188647	4.83098	1.35865e-06	4.39095e-05
Tat	55332.4	0.911311	0.33737	2.70122	0.00690853	0.0423144
Arfgap3	208.941	0.910418	0.343804	2.64808	0.00809513	0.0473773
Cd302	6562.1	0.91013	0.156747	5.80636	6.38454e-09	4.3582e-07
Ildr2	651.384	0.909566	0.149739	6.07436	1.24485e-09	9.77677e-08
Tyrobp	164.345	0.908816	0.220182	4.12756	3.6663e-05	0.000691955
Papss1	90.0645	0.908095	0.261059	3.47851	0.000504214	0.00581798
Fh1	4326.23	0.907083	0.226098	4.0119	6.02329e-05	0.00105276
Caskin2	390.487	0.906148	0.233883	3.87436	0.000106903	0.00165428
Cerk	100.019	0.905942	0.428509	2.11417	0.0345004	0.132313
Tlr4	20.7626	0.904542	0.342222	2.64315	0.00821394	0.0478808
Kng2	7189.06	0.903865	0.207959	4.34635	1.38419e-05	0.000308236
Clmp	16.5898	0.902253	0.350343	2.57534	0.0100141	0.0552647
Dock10	42.585	0.901431	0.303403	2.97107	0.00296768	0.0225321
Rgs5	252.086	0.89816	0.284875	3.15282	0.001617	0.0142898
Pik3cd	64.7574	0.896287	0.268412	3.33922	0.000840152	0.00867346
Lrp1	13494.1	0.896233	0.178184	5.02982	4.90928e-07	1.8579e-05
Xbp1	4447.39	0.896137	0.313424	2.85918	0.00424736	0.0294054
Oas2	84.6069	0.89568	0.245609	3.64677	0.000265556	0.00349167
Ckap4	24.4474	0.89508	0.363735	2.4608	0.0138627	0.0696856
Lsp1	58.1635	0.891797	0.301652	2.95638	0.00311271	0.0232943
Oas3	38.5814	0.890442	0.256796	3.4675	0.000525319	0.00601871
Cd52	99.3983	0.890316	0.233052	3.82025	0.000133318	0.00201396
Gpr65	21.1307	0.890079	0.322024	2.76402	0.00570941	0.037039
Flot1	644.13	0.889283	0.235635	3.77398	0.000160661	0.0023214
Plcxd2	1120.6	0.887949	0.192028	4.62407	3.7629e-06	0.000102553
Slc30a5	566.653	0.887698	0.212678	4.17391	2.99416e-05	0.000588676
Coro1a	71.9783	0.887369	0.236638	3.74989	0.000176909	0.0025361
Thbd	37.8704	0.887289	0.349962	2.53539	0.0112323	0.0599494
Ldha	22198.1	0.886457	0.29914	2.96335	0.00304307	0.022914
Chid1	409.348	0.886142	0.201138	4.40564	1.05474e-05	0.000245343
Gskip	158.773	0.885376	0.217299	4.07445	4.6123e-05	0.000842207
Cd300ld	116.106	0.884083	0.292826	3.01914	0.00253494	0.0200165
Ehd4	104.031	0.88317	0.215477	4.09867	4.15538e-05	0.000767406
Satb2	12.4097	0.882904	0.433199	2.0381	0.0415398	0.150016
Serpinf2	19253.7	0.882646	0.134828	6.54644	5.89255e-11	5.93643e-09
Acvrl1	42.7687	0.880618	0.232607	3.78587	0.000153173	0.00224429
Farp1	357.995	0.879771	0.237355	3.70656	0.000210091	0.00293404
Slc15a3	92.9747	0.879094	0.262075	3.35436	0.000795485	0.00831219
Myh10	234.38	0.878574	0.257328	3.41422	0.000639647	0.00701652
Mkl1	243.977	0.877923	0.218117	4.02501	5.6972e-05	0.00100878
Spp1	599.769	0.877665	0.19714	4.45198	8.50826e-06	0.000203418
Nudt18	272.248	0.877587	0.228072	3.84786	0.000119155	0.00181883
a	154.512	0.876842	0.27636	3.17282	0.00150967	0.013542
Lpcat2	29.9619	0.876768	0.264635	3.31312	0.000922604	0.00924376
Calhm2	17.5011	0.876216	0.404388	2.16677	0.0302522	0.121474
Ficd	239.144	0.875976	0.268515	3.2623	0.00110511	0.0105694
Ptprc	79.2898	0.875857	0.278295	3.14723	0.00164828	0.0144787
Msr1	105.784	0.874187	0.224132	3.90033	9.60633e-05	0.00152379
Foxq1	371.864	0.873523	0.334738	2.60957	0.00906549	0.0513144
Twf2	40.0996	0.873455	0.277569	3.14681	0.00165064	0.014482
As3mt	915.346	0.872582	0.217703	4.00813	6.12013e-05	0.00106559
Fst	108.127	0.871946	0.433112	2.01321	0.0440925	0.157022
Ppl	160.003	0.871666	0.264994	3.28938	0.00100407	0.00985714
Flvcr1	57.9057	0.871076	0.252003	3.45661	0.000547009	0.00621361
Slc36a4	114.737	0.869219	0.2055	4.22978	2.3392e-05	0.000476583
Hlcs	187.013	0.86851	0.209836	4.139	3.48823e-05	0.000666093
Sbk1	403.486	0.868472	0.23473	3.69988	0.000215701	0.00299852
Trim68	18.3554	0.867647	0.402876	2.15363	0.031269	0.123855
Ly9	18.0607	0.867549	0.383625	2.26145	0.0237316	0.102908
Vangl1	185.44	0.86743	0.202886	4.27545	1.90751e-05	0.000404425
Apon	9776.63	0.86668	0.159757	5.42498	5.79615e-08	2.90963e-06
Icosl	17.4807	0.866221	0.374112	2.31541	0.0205906	0.0927499
Ankrd33b	442.803	0.863962	0.365561	2.36338	0.018109	0.0845432
Dzip3	20.7063	0.863837	0.363978	2.37333	0.0176287	0.0829106
Cd4	18.6096	0.863816	0.329065	2.62506	0.00866331	0.0496569
Gm42078	859.412	0.862028	0.252757	3.4105	0.000648434	0.00708476
Clstn1	59.267	0.8615	0.23681	3.63794	0.00027483	0.00357531
Il6ra	641.804	0.860626	0.216948	3.96696	7.27942e-05	0.00122087
Eif1a	1104.91	0.859358	0.171271	5.01753	5.23397e-07	1.97043e-05
Msrb3	199.589	0.858973	0.197865	4.3412	1.41704e-05	0.000314591
Susd2	36.1498	0.858786	0.343718	2.49852	0.0124713	0.0647411
C8a	11599.8	0.857949	0.158826	5.40183	6.5965e-08	3.28879e-06
Sgsh	136.882	0.857576	0.244891	3.50188	0.000461996	0.0054164
Gm45978	272.309	0.857338	0.195363	4.38844	1.14168e-05	0.000263055
Itga9	127.014	0.857211	0.258628	3.31446	0.000918217	0.00921244
Tbc1d9	20.6058	0.857116	0.345244	2.48264	0.0130412	0.0665641
Cbl	63.278	0.856567	0.315205	2.71749	0.00657789	0.041064
Evi2a	20.0646	0.85634	0.318914	2.68518	0.00724911	0.0437402
Vim	255.396	0.854298	0.233127	3.66452	0.0002478	0.00331779
Kif3b	166.905	0.85233	0.254692	3.34651	0.000818343	0.00850239
Aldoc	213.552	0.852268	0.203692	4.1841	2.86292e-05	0.000565922
D16Ertd472e	161.788	0.852067	0.206873	4.11879	3.80862e-05	0.000715121
Sirpa	203.333	0.851785	0.231526	3.679	0.000234146	0.00317882
Cfp	407.774	0.851726	0.212225	4.01332	5.98698e-05	0.00104866
Cav2	38.0997	0.851601	0.321237	2.651	0.00802531	0.0471386
Cd207	34.0173	0.851477	0.316613	2.68933	0.0071596	0.0434694
Oas1g	16.9898	0.851208	0.391327	2.17518	0.0296165	0.119613
Tspyl4	31.6784	0.850936	0.304844	2.79138	0.00524837	0.0347229
Gne	3046.04	0.850816	0.132098	6.44079	1.18857e-10	1.12744e-08
Pdlim1	564.364	0.850486	0.197042	4.31626	1.58695e-05	0.000346598
Parp3	524.835	0.850232	0.180468	4.71126	2.46193e-06	7.19277e-05
Tnfsf12	383.68	0.84834	0.190633	4.45012	8.58239e-06	0.000204521
Acvr1b	105.319	0.845355	0.304665	2.77471	0.00552512	0.0361608
Snai2	59.2674	0.844416	0.217148	3.88867	0.000100796	0.00158575
Zfp9	69.6032	0.844395	0.346481	2.43706	0.0148072	0.073323
Tmc7	146.585	0.844166	0.314972	2.68013	0.00735941	0.0442594
Hspbap1	64.2108	0.843161	0.210183	4.01155	6.03203e-05	0.00105276
Crip1	32.2767	0.842599	0.300884	2.80041	0.00510374	0.0339196
H6pd	11813.5	0.842472	0.200234	4.20744	2.58276e-05	0.000520399
Ube2u	45.2008	0.840133	0.248345	3.38292	0.000717187	0.00762494
Urad	430.533	0.840014	0.227507	3.69225	0.000222278	0.00306613
Faap20	193.297	0.839647	0.161671	5.19357	2.06303e-07	8.7462e-06
Elf4	38.413	0.83963	0.235744	3.56161	0.000368581	0.00452837
Frmd4b	559.022	0.838098	0.210216	3.98683	6.69615e-05	0.00114515
Ppm1h	46.8527	0.837243	0.226838	3.69092	0.000223443	0.00307639
Vopp1	39.7778	0.836684	0.27911	2.99768	0.00272042	0.0211382
Fkbp5	1842.92	0.836052	0.295445	2.82981	0.00465764	0.0315247
Anxa1	33.3562	0.833954	0.408779	2.04011	0.0413392	0.149447
Gm39701	1022.86	0.833945	0.29511	2.82588	0.00471512	0.0317998
Cpn2	7557.78	0.833886	0.170607	4.88777	1.01987e-06	3.48904e-05
Hyou1	2449.57	0.830008	0.352401	2.35529	0.0185081	0.0857218
Aph1b	40.0632	0.828621	0.31925	2.59552	0.00944467	0.0529423
Gm46918	1032.01	0.827999	0.284048	2.915	0.00355687	0.0257222
Alg8	188.248	0.827419	0.18504	4.47157	7.76489e-06	0.000188109
Slc25a22	6833.06	0.826532	0.248888	3.32089	0.000897298	0.00910259
E2f2	13.5553	0.826172	0.417098	1.98076	0.0476179	0.165109
Cd86	31.4797	0.826029	0.300965	2.7446	0.00605847	0.0388086
Gm46620	2136.41	0.825768	0.201624	4.09559	4.21089e-05	0.000776312
Ccdc34	13.786	0.825298	0.35882	2.30003	0.0214464	0.0954376
Abcc9	230.362	0.825063	0.323658	2.54918	0.0107977	0.0582685
Hrg	44532.6	0.823893	0.244685	3.36716	0.000759465	0.00801609
Tifab	32.502	0.823529	0.28242	2.91597	0.00354582	0.0256677
Fcamr	24.4798	0.822841	0.30769	2.67426	0.00748953	0.0448022
Fabp4	105.476	0.820971	0.288384	2.8468	0.00441615	0.0302869
Wdpcp	20.7419	0.820647	0.36658	2.23866	0.0251781	0.107578
Itpr1	562.288	0.820526	0.207475	3.95481	7.6594e-05	0.00126714
Mob3a	60.6961	0.819749	0.230334	3.55896	0.000372324	0.00456285
Tmem62	450.932	0.818999	0.226382	3.61777	0.000297154	0.00381019
Cadm4	239.217	0.81884	0.267539	3.06064	0.00220864	0.0180953
Elovl6	305.6	0.818745	0.330686	2.4759	0.0132901	0.0675509
Gm40378	123.284	0.81828	0.285287	2.86827	0.00412725	0.0288197
Herc6	111.712	0.817911	0.213066	3.83877	0.000123653	0.00188551
Il6st	980.006	0.817473	0.176362	4.6352	3.56594e-06	9.81002e-05
Tnip1	158.83	0.816885	0.166019	4.92043	8.63546e-07	3.03237e-05
Tnfaip8	19.7417	0.816018	0.354062	2.30473	0.0211814	0.0945078
Chsy1	48.3177	0.815816	0.269794	3.02385	0.00249582	0.0197824
Clec4a2	38.6919	0.814295	0.343182	2.37278	0.0176549	0.0829536
Lrrc8a	571.323	0.814076	0.182919	4.45047	8.56808e-06	0.000204514
Tmem41a	238.859	0.812068	0.292949	2.77205	0.0055705	0.0363276
Ddi2	1159.22	0.811326	0.281863	2.87844	0.00399645	0.0280944
Evl	53.2137	0.811005	0.309542	2.62002	0.00879251	0.0501723
Apbb1ip	51.6374	0.810827	0.259743	3.12165	0.00179842	0.0154537
Tmem19	2057.5	0.81042	0.146455	5.53357	3.13772e-08	1.76973e-06
Slc2a5	57.4699	0.810376	0.264175	3.06757	0.00215805	0.0177905
Ptpn3	526.594	0.810074	0.180471	4.48866	7.16733e-06	0.000177012
Rassf2	33.535	0.809019	0.307704	2.62921	0.0085584	0.0492179
Arpin	96.5956	0.808528	0.281028	2.87703	0.00401432	0.0281793
Sult5a1	251.142	0.807636	0.349693	2.30956	0.0209125	0.093773
Nat8f2	15307.8	0.806447	0.254115	3.17356	0.00150584	0.0135285
Wfs1	204.632	0.805732	0.301864	2.66919	0.0076034	0.0453719
Cnbd2	12076	0.804519	0.305488	2.63356	0.00844958	0.0488451
Txndc11	586.397	0.804207	0.181037	4.44223	8.90315e-06	0.000211132
Ano10	261.924	0.802849	0.172448	4.65561	3.23028e-06	9.05719e-05
Irf8	102.497	0.802746	0.214297	3.74596	0.000179707	0.00256614
Pglyrp2	2447.77	0.802718	0.178234	4.50372	6.67743e-06	0.000165609
Camk1d	734.017	0.802496	0.202808	3.95692	7.59233e-05	0.00125929
Gm40991	2396.18	0.802047	0.295279	2.71623	0.00660298	0.0411503
Prex1	91.2448	0.80172	0.18627	4.30407	1.6769e-05	0.000361834
Serpina3f	33.1398	0.801164	0.295324	2.71283	0.00667119	0.041434
Scamp5	334.691	0.799956	0.163404	4.89556	9.80244e-07	3.3852e-05
Cyfip2	27.7297	0.799859	0.333987	2.39489	0.0166256	0.0794551
Dock2	38.9307	0.799598	0.380101	2.10365	0.0354092	0.134703
Lama3	61.1954	0.799377	0.378992	2.10922	0.0349256	0.133524
Gm46310	69.4664	0.799296	0.368407	2.1696	0.0300371	0.120943
Rgs10	20.1566	0.799206	0.369953	2.16029	0.0307502	0.122697
Hdlbp	8378.34	0.799106	0.200118	3.99317	6.51954e-05	0.00112176
Psmb9	140.81	0.798959	0.253432	3.15255	0.00161849	0.0142944
Tmem173	32.3871	0.79715	0.291679	2.73297	0.00627658	0.0398471
Hk3	44.2433	0.796977	0.304339	2.61872	0.0088261	0.0502462
Trim56	32.0559	0.796121	0.297034	2.68024	0.007357	0.0442594
Sgsm1	37.495	0.795546	0.368339	2.15982	0.0307865	0.122742
Il12rb1	15.707	0.79522	0.380806	2.08826	0.0367747	0.13778
Slc4a4	1518.45	0.794949	0.208911	3.8052	0.00014169	0.00211205
Ttc7	651.609	0.793585	0.244889	3.24059	0.00119281	0.0112055
Prepl	537.14	0.793541	0.214684	3.69633	0.00021874	0.00302878
Tmem184c	254.278	0.792771	0.1864	4.25306	2.10866e-05	0.000436587
2200002D01Rik	150.563	0.792603	0.265713	2.98292	0.0028551	0.0219975
Eif2ak3	214.58	0.791824	0.276116	2.86772	0.0041344	0.0288559
Pdzrn3	100.557	0.79072	0.402158	1.96619	0.0492762	0.16903
Pkm	231.249	0.790201	0.204846	3.85754	0.000114534	0.00175195
Was	29.0354	0.789699	0.319816	2.46923	0.0135406	0.0683957
Gm41476	4373.25	0.789211	0.30323	2.60268	0.00924978	0.0520295
Asrgl1	123.479	0.788437	0.176223	4.47407	7.67435e-06	0.000186224
Rrp12	129.846	0.787785	0.254629	3.09386	0.0019757	0.0166442
Edem1	2160.7	0.78775	0.16502	4.77365	1.80916e-06	5.56384e-05
Pptc7	422.387	0.78757	0.342128	2.30197	0.0213366	0.0951129
Uap1l1	114.656	0.787543	0.213664	3.6859	0.000227894	0.00312295
Slc25a12	355.76	0.787299	0.245257	3.2101	0.00132689	0.0122115
Slc38a3	18735.3	0.786806	0.149193	5.27374	1.33672e-07	6.04547e-06
Fgl2	26.9679	0.786754	0.315808	2.49124	0.0127298	0.0655934
Pgd	405.112	0.786597	0.148238	5.3063	1.11871e-07	5.22111e-06
Trmt61a	82.183	0.786185	0.245546	3.20178	0.00136581	0.0124699
Rhbg	154.857	0.785981	0.340192	2.3104	0.0208658	0.0937293
Rab31	47.6303	0.785181	0.260795	3.01072	0.00260632	0.0204475
Efemp2	26.9206	0.784018	0.3045	2.57477	0.0100306	0.0553352
Pip4k2a	72.029	0.783878	0.22561	3.47448	0.000511844	0.00588279
Nbea	45.8321	0.782845	0.234834	3.3336	0.000857288	0.00880061
Slc16a10	2345.07	0.782796	0.183141	4.27428	1.91758e-05	0.000405971
Adamts2	104.08	0.782439	0.206505	3.78895	0.000151285	0.00222332
Tmem43	196.789	0.78202	0.18339	4.26425	2.00574e-05	0.000420371
Ikbke	453.25	0.781727	0.27926	2.79928	0.00512165	0.0340078
Mettl15	34.0191	0.781652	0.237538	3.29064	0.000999581	0.00982226
Ptpn1	584.785	0.781503	0.179294	4.35877	1.30796e-05	0.000295313
Pcolce2	22.9236	0.780612	0.349917	2.23085	0.0256914	0.108871
Rab27a	46.5215	0.778891	0.369044	2.11056	0.0348099	0.133263
Hmgn2	340.444	0.777878	0.183553	4.2379	2.25624e-05	0.00046226
Chd1l	149.689	0.777657	0.183756	4.232	2.31626e-05	0.000472569
Gm40514	235.681	0.776767	0.340762	2.2795	0.0226374	0.0994247
Nrp2	160.576	0.77615	0.354522	2.18929	0.0285759	0.116962
Gmppb	237.309	0.776061	0.335303	2.3145	0.0206402	0.0928872
Abca1	1767.84	0.775558	0.226959	3.41717	0.000632765	0.00696841
Calu	1245.93	0.775402	0.189119	4.10007	4.13017e-05	0.000763715
Mlec	1614.77	0.775303	0.235945	3.28595	0.00101639	0.00994059
Krt18	4349.94	0.774581	0.210214	3.68472	0.00022895	0.00312863
D17H6S56E-5	2813.18	0.774439	0.278236	2.78339	0.00537944	0.0354616
Ptprm	27.6328	0.770372	0.266132	2.8947	0.00379524	0.0270443
Ppip5k1	46.4383	0.769875	0.270284	2.84839	0.00439412	0.0302196
S1pr3	30.9967	0.769803	0.347219	2.21705	0.0266195	0.111581
Gfpt1	351.254	0.76961	0.240296	3.20276	0.00136116	0.0124507
D10Wsu102e	243.052	0.769499	0.255315	3.01392	0.00257893	0.0203047
Champ1	101.667	0.768978	0.241475	3.18451	0.00145001	0.013096
Cep41	34.1974	0.768582	0.299772	2.56389	0.0103506	0.0564884
Aen	282.834	0.766834	0.198403	3.86503	0.000111076	0.0017116
Cpd	476.867	0.764008	0.180118	4.24171	2.21825e-05	0.000456397
Atl1	22.4568	0.763744	0.351089	2.17536	0.0296034	0.119593
Gm40595	101.316	0.761462	0.303406	2.50971	0.0120829	0.0632188
Sesn1	159.378	0.760783	0.256434	2.96678	0.00300937	0.0227541
Etnk2	4818.57	0.760636	0.255147	2.98117	0.00287153	0.0220554
Zfp746	423.541	0.757898	0.145576	5.2062	1.92751e-07	8.33048e-06
Map1lc3b	3423.73	0.757747	0.199424	3.79968	0.000144881	0.00215084
Hspb8	3674.65	0.757497	0.189817	3.99067	6.58861e-05	0.00113098
Ctsc	1890.79	0.757104	0.174029	4.35044	1.35865e-05	0.000303472
Kdm4a	421.081	0.755878	0.188291	4.01442	5.95916e-05	0.00104503
Dpp9	1987.15	0.755481	0.300971	2.51015	0.0120682	0.0632096
Gngt2	66.359	0.755402	0.266924	2.83003	0.00465438	0.0315212
Afdn	983.725	0.754477	0.192737	3.91454	9.05769e-05	0.00145241
Cyp2c70	7839.1	0.754144	0.282553	2.66903	0.00760695	0.0453746
Gstp2	234.798	0.753063	0.374488	2.01092	0.0443344	0.157622
Mppe1	138.947	0.74983	0.225892	3.31941	0.000902065	0.00911028
Wipi1	236.772	0.749307	0.230194	3.25512	0.00113345	0.0107516
Tmem110	203.431	0.749286	0.225056	3.32933	0.000870539	0.00888047
Ddost	1574.34	0.749211	0.192732	3.88732	0.000101357	0.00158904
Fbxo6	880.494	0.749025	0.27435	2.73018	0.00633003	0.0400295
Rinl	23.3327	0.748772	0.312411	2.39675	0.0165411	0.0792515
Wfdc21	4294.81	0.748403	0.162928	4.59346	4.35948e-06	0.000117065
Thap2	116.511	0.747941	0.218827	3.41795	0.00063095	0.00696306
Tbc1d8	810.443	0.747536	0.354395	2.10933	0.0349161	0.133524
Hs3st3b1	734.396	0.746537	0.167285	4.46266	8.09479e-06	0.000194808
Golph3l	116.321	0.744836	0.297977	2.49964	0.012432	0.0646289
Slc25a19	268.034	0.742683	0.21056	3.52717	0.000420024	0.00501283
Acox1	32605.2	0.742336	0.223553	3.32062	0.000898183	0.00910524
C1qtnf1	228.872	0.741253	0.212274	3.49197	0.000479479	0.00558106
Capg	24.6944	0.740869	0.341855	2.1672	0.0302195	0.12141
Sorbs3	1935.53	0.7404	0.355998	2.07979	0.0375452	0.139733
Plscr1	262.843	0.739938	0.320482	2.30883	0.0209532	0.0938191
Esyt1	280.748	0.739213	0.203234	3.63725	0.000275566	0.00357531
S1pr5	56.1141	0.738567	0.332019	2.22447	0.0261167	0.109978
Pak1	23.4493	0.737387	0.303494	2.42966	0.0151131	0.0744596
Susd6	1266.99	0.736828	0.223629	3.29486	0.000984695	0.00972313
Galnt10	84.684	0.735329	0.212411	3.46183	0.00053652	0.00612956
Adgre5	258.062	0.735312	0.214975	3.42045	0.000625166	0.0069185
Ccdc86	274.568	0.735224	0.190326	3.86297	0.000112018	0.00171707
Lgals1	132.129	0.734872	0.339865	2.16225	0.0305992	0.122361
Mthfd2	25.6315	0.733975	0.352335	2.08317	0.0372354	0.138936
Mb21d2	250.941	0.733866	0.219564	3.34238	0.00083063	0.00860791
Irak4	171.901	0.733564	0.199484	3.6773	0.000235712	0.00318496
Cenpj	28.4193	0.732609	0.264977	2.7648	0.00569576	0.0369958
Lysmd4	117.523	0.730332	0.19491	3.74702	0.000178946	0.00256278
Tmem87b	421.001	0.729858	0.193135	3.77899	0.000157463	0.00228904
Per3	42.9418	0.72983	0.356954	2.04461	0.0408937	0.148379
Pla2g15	217.889	0.729707	0.156289	4.66896	3.02722e-06	8.62021e-05
Epas1	2780.17	0.728715	0.269181	2.70715	0.00678632	0.0418651
Arhgdia	2152.56	0.726083	0.186785	3.88726	0.000101381	0.00158904
Otulinl	27.6172	0.725531	0.330973	2.19211	0.0283715	0.116419
Fblim1	20.1146	0.725063	0.325467	2.22776	0.0258966	0.109303
C9orf72	288.761	0.724559	0.201565	3.59466	0.000324813	0.00408689
Gab2	30.2296	0.724374	0.263445	2.74962	0.0059665	0.0383621
Hspa2	46.5962	0.723681	0.311055	2.32654	0.0199898	0.0907148
Tagln2	237.318	0.723149	0.236792	3.05394	0.00225856	0.0183703
Soat1	40.4852	0.722348	0.253848	2.84559	0.00443295	0.0303736
Galnt7	38.4482	0.719663	0.311987	2.30671	0.0210711	0.0940443
Dbndd2	94.3005	0.718063	0.19756	3.63466	0.000278351	0.00359689
Arhgap9	32.622	0.716243	0.270102	2.65175	0.00800765	0.0470538
Efr3b	16.5357	0.71589	0.356229	2.00963	0.0444699	0.158019
St3gal1	2873.15	0.715755	0.159846	4.47779	7.542e-06	0.000183929
Mfsd6	154.482	0.715348	0.213018	3.35815	0.000784647	0.00822837
Neu3	63.7683	0.714335	0.359337	1.98792	0.0468202	0.163207
Uggt1	1030.82	0.713831	0.188117	3.79461	0.000147875	0.00218198
Bco1	108.595	0.713492	0.268964	2.65274	0.00798418	0.0469806
Taf4b	32.8328	0.713442	0.299538	2.38181	0.0172279	0.0815244
Acat2	602.881	0.712711	0.296516	2.40362	0.0162338	0.0782395
Dkk3	18.4433	0.712591	0.333876	2.1343	0.032818	0.127978
Dhdds	458.163	0.711766	0.202885	3.50822	0.000451111	0.00531867
Wwp2	396.505	0.711759	0.148907	4.7799	1.75386e-06	5.45115e-05
Alg12	152.079	0.710617	0.243372	2.91988	0.00350166	0.0254616
Pxk	647.675	0.709882	0.172045	4.12615	3.68885e-05	0.000695313
Lgr5	92.0679	0.708935	0.307173	2.30793	0.0210028	0.0938827
Il34	26.7556	0.708668	0.330901	2.14163	0.0322231	0.126536
Rhbdf2	336.99	0.708339	0.32337	2.19049	0.0284887	0.116637
Adcy7	40.3253	0.70819	0.301745	2.34698	0.0189262	0.0871607
Pde1b	27.0174	0.707668	0.277209	2.55283	0.0106852	0.0578536
Tspan9	578.29	0.706972	0.17817	3.96796	7.24914e-05	0.00121859
Ticam1	366.017	0.70683	0.172967	4.08649	4.37946e-05	0.0008027
Myo18a	1617.59	0.706182	0.129244	5.46394	4.65684e-08	2.42954e-06
Slc22a3	83.4945	0.705755	0.182696	3.86299	0.000112006	0.00171707
Tpm3	1137.96	0.705617	0.154488	4.56745	4.93698e-06	0.000129079
Slc35b1	830.945	0.705109	0.295625	2.38514	0.0170725	0.0811039
Stx18	260.038	0.705021	0.212231	3.32196	0.000893878	0.0090742
Srpr	3472.81	0.701723	0.190092	3.6915	0.000222936	0.00307231
Bbs1	39.0757	0.701443	0.288342	2.43268	0.0149877	0.0739574
Ccdc66	87.811	0.701363	0.31002	2.26232	0.0236777	0.102789
Hspa13	465.764	0.701189	0.257046	2.72787	0.00637445	0.0401544
Nin	30.8603	0.700528	0.258177	2.71336	0.00666041	0.0414023
Arhgap19	50.0728	0.70006	0.274927	2.54635	0.0108856	0.0586131
Gm46221	666.946	0.70005	0.172274	4.06358	4.83254e-05	0.000874768
Aph1c	24.7508	0.700025	0.32576	2.1489	0.0316423	0.125062
Ngfr	34.4924	0.699774	0.314386	2.22584	0.0260246	0.109653
Ifi204	70.1206	0.698273	0.319137	2.188	0.0286693	0.11712
Mcm5	19.1901	0.698217	0.351289	1.98759	0.0468573	0.163246
Gm40011	175.537	0.698099	0.252285	2.7671	0.0056557	0.0367847
Slc15a5	49.5271	0.69803	0.31211	2.23649	0.02532	0.107898
Trmt12	68.7691	0.696928	0.202895	3.43492	0.000592725	0.00663489
Cplane1	80.832	0.696359	0.202319	3.44189	0.000577675	0.0064863
Emp3	34.2618	0.695836	0.340452	2.04386	0.0409675	0.148536
Skap2	244.167	0.695652	0.181837	3.82568	0.00013041	0.00197412
Plekho2	92.169	0.695372	0.227103	3.06193	0.00219917	0.0180683
C6	3547.69	0.695315	0.266692	2.60718	0.00912909	0.0515492
Vtn	68356.6	0.695277	0.174651	3.98094	6.86423e-05	0.00116596
Trim14	561.041	0.695098	0.217078	3.20206	0.00136449	0.0124656
Mbl1	3120.66	0.693977	0.235709	2.94422	0.00323773	0.0239877
Ctps2	169.091	0.692818	0.184142	3.7624	0.000168288	0.00242312
Nek6	990.524	0.69275	0.246546	2.80982	0.00495689	0.0330942
Incenp	19.9989	0.692382	0.305987	2.26278	0.0236491	0.102695
Ubxn2b	49.5201	0.691692	0.241138	2.86845	0.00412494	0.0288174
Kctd12	114.17	0.690406	0.242354	2.84876	0.00438904	0.0302002
Grwd1	192.738	0.690351	0.181623	3.80101	0.000144109	0.00214155
H2-Q9	367.059	0.689605	0.218078	3.16219	0.00156588	0.0139393
Gsdmd	507.599	0.687158	0.170091	4.03995	5.34622e-05	0.000953573
Snx22	51.3092	0.686642	0.326662	2.10199	0.0355538	0.135045
Ern1	242.94	0.686311	0.271557	2.52732	0.0114937	0.0610101
Cp	24809.4	0.685908	0.152866	4.48699	7.22351e-06	0.000177346
Vps37c	312.016	0.684989	0.205637	3.33106	0.00086517	0.00886184
Ar	37.4393	0.68463	0.259347	2.63983	0.00829482	0.04816
Ppm1l	339.18	0.683978	0.192492	3.55328	0.00038046	0.0046392
Ccdc134	79.4779	0.683032	0.307558	2.22082	0.0263629	0.110776
1810055G02Rik	1198.43	0.682997	0.209345	3.26254	0.0011042	0.0105694
Gys1	61.6467	0.68291	0.241295	2.83019	0.00465204	0.03152
Ell	797.972	0.682442	0.215231	3.17074	0.00152049	0.0136266
Akna	40.0825	0.680338	0.338262	2.01128	0.0442963	0.157594
Gm11100	832.965	0.680127	0.284217	2.39298	0.016712	0.0797374
Zhx3	376.709	0.679907	0.220842	3.0787	0.00207903	0.0172952
Tctn3	26.2859	0.679898	0.278144	2.44441	0.014509	0.0720447
Zap70	148.493	0.679848	0.216391	3.14175	0.00167939	0.0146473
Slc39a1	1751.12	0.679399	0.17821	3.81235	0.000137652	0.00206662
Erlin1	522.82	0.679092	0.14997	4.52817	5.94956e-06	0.000150888
Fam126a	72.1497	0.678344	0.232117	2.92242	0.00347318	0.0253175
Gde1	1647.67	0.67777	0.25752	2.63191	0.0084907	0.0490029
Vwa5a	288.945	0.6775	0.176695	3.83428	0.000125932	0.00191627
Nid1	135.545	0.677014	0.275849	2.45429	0.0141163	0.0704512
B4galt1	893.805	0.67656	0.243792	2.77515	0.00551764	0.0361608
Eid1	115.344	0.675249	0.156564	4.31292	1.61113e-05	0.000350751
Polr1e	85.323	0.675226	0.195207	3.45902	0.000542151	0.00616322
Galnt11	160.289	0.674835	0.156212	4.31999	1.56036e-05	0.000342248
Sema6d	174.207	0.674818	0.23681	2.84961	0.00437724	0.0301332
Jdp2	40.8263	0.67268	0.304707	2.20763	0.02727	0.113396
Cmtm7	40.9833	0.672023	0.25244	2.6621	0.00776537	0.0460375
Trp53inp1	1636.26	0.669696	0.315163	2.12492	0.0335935	0.130185
Phactr2	70.854	0.669099	0.216028	3.09727	0.0019531	0.0165109
Acaca	678.159	0.668543	0.170211	3.92774	8.57469e-05	0.00139237
Wdr25	61.0375	0.668223	0.238802	2.79823	0.00513832	0.0340605
Bak1	356.28	0.668072	0.118473	5.63901	1.71034e-08	1.04103e-06
H2-D1	9913.8	0.667923	0.126061	5.29842	1.16812e-07	5.38291e-06
Man2b2	1105.5	0.667231	0.194273	3.4345	0.000593645	0.00664009
Habp2	3291.63	0.666894	0.118245	5.63993	1.70121e-08	1.0398e-06
Trim7	120.091	0.666335	0.252112	2.64301	0.00821725	0.047881
2410131K14Rik	195.814	0.665837	0.220638	3.01778	0.00254634	0.020078
Taf1c	55.2999	0.665784	0.292466	2.27645	0.0228191	0.0999822
Prmt6	89.6132	0.665619	0.25866	2.57334	0.0100724	0.0554606
Extl3	420.048	0.665471	0.169588	3.92403	8.70786e-05	0.0014115
Traf3	172.408	0.664187	0.182844	3.63253	0.000280653	0.00362171
Piga	59.8552	0.663753	0.291356	2.27815	0.0227175	0.0997467
Cotl1	187.135	0.66354	0.180122	3.68383	0.000229758	0.00313381
Hsp90b1	7669.92	0.663494	0.219904	3.0172	0.00255125	0.0201018
Masp1	1184.9	0.663152	0.183692	3.61014	0.000306033	0.00389759
Csf1	121.979	0.662674	0.266449	2.48706	0.0128805	0.0661596
G6pdx	91.9811	0.662603	0.250028	2.65012	0.00804643	0.0472247
Zfp202	20.4813	0.662273	0.336709	1.9669	0.0491948	0.168813
Slc7a5	58.3361	0.662213	0.269378	2.4583	0.0139595	0.0700036
Plec	1685.56	0.661702	0.197422	3.35172	0.000803108	0.0083679
Slfn8	19.6284	0.661289	0.30928	2.13816	0.0325039	0.127195
Cln8	771.623	0.661098	0.222356	2.97315	0.00294757	0.0224378
Nipal3	161.511	0.660878	0.198915	3.32242	0.000892395	0.00907175
Rhbdd2	578.118	0.66085	0.225174	2.93484	0.00333722	0.0245098
Nme6	210.48	0.660623	0.295164	2.23816	0.0252106	0.107578
Nemp1	45.5078	0.660269	0.22942	2.878	0.00400209	0.0281205
Abcg1	88.8358	0.660124	0.230605	2.86258	0.00420209	0.0292166
Psen1	743.335	0.658961	0.162566	4.0535	5.04561e-05	0.000904371
Mafk	266.635	0.658499	0.175286	3.7567	0.000172167	0.00247297
Poglut1	189.504	0.658436	0.189716	3.47063	0.000519237	0.00596306
Htt	283.494	0.658292	0.154027	4.27388	1.92102e-05	0.000406111
Abtb2	327.809	0.656939	0.267122	2.45932	0.0139199	0.0699249
Sema4a	1342.25	0.65654	0.165206	3.97407	7.06555e-05	0.00119322
Cadm3	44.9173	0.655091	0.312849	2.09395	0.0362641	0.136511
Mfge8	203.058	0.654286	0.203121	3.22116	0.00127675	0.0118117
Srprb	491.485	0.653398	0.244977	2.66718	0.00764901	0.0455882
Ap1ar	294.911	0.653301	0.168737	3.87171	0.000108072	0.00166884
Clic4	1230.56	0.652636	0.175675	3.71503	0.000203179	0.00284841
Syvn1	2245.54	0.651513	0.286059	2.27755	0.0227537	0.0998454
Antxr2	465.858	0.651352	0.134922	4.82761	1.38183e-06	4.43643e-05
Fbp1	17082.8	0.650292	0.2366	2.74848	0.00598714	0.0383969
Pid1	1891.04	0.649523	0.230382	2.81933	0.00481243	0.0323367
Grina	5322.13	0.648923	0.193086	3.3608	0.000777158	0.00815569
Gtf2a2	520.633	0.648564	0.268465	2.41583	0.0156995	0.0766247
Hip1	82.711	0.648173	0.246014	2.6347	0.00842115	0.0487579
Cep85l	99.3503	0.647767	0.231278	2.80082	0.00509736	0.0339081
Mbnl2	513.254	0.6473	0.249904	2.59019	0.00959226	0.0535377
Snrpn	136.992	0.646799	0.207248	3.12089	0.00180303	0.0154751
Pim1	276.773	0.646739	0.313295	2.06431	0.038988	0.143296
Rrp1b	107.868	0.645841	0.205554	3.14196	0.00167822	0.0146473
Anxa2	82.624	0.645444	0.188929	3.41633	0.000634711	0.00698182
Lilrb4a	114.833	0.644916	0.3027	2.13055	0.0331264	0.128837
Sntb1	371.468	0.64313	0.304868	2.10954	0.0348983	0.133524
Acly	1137.93	0.642795	0.225386	2.85198	0.00434478	0.0299663
Prpf38a	87.4142	0.641915	0.238866	2.68734	0.00720236	0.0436069
Abca3	778.379	0.641355	0.124354	5.15747	2.50304e-07	1.03582e-05
Sec61a1	2541.9	0.641227	0.217798	2.94414	0.00323852	0.0239877
Pvr	127.434	0.640612	0.188751	3.39395	0.000688921	0.00742713
Por	14267.9	0.640558	0.309941	2.06671	0.0387619	0.14288
Slc38a10	1551.73	0.640071	0.153889	4.15929	3.19241e-05	0.000616861
Slc45a4	151.8	0.639305	0.189426	3.37496	0.000738256	0.00781482
Rassf4	81.0226	0.638612	0.265341	2.40676	0.0160947	0.0778516
Erg28	870.424	0.638081	0.195471	3.26433	0.00109724	0.0105344
Gpr155	386.368	0.637071	0.191665	3.32388	0.00088774	0.00903071
Sowahc	95.9395	0.636162	0.241554	2.63362	0.00844787	0.0488451
Kctd13	120.196	0.636133	0.291277	2.18394	0.0289664	0.117932
Akr1b3	107.993	0.635217	0.153309	4.14339	3.42215e-05	0.000655186
Wdsub1	55.6716	0.635034	0.232471	2.73167	0.0063014	0.039918
Pfkfb4	19.5444	0.634625	0.309128	2.05295	0.0400773	0.145925
Cabin1	428.072	0.634196	0.172911	3.66777	0.000244674	0.00328209
Nphp1	45.7629	0.63339	0.263635	2.40253	0.0162821	0.0783748
Sema4b	132.801	0.633132	0.198596	3.18804	0.00143242	0.0129646
Ednra	46.3934	0.632083	0.319593	1.97778	0.0479539	0.165919
Fry	35.888	0.6318	0.321034	1.96802	0.0490662	0.168451
Psmb8	301.526	0.629933	0.171217	3.67915	0.00023401	0.00317882
Nhsl1	186.003	0.629768	0.150939	4.17234	3.01481e-05	0.000591145
Myof	22.4999	0.6282	0.309117	2.03224	0.0421292	0.151732
Pfkfb1	553.886	0.628045	0.18921	3.3193	0.000902421	0.00911028
Mfap1b	90.106	0.627933	0.294959	2.12888	0.0332642	0.129299
Olfr1033	6138.13	0.62784	0.252758	2.48395	0.0129933	0.0664587
Sufu	80.4649	0.627715	0.194675	3.22443	0.00126224	0.011752
Fbxo31	2224.2	0.626937	0.249098	2.51683	0.0118415	0.0622233
Plk3	1850.56	0.62636	0.304239	2.05878	0.0395155	0.144491
Tnks	86.1876	0.62633	0.261207	2.39783	0.0164924	0.079179
Gpsm3	76.5036	0.625262	0.275073	2.27308	0.0230215	0.100628
Erbb3	742.693	0.624838	0.215375	2.90116	0.00371786	0.0266489
Tsr1	139.432	0.624541	0.237387	2.63089	0.00851611	0.0490549
Selenon	40.2995	0.624507	0.232714	2.68359	0.00728372	0.0439127
P4hb	18646.7	0.624259	0.177692	3.51315	0.000442819	0.00523782
P2ry2	256.56	0.624197	0.210208	2.96943	0.00298351	0.0226053
Nat8f4	115.044	0.623154	0.274973	2.26623	0.0234371	0.102078
Parp12	382.774	0.62263	0.193874	3.21151	0.00132038	0.0121615
Filip1l	71.096	0.622421	0.290211	2.14472	0.0319755	0.126004
Flot2	1072.08	0.621611	0.229648	2.7068	0.00679362	0.0418916
Gar1	70.4363	0.620929	0.266098	2.33345	0.0196243	0.0894732
Rcsd1	102.863	0.620711	0.212426	2.92201	0.00347781	0.0253386
Itih1	12786.8	0.620413	0.13342	4.65005	3.31848e-06	9.25121e-05
Smpd1	1044.65	0.620193	0.195715	3.16886	0.00153038	0.01369
Tmem67	61.2482	0.618755	0.247736	2.49764	0.0125022	0.0648094
Mknk2	3340.44	0.618332	0.247878	2.4945	0.0126135	0.0651922
Stk17b	57.3181	0.618325	0.239138	2.58564	0.00971988	0.0540083
Slc25a44	882.84	0.616888	0.161007	3.83145	0.000127391	0.00193443
Tuft1	70.8153	0.616274	0.246246	2.50268	0.0123257	0.0641905
Zfat	29.6949	0.616221	0.257164	2.39622	0.0165652	0.0793118
Plvap	661.097	0.616029	0.221182	2.78516	0.00535006	0.0352838
Sec14l4	3843.57	0.615893	0.233546	2.63714	0.00836094	0.0484669
Dpy19l1	1122.93	0.615152	0.156991	3.91839	8.91409e-05	0.00143538
Saal1	85.6923	0.6148	0.221621	2.77411	0.00553532	0.0361952
Pla2g16	83.3183	0.614174	0.197085	3.11629	0.00183143	0.0156614
Nbas	299.283	0.613773	0.204811	2.99678	0.00272849	0.0211784
Rcn2	74.7427	0.613471	0.262068	2.34088	0.0192383	0.0882919
Tiam2	136.363	0.613204	0.212415	2.88682	0.00389161	0.0275563
Kmo	4904.43	0.61294	0.12718	4.81948	1.4393e-06	4.60071e-05
Ezr	70.353	0.612715	0.230242	2.66118	0.00778679	0.0461458
Tnip2	93.9971	0.612671	0.241732	2.53451	0.0112606	0.0600344
Ube2l6	1029.79	0.612286	0.235018	2.60527	0.00918006	0.0517171
Gtf3c5	114.214	0.612061	0.223265	2.74141	0.00611765	0.0390418
Sdc1	4788.51	0.611943	0.29405	2.08108	0.0374264	0.139399
Mctp2	196.309	0.611834	0.17377	3.52094	0.000430014	0.00511535
Glyctk	4258.96	0.6116	0.166181	3.68032	0.00023294	0.00316833
Zfp810	83.6404	0.611237	0.260092	2.35007	0.0187696	0.0867238
Tbc1d1	75.8941	0.611098	0.219763	2.78072	0.00542383	0.0356577
Crlf2	184.946	0.609799	0.184709	3.3014	0.000962024	0.00953562
C9	4840.04	0.609792	0.211803	2.87906	0.00398866	0.0280531
Pnpo	3745.19	0.609662	0.11215	5.43616	5.44419e-08	2.76142e-06
Pgm3	320.888	0.608977	0.211373	2.88105	0.00396347	0.0279702
Tbl2	330.302	0.608081	0.192367	3.16104	0.00157207	0.0139528
Atp8b1	351.852	0.607857	0.236415	2.57115	0.0101361	0.0557068
Oasl2	85.0861	0.607665	0.303534	2.00196	0.0452886	0.159608
Thada	101.265	0.607515	0.215744	2.8159	0.00486401	0.0326089
Scd2	40.8463	0.607238	0.244723	2.48133	0.0130894	0.0667166
Vps13c	215.599	0.606662	0.223543	2.71384	0.00665074	0.0413597
Itpripl2	49.5242	0.606475	0.263792	2.29907	0.0215012	0.0955553
Hs6st1	2473.34	0.60543	0.154059	3.92985	8.49994e-05	0.00138271
Cdk5rap3	724.591	0.605235	0.223855	2.70369	0.00685734	0.0421777
Sec23b	686.097	0.605213	0.303183	1.9962	0.0459126	0.161081
Fat1	474.254	0.605198	0.205248	2.94862	0.00319193	0.0237291
Plekhm2	237.259	0.604954	0.140159	4.31621	1.58731e-05	0.000346598
Pbx3	56.0915	0.604825	0.294139	2.05626	0.0397577	0.145122
Grn	6912.62	0.604407	0.160649	3.76229	0.000168364	0.00242312
Xpo4	63.0385	0.603719	0.220526	2.73763	0.00618837	0.0394242
Me2	38.3491	0.603696	0.261389	2.30957	0.0209118	0.093773
Fntb	70.1516	0.60366	0.258207	2.33789	0.0193928	0.0886945
P2rx7	32.5048	0.603112	0.301145	2.00273	0.0452064	0.159519
Pdia3	5912.15	0.602968	0.301282	2.00134	0.0453555	0.159728
Tmem29	74.1685	0.601888	0.192754	3.12256	0.00179283	0.0154238
Bbc3	159.775	0.601758	0.191426	3.14355	0.0016691	0.0145906
Spata24	25.4924	0.601756	0.280712	2.14368	0.0320587	0.126196
Mtss1	2071.98	0.600784	0.153261	3.92	8.85506e-05	0.00142776
Cadps2	167.407	0.600353	0.20723	2.89703	0.00376711	0.0269226
Pawr	126.955	0.60018	0.261968	2.29104	0.0219612	0.0971267
Sepsecs	106.688	0.598268	0.198108	3.01991	0.00252853	0.0199874
Gorasp1	507.99	0.598256	0.14016	4.26838	1.96894e-05	0.000415203
Zfand4	238.942	0.598233	0.147388	4.05889	4.93058e-05	0.000887019
Pigs	494.676	0.597403	0.14835	4.027	5.64937e-05	0.00100153
Adam11	274.442	0.597067	0.273996	2.17911	0.0293237	0.118824
Bysl	364.532	0.596576	0.171224	3.48419	0.000493635	0.00572757
Rab36	48.2065	0.596526	0.27857	2.14139	0.032243	0.12658
Gdf2	141.032	0.596312	0.250647	2.37909	0.0173553	0.0819943
Zdhhc21	97.5204	0.596121	0.201989	2.95126	0.0031648	0.0235875
Faap24	43.1129	0.595499	0.244588	2.4347	0.0149042	0.0736788
Rnf217	435.427	0.594857	0.247442	2.40402	0.0162157	0.0782039
Arhgap1	219.776	0.594198	0.208246	2.85334	0.0043262	0.0298723
Tnxb	183.596	0.593983	0.292404	2.03138	0.0422169	0.151973
Gtf2e1	216.077	0.593587	0.255553	2.32275	0.0201925	0.0913793
Tmem214	1526.34	0.593187	0.188257	3.15095	0.0016274	0.0143557
Ankrd7	170.685	0.592693	0.266972	2.22006	0.0264149	0.110946
Slc36a1	513.653	0.592049	0.235957	2.50913	0.0121028	0.0633001
Plg	53011.4	0.592018	0.137114	4.3177	1.57664e-05	0.000345301
Ulk1	1571.76	0.591932	0.135239	4.37693	1.20361e-05	0.000275153
Ppp1ccb	646.61	0.591901	0.221026	2.67797	0.00740689	0.0444142
Gpt2	6423.76	0.591634	0.259051	2.28385	0.0223803	0.098503
Prdm4	126.644	0.59161	0.204853	2.88797	0.00387731	0.027495
Ccng1	499.445	0.591341	0.168301	3.51358	0.000442107	0.00523363
Iqgap1	148.982	0.591023	0.185502	3.18607	0.00144219	0.0130368
Abcc1	26.0633	0.591011	0.285776	2.06809	0.0386313	0.142542
Zfand2a	173.387	0.590805	0.187084	3.15797	0.0015887	0.0140652
Cttnbp2nl	48.4997	0.590143	0.246435	2.39472	0.0166329	0.0794551
Txlna	492.731	0.589775	0.194303	3.03534	0.00240263	0.0192738
Snx7	253.643	0.589688	0.230325	2.56024	0.0104599	0.0568446
AI413582	39.9538	0.589304	0.257857	2.28539	0.0222901	0.0981946
Trim30a	71.4324	0.589154	0.263383	2.23687	0.025295	0.107855
Acad12	41.5184	0.58912	0.29433	2.00156	0.045332	0.159709
Stxbp6	120.976	0.589028	0.216948	2.71506	0.00662634	0.0412431
Ppt1	465.193	0.588025	0.138174	4.25567	2.08425e-05	0.000433096
Tpd52	265.29	0.587804	0.208646	2.81722	0.00484409	0.0325195
Ldhd	2125.62	0.587526	0.215709	2.72369	0.00645568	0.0405437
Tpm1	482.699	0.587458	0.18448	3.1844	0.00145052	0.013096
Clptm1l	1431.49	0.587134	0.192742	3.04622	0.00231739	0.0187133
Fam3c	229.692	0.587017	0.142045	4.1326	3.58684e-05	0.000680475
Fam114a1	335.718	0.58684	0.236759	2.47864	0.0131883	0.0670804
Uba7	117.472	0.585825	0.235544	2.48712	0.0128783	0.0661596
Prkcb	45.6513	0.585213	0.25473	2.29738	0.021597	0.0958352
Bbs4	56.7787	0.584216	0.248887	2.34731	0.0189094	0.087155
Rfwd3	245.636	0.584168	0.177993	3.28197	0.00103083	0.0100524
Sp140	50.0811	0.584069	0.292413	1.99741	0.0457806	0.16076
Arhgef26	938.233	0.583326	0.281855	2.0696	0.0384899	0.142129
Dnajc16	197.457	0.583234	0.179496	3.24929	0.00115694	0.0109318
Eif6	958.815	0.582867	0.211942	2.75013	0.00595712	0.0383355
Gas2l1	691.075	0.582595	0.211258	2.75774	0.0058202	0.0375869
Mapkapk2	1366.21	0.582497	0.173092	3.36524	0.000764775	0.00806049
Wwtr1	236.57	0.580609	0.18132	3.20212	0.00136421	0.0124656
Irf5	155.963	0.580067	0.191397	3.0307	0.00243985	0.0194655
Eef1akmt1	72.4837	0.579511	0.20144	2.87685	0.00401668	0.0281824
Sh3bp2	288.292	0.579264	0.233403	2.48182	0.0130713	0.0666477
Cfb	20870.4	0.579262	0.138666	4.17741	2.94854e-05	0.000580488
Tirap	439.118	0.579152	0.179012	3.23528	0.00121524	0.0113724
Slc16a6	162.992	0.578445	0.288664	2.00387	0.0450841	0.159349
Eif2b4	639.165	0.578273	0.189103	3.05798	0.00222837	0.0182291
Ppib	3010.53	0.578264	0.217964	2.65302	0.00797754	0.0469731
Cfi	11747.4	0.57786	0.124953	4.62462	3.7528e-06	0.000102469
Spryd3	469.199	0.577438	0.151708	3.80625	0.000141088	0.00210945
Ripk4	70.1879	0.577048	0.262163	2.20111	0.0277285	0.114553
Derl1	2402.63	0.576923	0.182626	3.15904	0.00158292	0.0140227
Ckb	53.1334	0.576597	0.271547	2.12337	0.0337225	0.130495
Slc35e1	949.491	0.576116	0.179094	3.21683	0.00129615	0.0119632
Slc35e3	437.453	0.575214	0.112107	5.13094	2.88291e-07	1.1727e-05
Mfsd13a	87.5479	0.573591	0.214113	2.67892	0.00738604	0.0443264
Pgm1	83.194	0.573586	0.246685	2.32518	0.0200624	0.0910159
Ehbp1l1	125.368	0.572765	0.201332	2.84488	0.00444276	0.0304123
Osbpl7	34.9701	0.572644	0.256143	2.23565	0.025375	0.108069
Mlh1	177.716	0.572576	0.189727	3.01789	0.00254537	0.020078
Dhrs13	101.53	0.57255	0.2583	2.2166	0.0266501	0.111622
Sec11c	197.352	0.571608	0.25253	2.26352	0.0236035	0.102528
Rdh5	249.526	0.571325	0.192455	2.96862	0.00299144	0.0226537
Plbd1	759.5	0.57105	0.161319	3.53987	0.000400325	0.00482902
Ube2g2	715.771	0.570902	0.214673	2.6594	0.00782799	0.0463148
Blzf1	153.549	0.570605	0.155208	3.67638	0.00023657	0.00319096
Uck2	260.557	0.570257	0.194344	2.93427	0.00334332	0.0245423
Lrig1	386.203	0.569641	0.256695	2.21914	0.0264772	0.111112
Tmed9	1115.04	0.56926	0.248565	2.29019	0.0220105	0.097227
Erc1	489.226	0.567425	0.158017	3.59091	0.000329529	0.0041249
Drosha	189.96	0.567048	0.154179	3.67787	0.000235194	0.00318496
Ermp1	366.836	0.566717	0.179559	3.15616	0.00159863	0.0141446
Mtrr	95.8196	0.564916	0.218335	2.58738	0.00967085	0.0538383
Slc1a5	58.6495	0.56379	0.216533	2.60372	0.00922188	0.0518926
Zfp664	288.762	0.563558	0.260287	2.16514	0.0303768	0.121807
Klf6	138.02	0.563233	0.217716	2.58701	0.00968126	0.0538552
Ppp1r18	102.6	0.563098	0.225367	2.49858	0.0124692	0.0647411
Micu2	475.388	0.561197	0.152079	3.69016	0.000224111	0.00308269
Mettl1	238.01	0.561143	0.221136	2.53755	0.0111633	0.0596901
Utp20	189.869	0.560837	0.228379	2.45573	0.0140597	0.0703371
Gipc1	224.02	0.5608	0.168193	3.33428	0.000855218	0.00879171
Ncoa4	2644.1	0.560549	0.209422	2.67665	0.00743631	0.0445568
Tshz2	329.167	0.559623	0.150087	3.72866	0.0001925	0.00271957
Proz	5103.46	0.558872	0.138174	4.04471	5.2388e-05	0.000936701
D630045J12Rik	64.47	0.558729	0.261497	2.13665	0.0326264	0.127469
Mcph1	40.2351	0.558307	0.242743	2.29999	0.0214486	0.0954376
Enpp4	125.268	0.555814	0.225605	2.46366	0.0137528	0.0692523
Rpap1	167.908	0.554079	0.205022	2.70253	0.00688135	0.0422359
Sptlc2	277.902	0.553986	0.181434	3.05337	0.00226285	0.0183949
Bhmt	56828.4	0.553892	0.239273	2.3149	0.0206185	0.0928184
Ubiad1	168.997	0.551884	0.198832	2.77563	0.00550944	0.0361392
Mcm6	40.2401	0.551456	0.255479	2.15852	0.0308876	0.122949
St3gal3	1205.39	0.551292	0.162893	3.38439	0.000713365	0.0076009
Slc44a3	94.0097	0.550686	0.18387	2.99497	0.00274474	0.0212819
Tsen54	116.294	0.550247	0.183335	3.00133	0.00268803	0.0209088
Dnajc10	349.312	0.550204	0.158291	3.47591	0.000509124	0.00585659
Slc10a5	198.133	0.54985	0.261218	2.10495	0.035296	0.134517
Apex1	449.616	0.548533	0.184699	2.96987	0.00297926	0.0225848
Pmp22	39.9386	0.547585	0.230859	2.37195	0.0176946	0.0831133
Trak2	302.333	0.547176	0.153161	3.57256	0.000353504	0.00436885
Tubd1	36.6687	0.546503	0.272977	2.00201	0.0452837	0.159608
Rabl3	237.178	0.546342	0.174543	3.13013	0.00174728	0.0151159
Gltp	55.3939	0.546084	0.246289	2.21725	0.0266063	0.111557
Itm2c	468.914	0.545057	0.158805	3.43224	0.000598607	0.00668026
[truncated: 12,936 more rows]

## Sheet: 6m
	baseMean	log2FC	lfcSE	stat	p	padj	regulation
Kap	6.11079	6.07754	1.41224	4.30347	1.68144e-05	0.00417854	UP
Prok2	2.69288	4.89962	1.70017	2.88183	0.00395372	NA	UP
Gm2457	2.45164	4.12078	1.33776	3.08036	0.00206754	NA	UP
Gm2564	2.45164	4.12078	1.33776	3.08036	0.00206754	NA	UP
A530032D15Rik	1.27352	3.82097	1.57539	2.42541	0.0152911	NA	UP
Anxa8	1.90316	3.74414	1.34112	2.79181	0.00524145	NA	UP
Trem1	1.85515	3.703	1.49048	2.48444	0.0129757	NA	UP
Cfd	20.2551	3.69105	0.5768	6.39919	1.56204e-10	5.30946e-07	UP
Prss34	2.44115	3.47916	1.35864	2.56077	0.010444	NA	UP
Gpx6	23.6465	3.46079	0.44834	7.71911	1.17141e-14	1.60108e-10	UP
Chrna4	1.51343	3.3803	1.24882	2.70679	0.00679379	NA	UP
Tarm1	1.36674	3.24862	1.43409	2.26529	0.0234949	NA	UP
Lamp5	2.02825	3.17444	1.2496	2.54037	0.0110734	NA	UP
Lrrtm1	1.31494	3.16127	1.49076	2.12058	0.0339571	NA	UP
Tpbg	1.24972	3.07445	1.51119	2.03446	0.0419049	NA	UP
Olfr1443	1.88193	3.07016	1.22894	2.49822	0.0124818	NA	UP
Tekt4	1.85189	3.04843	1.38183	2.20608	0.0273787	NA	UP
Hapln1	1.82019	3.00201	1.3145	2.28376	0.0223856	NA	UP
Rgcc	2.57326	2.97347	1.20998	2.45744	0.0139931	NA	UP
Trem3	2.63331	2.92834	1.45308	2.01527	0.0438765	NA	UP
Xcl1	1.72582	2.91835	1.24121	2.35122	0.0187122	NA	UP
Klhl32	2.50822	2.91567	1.08856	2.67846	0.00739611	NA	UP
Camk2a	1.08052	2.88098	1.38776	2.07599	0.0378949	NA	UP
Ahrr	1.09072	2.87767	1.38495	2.07781	0.0377272	NA	UP
Cdk5r2	1.63014	2.81878	1.41469	1.9925	0.046316	NA	UP
S100a8	253.642	2.81323	1.26227	2.22872	0.0258328	0.265875	UP
Serpina9	3.14704	2.80473	1.06496	2.63365	0.00844729	NA	UP
Car3	8358.06	2.76567	0.675923	4.0917	4.28228e-05	0.00833448	UP
Hsd3b5	591.533	2.69467	0.855371	3.15029	0.00163106	0.069234	UP
Cacna1h	4.42949	2.68103	1.07815	2.4867	0.0128934	0.199577	UP
Stfa2l1	5.2241	2.6573	1.03423	2.56935	0.0101889	0.181096	UP
Prrx2	2.10476	2.64905	1.2308	2.15229	0.0313742	NA	UP
Tubb2b	2.18462	2.64872	1.23945	2.13702	0.0325962	NA	UP
Sapcd2	1.40547	2.58284	1.25318	2.06104	0.0392995	NA	UP
S100a9	412.973	2.57432	1.18592	2.17074	0.0299509	0.282323	UP
Ccl22	1.9447	2.51816	1.16104	2.16888	0.030092	NA	UP
Gsta1	20.2529	2.51107	0.774781	3.241	0.00119111	0.0589858	UP
Jchain	210.555	2.4898	0.622868	3.99732	6.40648e-05	0.00996629	UP
Pglyrp1	41.6159	2.45828	1.10536	2.22397	0.0261504	0.267333	UP
Mgst2	2.92419	2.33294	0.993883	2.3473	0.0189099	NA	UP
LOC641025	5.76249	2.29779	0.795064	2.89007	0.00385159	0.114597	UP
Bnc2	2.30227	2.28934	1.01855	2.24765	0.0245988	NA	UP
Klrb1f	2.29299	2.26087	1.01005	2.23838	0.0251964	NA	UP
Cyp2a4	17.1459	2.2576	0.495412	4.55701	5.18868e-06	0.00172973	UP
Slfn4	46.6246	2.25462	0.796559	2.83044	0.00464833	0.127155	UP
Alox5	5.11341	2.24522	0.816047	2.75133	0.00593532	0.143648	UP
Rgs14	6.60138	2.21788	0.662488	3.3478	0.000814551	0.0471749	UP
Rab44	14.2797	2.19629	1.00878	2.17718	0.0294669	0.280665	UP
Cnih2	4.39972	2.18597	0.722786	3.02436	0.00249159	0.0891495	UP
Neil3	2.72234	2.17341	1.10827	1.96109	0.0498683	NA	UP
Serpina12	343.808	2.16873	0.307589	7.05076	1.77943e-12	1.21606e-08	UP
Rdh12	3.23321	2.14592	1.07231	2.00121	0.04537	NA	UP
Tlr11	2.58052	2.12476	1.06366	1.9976	0.0457606	NA	UP
Selenbp2	3912.28	2.10094	0.89787	2.33991	0.0192882	0.235806	UP
Dio3	3.03284	2.05592	0.963814	2.13311	0.0329158	NA	UP
Gp6	2.55125	2.05334	1.02119	2.01073	0.0443544	NA	UP
Cxcl1	226.243	2.05331	0.881818	2.3285	0.0198857	0.238435	UP
Atp10b	3.04199	2.03686	0.910416	2.23729	0.0252676	NA	UP
P2ry10	2.87449	1.97781	0.858481	2.30385	0.0212312	NA	UP
Fmo3	8.93635	1.97049	0.821842	2.39765	0.0165005	0.224183	UP
Tnfrsf13b	5.28112	1.94995	0.667585	2.9209	0.00349022	0.10771	UP
Padi4	12.4012	1.92847	0.702219	2.74625	0.00602806	0.145055	UP
Hcar2	7.88821	1.92568	0.675486	2.85081	0.00436084	0.122895	UP
Clec2h	55.8606	1.89769	0.484945	3.91321	9.10774e-05	0.012354	UP
Pi16	7.33961	1.85281	0.833943	2.22174	0.0263006	0.267667	UP
Pde6c	4.83339	1.82807	0.716777	2.5504	0.0107601	0.185225	UP
Hectd2	348.407	1.82648	0.322432	5.66469	1.47289e-08	2.51643e-05	UP
Hamp	28480.9	1.82122	0.315859	5.76594	8.12058e-09	1.5856e-05	UP
Clec4e	4.79722	1.79117	0.880426	2.03444	0.0419077	0.328289	UP
Apba2	6.08515	1.77801	0.683895	2.59984	0.00932684	0.174294	UP
Ooep	4.40975	1.76779	0.883206	2.00156	0.0453319	0.338762	UP
Mzb1	17.2268	1.76362	0.439094	4.01649	5.90707e-05	0.00972745	UP
Mcemp1	7.0687	1.75644	0.852055	2.06142	0.0392634	0.32039	UP
Casq1	6.74107	1.74472	0.682661	2.55576	0.0105957	0.183454	UP
Slc2a3	11.1094	1.73212	0.610898	2.83537	0.00457728	0.126674	UP
Treml2	12.4087	1.72172	0.617564	2.78793	0.0053046	0.13646	UP
Hcrtr2	4.12685	1.68318	0.761337	2.21082	0.0270483	0.270151	UP
Cidea	3.63673	1.65937	0.8247	2.01208	0.044211	NA	UP
Serpina7	277.559	1.65542	0.414171	3.99694	6.41669e-05	0.00996629	UP
Il18rap	11.047	1.65283	0.549456	3.00811	0.00262876	0.0926028	UP
Gprc5b	16.4438	1.64959	0.522314	3.15823	0.00158729	0.0683519	UP
Insl3	21.092	1.64764	0.633083	2.60257	0.00925282	0.174294	UP
Nrp	12.7726	1.61138	0.472778	3.40832	0.000653646	0.0423414	UP
Pstpip1	13.9143	1.59144	0.492423	3.23185	0.00122993	0.0602533	UP
LOC100038947	5.54085	1.55675	0.765072	2.03477	0.0418737	0.328289	UP
Col27a1	415.653	1.54336	0.50848	3.03524	0.00240345	0.0871362	UP
Gfap	7.55546	1.52515	0.637935	2.39076	0.0168137	0.22539	UP
Serpinb1a	115.743	1.5198	0.426494	3.56348	0.000365977	0.0298774	UP
Egr1	282.069	1.49489	0.265383	5.63296	1.7714e-08	2.69016e-05	UP
Il11	15.8384	1.46628	0.484029	3.02932	0.00245102	0.0882745	UP
Cenpm	28.2675	1.4601	0.567451	2.57308	0.0100798	0.179857	UP
Lrrc71	20.5782	1.4514	0.628402	2.30967	0.0209064	0.244021	UP
Fos	67.4641	1.45032	0.535635	2.70766	0.00677601	0.151936	UP
Prr7	6.93656	1.4497	0.542336	2.67307	0.00751606	0.159766	UP
Kcnab2	14.4331	1.44329	0.55484	2.60128	0.00928776	0.174294	UP
Phgdh	10.2818	1.43999	0.591779	2.43333	0.0149607	0.214118	UP
Srrm4	179.697	1.42755	0.585876	2.4366	0.014826	0.212931	UP
Atp6v0d2	50.5688	1.42503	0.607413	2.34606	0.0189729	0.23488	UP
Kcnj2	6.89269	1.42176	0.599043	2.37339	0.0176255	0.229215	UP
Car1	58.9196	1.42047	0.504844	2.81367	0.00489791	0.131522	UP
Lingo4	5.80059	1.42014	0.688585	2.06241	0.0391692	0.320002	UP
Tmem154	10.8601	1.41544	0.642903	2.20164	0.027691	0.272271	UP
Ccdc144b	4.74075	1.41464	0.656408	2.15512	0.0311525	0.287449	UP
Bglap3	11.8345	1.40795	0.446808	3.15112	0.00162644	0.069234	UP
Tnni3	5.82464	1.4002	0.612006	2.28788	0.0221443	0.251252	UP
Tox2	15.0302	1.38601	0.575968	2.4064	0.0161104	0.22086	UP
Slc28a2	16.8158	1.36362	0.388904	3.50631	0.00045436	0.0341406	UP
Scara5	254.809	1.36034	0.666373	2.04141	0.0412102	0.325584	UP
Gnat2	5.51912	1.35824	0.578732	2.34692	0.0189292	0.23488	UP
Gm14288	20.3539	1.3495	0.394189	3.42349	0.00061823	0.0414214	UP
S100a6	36.4676	1.33745	0.43112	3.10227	0.00192042	0.0778397	UP
Tnfrsf4	10.4563	1.33618	0.523905	2.55042	0.0107594	0.185225	UP
Gm21064	11.3648	1.33432	0.416018	3.20737	0.00133953	0.0622761	UP
Anxa1	53.8535	1.33421	0.55238	2.41539	0.0157185	0.218113	UP
Tmod1	49.7667	1.33397	0.597489	2.23262	0.0255739	0.264606	UP
1700010I14Rik	7.68265	1.33216	0.657755	2.02532	0.0428346	0.330555	UP
Onecut1	75.8658	1.32747	0.522008	2.54301	0.0109903	0.186371	UP
Irf4	7.20879	1.32283	0.638529	2.07168	0.0382949	0.317413	UP
Pde6g	10.9374	1.32146	0.417019	3.16882	0.00153057	0.0666236	UP
Lax1	11.2685	1.31469	0.479859	2.73974	0.00614878	0.145653	UP
Tnfsf14	7.95658	1.30805	0.533124	2.45355	0.0141454	0.208374	UP
Sucnr1	228.295	1.30487	0.338688	3.85271	0.000116816	0.0143841	UP
Slfn1	12.6103	1.30188	0.470639	2.7662	0.00567142	0.1414	UP
Napsa	17.6274	1.29311	0.567201	2.2798	0.0226194	0.253062	UP
1700020L24Rik	5.81248	1.28438	0.638547	2.01142	0.0442812	0.336194	UP
Glipr1	23.719	1.28311	0.340178	3.77189	0.000162015	0.018277	UP
Ccl2	7.0116	1.27936	0.550772	2.32285	0.0201874	0.239707	UP
Mup21	3092.18	1.27178	0.612766	2.07547	0.0379426	0.316532	UP
Traf1	9.95602	1.27015	0.44054	2.88316	0.00393704	0.115018	UP
Hist1h2ap	86.8757	1.26883	0.645099	1.96688	0.0491966	0.350766	UP
Gm20939	10.3194	1.26375	0.48624	2.59902	0.00934905	0.174294	UP
Fcho1	9.2173	1.25779	0.486757	2.58401	0.00976577	0.177071	UP
Hsd17b6	2421.56	1.24579	0.479126	2.60012	0.00931915	0.174294	UP
Gm7694	363.937	1.24412	0.306438	4.05995	4.90837e-05	0.00871268	UP
Cdc20	8.34518	1.24367	0.522867	2.37855	0.0173807	0.22733	UP
Gsta2	501.307	1.23728	0.248978	4.96942	6.71523e-07	0.000500508	UP
Fpr2	22.1895	1.23655	0.519226	2.38153	0.0172408	0.227109	UP
Slamf8	10.1736	1.23322	0.52531	2.3476	0.018895	0.23488	UP
Atp2a3	34.6157	1.23152	0.335358	3.67225	0.000240422	0.0228155	UP
D630033O11Rik	14.4329	1.21801	0.374677	3.25082	0.00115072	0.0576561	UP
Batf3	9.51833	1.21737	0.580062	2.0987	0.0358436	0.309092	UP
Btla	10.4853	1.21502	0.438521	2.77072	0.00559324	0.140272	UP
Lgals1	270.687	1.20369	0.263125	4.5746	4.7714e-06	0.00163196	UP
Gngt1	11.767	1.19518	0.551754	2.16615	0.0302994	0.283381	UP
Gamt	1609.46	1.19511	0.254115	4.70304	2.56316e-06	0.00109479	UP
Sult1b1	281.216	1.18888	0.255713	4.64929	3.33082e-06	0.00130073	UP
Olig1	107.58	1.18819	0.300536	3.95359	7.6988e-05	0.0108532	UP
Acr	9.30265	1.18794	0.456074	2.60471	0.00919513	0.174294	UP
Bhmt	62132	1.18573	0.189626	6.25302	4.0258e-10	9.17077e-07	UP
1700029J07Rik	16.8326	1.18125	0.39764	2.97065	0.00297168	0.0988245	UP
E2f7	10.5215	1.17806	0.483511	2.43648	0.014831	0.212931	UP
Runx3	8.05719	1.17698	0.585629	2.00976	0.0444562	0.336194	UP
Epor	12.6763	1.17414	0.571685	2.05382	0.0399934	0.322496	UP
H2-Eb1	208.211	1.17217	0.324706	3.60994	0.000306262	0.026327	UP
Fitm1	416.238	1.17168	0.319535	3.66684	0.000245569	0.0228155	UP
Prss48	18.4467	1.17133	0.460892	2.54144	0.0110398	0.186614	UP
Nkg7	12.4119	1.16911	0.477404	2.4489	0.0143295	0.209084	UP
Coro1a	117.023	1.16284	0.350715	3.31564	0.000914341	0.0512948	UP
Ncf4	37.2182	1.16193	0.475943	2.44131	0.0146339	0.211881	UP
Plin4	710.35	1.15568	0.277829	4.1597	3.18663e-05	0.00657989	UP
Cd33	9.48	1.14794	0.51736	2.21884	0.0264978	0.268714	UP
Gm11127	284.868	1.14763	0.322177	3.56211	0.000367886	0.0298774	UP
Id1	119.608	1.14293	0.390349	2.92796	0.00341193	0.106074	UP
Gm38481	301.003	1.14207	0.310141	3.68243	0.00023102	0.0222365	UP
Fmnl1	48.2337	1.13793	0.348925	3.26125	0.00110921	0.0562215	UP
Sertad4	6.92276	1.13074	0.552697	2.04587	0.0407696	0.324283	UP
Srgap3	77.3657	1.1241	0.300975	3.73485	0.000187828	0.0197479	UP
Traf3ip3	8.67059	1.123	0.545935	2.05702	0.039684	0.321327	UP
Ubd	11.2297	1.12158	0.426791	2.62794	0.00859038	0.169918	UP
Ptger4	6.26411	1.11623	0.56562	1.97346	0.0484433	0.348135	UP
Parp8	18.1754	1.10827	0.458975	2.41466	0.0157499	0.218182	UP
Cd7	7.96393	1.1075	0.508548	2.17778	0.0294227	0.280439	UP
Zwilch	6.83911	1.10104	0.525775	2.09414	0.0362479	0.310618	UP
Meig1	8.50905	1.10065	0.507583	2.16842	0.0301267	0.2829	UP
Gbp2b	18.9244	1.09744	0.409955	2.67697	0.00742917	0.159014	UP
St8sia4	6.1372	1.0957	0.54389	2.01456	0.043951	0.335786	UP
Serpina3g	101.537	1.09385	0.320162	3.41655	0.000634195	0.0417697	UP
Serpina3f	26.7339	1.09334	0.420109	2.60252	0.00925402	0.174294	UP
Runx2	14.3876	1.09181	0.494173	2.20936	0.0271495	0.270298	UP
Arhgef9	24.4119	1.08982	0.391052	2.7869	0.00532143	0.13646	UP
Gm46580	25.1481	1.08491	0.508651	2.13291	0.032932	0.296713	UP
Npas2	115.964	1.08134	0.434489	2.48875	0.0128192	0.19877	UP
Cyp2c67	4333.27	1.06471	0.302436	3.52045	0.000430812	0.0336477	UP
Ccdc88b	35.9946	1.06468	0.335256	3.17571	0.00149469	0.0658567	UP
Gm1966	21.9873	1.06368	0.330048	3.22282	0.00126935	0.0606627	UP
Gm4767	23.4637	1.06208	0.385888	2.75229	0.00591804	0.143648	UP
Rin1	8.53805	1.05804	0.489052	2.16346	0.0305062	0.284225	UP
Far2	22.7351	1.055	0.443344	2.37964	0.0173297	0.227315	UP
Csf3r	140.919	1.05462	0.237883	4.43337	9.2771e-06	0.00269786	UP
Nrg1	8.10564	1.05226	0.493982	2.13016	0.0331582	0.29777	UP
Nfatc4	9.29329	1.05184	0.464822	2.26288	0.0236429	0.258728	UP
H2-Ab1	365.914	1.05167	0.264373	3.97799	6.95014e-05	0.010439	UP
H2-Aa	331.552	1.04117	0.269937	3.85709	0.000114744	0.0143841	UP
Dennd1c	16.9394	1.04073	0.507062	2.05248	0.0401229	0.323158	UP
Teddm1b	11.8856	1.04055	0.467728	2.2247	0.0261015	0.267033	UP
Lpl	254.524	1.0356	0.305872	3.38572	0.000709906	0.0435567	UP
Clspn	11.2893	1.03237	0.452013	2.28394	0.0223749	0.252668	UP
Rad9b	66.9671	1.0315	0.393551	2.62101	0.00876691	0.172338	UP
Lilr4b	60.1768	1.02999	0.379133	2.7167	0.00659368	0.150959	UP
Gbp8	53.8598	1.02847	0.247411	4.15694	3.22543e-05	0.00657989	UP
Rhoh	10.6431	1.02716	0.442237	2.32264	0.0201986	0.239707	UP
Tlr1	24.1634	1.02666	0.34266	2.99615	0.00273409	0.0938029	UP
Ccr2	30.2224	1.0144	0.474761	2.13666	0.032626	0.2963	UP
Ifitm1	74.2308	1.01281	0.326987	3.09739	0.0019523	0.0780288	UP
Serinc2	407.437	-1.0024	0.185648	-5.39949	6.68308e-08	6.5246e-05	DOWN
Samd10	24.3036	-1.00852	0.39136	-2.57697	0.00996712	0.178546	DOWN
Per2	111.829	-1.00977	0.356941	-2.82895	0.00467015	0.127155	DOWN
Cntnap5c	13.3861	-1.01227	0.434307	-2.33077	0.0197656	0.238435	DOWN
Tram2	40.4156	-1.01333	0.362316	-2.79682	0.0051608	0.13513	DOWN
Fam131c	134.756	-1.02351	0.270944	-3.77757	0.000158367	0.018277	DOWN
Itih4	47822.8	-1.03189	0.295181	-3.49578	0.000472678	0.034922	DOWN
Cyp39a1	341.42	-1.03459	0.37722	-2.74267	0.00609423	0.145519	DOWN
Lrfn1	6.75395	-1.03617	0.521245	-1.98787	0.0468266	0.343429	DOWN
Mtcl1	7.65113	-1.04193	0.521553	-1.99774	0.045745	0.339805	DOWN
Phf21b	18.2892	-1.04388	0.483339	-2.15973	0.0307936	0.285734	DOWN
Tpbgl	121.769	-1.04743	0.303694	-3.44898	0.000562708	0.0388439	DOWN
Trip13	8.59036	-1.05458	0.509632	-2.0693	0.0385179	0.31866	DOWN
Retsat	13583.5	-1.05841	0.457626	-2.31282	0.0207325	0.242755	DOWN
Esco2	9.06095	-1.0632	0.475804	-2.23453	0.0254485	0.263637	DOWN
Extl1	120.326	-1.08196	0.287816	-3.75921	0.00017045	0.0186377	DOWN
Hsph1	515.152	-1.09836	0.243143	-4.51734	6.26206e-06	0.00203785	DOWN
Itpka	22.6946	-1.10197	0.460827	-2.3913	0.0167889	0.22539	DOWN
Rcan2	128.734	-1.10372	0.339869	-3.24748	0.00116432	0.0580801	DOWN
Prelid2	16.0527	-1.10492	0.49297	-2.24135	0.0250037	0.262319	DOWN
Nt5dc2	125.856	-1.11254	0.305049	-3.64709	0.000265232	0.0233883	DOWN
Cpne2	239.419	-1.11913	0.175802	-6.36584	1.94229e-10	5.30946e-07	DOWN
D630045J12Rik	82.9794	-1.12434	0.2417	-4.65181	3.29028e-06	0.00130073	DOWN
Igf2bp2	30.2825	-1.13694	0.38722	-2.93615	0.00332311	0.105139	DOWN
Usp2	148.176	-1.14099	0.436287	-2.61524	0.00891649	0.173358	DOWN
Unc93a2	41.8027	-1.14529	0.466595	-2.45458	0.0141051	0.208374	DOWN
Il4i1b	322.55	-1.16272	0.346345	-3.35712	0.000787579	0.0462001	DOWN
4921507P07Rik	14.79	-1.16443	0.461067	-2.52551	0.0115532	0.190023	DOWN
Sgce	73.3165	-1.17128	0.289298	-4.04868	5.15067e-05	0.00901626	DOWN
Wee1	31.7855	-1.17284	0.406595	-2.88454	0.00391982	0.115018	DOWN
Ptges	8.14066	-1.17482	0.514647	-2.28277	0.0224436	0.252668	DOWN
Golm1	33.5285	-1.17724	0.312089	-3.77215	0.000161849	0.018277	DOWN
Mmgt2	32.4383	-1.18191	0.389255	-3.03635	0.00239462	0.0871362	DOWN
Map3k13	156.327	-1.1821	0.294765	-4.0103	6.06404e-05	0.00986707	DOWN
Gna14	27.3953	-1.18231	0.407682	-2.90009	0.00373058	0.112809	DOWN
Saa3	262.304	-1.19623	0.525437	-2.27663	0.0228081	0.253654	DOWN
Ctsc	1919.88	-1.19644	0.332002	-3.60372	0.000313695	0.0265532	DOWN
Mup16	20084.2	-1.22305	0.358042	-3.41593	0.000635652	0.0417697	DOWN
Shisa5	670.418	-1.23583	0.542097	-2.27972	0.0226241	0.253062	DOWN
Peg3	483.567	-1.24416	0.298099	-4.17363	2.99787e-05	0.00657989	DOWN
Dennd2c	6.07831	-1.25503	0.563581	-2.22688	0.0259552	0.266515	DOWN
Eps8l3	7.74987	-1.25792	0.483438	-2.60202	0.00926756	0.174294	DOWN
Tmem28	13.3184	-1.29336	0.562433	-2.29959	0.0214716	0.247657	DOWN
LOC108168962	11.1315	-1.29976	0.423759	-3.06722	0.00216059	0.0824888	DOWN
Mup11	115083	-1.34005	0.515904	-2.59748	0.00939106	0.174294	DOWN
Myom3	39.7673	-1.35873	0.557219	-2.43842	0.0147518	0.212687	DOWN
Enho	325.408	-1.3591	0.368244	-3.69075	0.000223594	0.0216743	DOWN
Slc3a1	1345.87	-1.36396	0.364842	-3.7385	0.000185121	0.0196142	DOWN
Cyp3a59	1777.88	-1.37807	0.36156	-3.81146	0.000138148	0.0162776	DOWN
Lpin1	962.501	-1.3966	0.606653	-2.30213	0.0213276	0.246621	DOWN
Icam4	11.2049	-1.39966	0.601159	-2.32827	0.0198978	0.238435	DOWN
Abcc12	7.6294	-1.40237	0.643882	-2.17799	0.029407	0.280439	DOWN
Chrdl2	7.29371	-1.41396	0.508545	-2.7804	0.00542915	0.138186	DOWN
Per3	55.114	-1.42625	0.358849	-3.97452	7.05207e-05	0.0104769	DOWN
Acnat2	1308.53	-1.43008	0.268373	-5.32871	9.89122e-08	9.01288e-05	DOWN
Obp2a	144.416	-1.43535	0.627574	-2.28714	0.0221877	0.251252	DOWN
Ephb6	14.6423	-1.44367	0.426126	-3.38788	0.000704339	0.0435567	DOWN
Spats1	11.388	-1.4445	0.69859	-2.06773	0.0386654	0.31872	DOWN
Prg4	2102.98	-1.4569	0.71116	-2.04863	0.0404987	0.324269	DOWN
Dhrs9	30.5764	-1.46528	0.345525	-4.24072	2.22799e-05	0.00535252	DOWN
Cyp4a14	57343.4	-1.47615	0.530471	-2.78272	0.0053906	0.13746	DOWN
Spsb4	44.8248	-1.48407	0.36926	-4.01905	5.84343e-05	0.00972745	DOWN
Mup-ps12	1587.92	-1.5057	0.692652	-2.17382	0.0297185	0.280908	DOWN
Apoa4	11575	-1.50914	0.346667	-4.3533	1.34106e-05	0.00350184	DOWN
Mup18	6519.01	-1.51834	0.682486	-2.22472	0.0261001	0.267033	DOWN
Slc51b	6.42396	-1.5718	0.767897	-2.04689	0.0406684	0.324269	DOWN
Cox6b2	12.3991	-1.59514	0.521437	-3.05912	0.00221991	0.0842071	DOWN
Cyp26b1	41.3655	-1.59741	0.651793	-2.45079	0.0142544	0.208374	DOWN
Ehhadh	18399.6	-1.62643	0.62967	-2.58298	0.0097951	0.177071	DOWN
Itga2	9.73742	-1.66164	0.742037	-2.23929	0.0251371	0.262319	DOWN
4931429L15Rik	27.3928	-1.70362	0.61571	-2.76691	0.00565897	0.1414	DOWN
Mmd2	154.991	-1.72778	0.685926	-2.51891	0.011772	0.192464	DOWN
Adra2a	3.41674	-1.72929	0.846267	-2.04343	0.04101	NA	DOWN
Col6a6	13.5815	-1.74531	0.463206	-3.76789	0.000164631	0.0182941	DOWN
Col15a1	71.0352	-1.77144	0.327269	-5.41279	6.20496e-08	6.5238e-05	DOWN
Abca14	5.74899	-1.79161	0.747222	-2.39769	0.0164988	0.224183	DOWN
Hspa1b	221.746	-1.79335	0.568098	-3.15677	0.00159528	0.0683519	DOWN
Gm48909	6.25809	-1.81365	0.590856	-3.06952	0.002144	0.0824888	DOWN
Egfem1	3.21665	-1.82091	0.872696	-2.08654	0.03693	NA	DOWN
Unc79	30.7761	-1.90424	0.470654	-4.04594	5.21133e-05	0.00901626	DOWN
Aif1l	3.30787	-1.91995	0.81064	-2.36844	0.0178634	NA	DOWN
Adam32	2.90011	-1.92716	0.863424	-2.232	0.0256151	NA	DOWN
Chmp4c	5.81799	-1.93919	0.594679	-3.2609	0.00111061	0.0562215	DOWN
Prdm16	5.85612	-1.95159	0.626238	-3.11637	0.00183095	0.0750353	DOWN
Cspg5	38.4955	-1.95367	0.580893	-3.36322	0.000770396	0.0455734	DOWN
Rgs16	188.347	-1.95838	0.892644	-2.19391	0.0282416	0.274933	DOWN
Tcf24	15.6979	-1.96592	0.647598	-3.03571	0.0023997	0.0871362	DOWN
Rad51b	138.498	-2.01794	0.439184	-4.59474	4.33283e-06	0.00160057	DOWN
Mup17	30892.6	-2.02505	0.973037	-2.08116	0.0374191	0.314541	DOWN
Cyp17a1	1014.52	-2.06698	0.627256	-3.29527	0.000983289	0.0535442	DOWN
Pdgfrl	6.46001	-2.10525	0.788886	-2.66864	0.00761586	0.161136	DOWN
Dio1	1740.71	-2.13887	0.325974	-6.56148	5.32749e-11	2.4272e-07	DOWN
Hspa1a	15.7599	-2.14452	0.723934	-2.96231	0.00305342	0.0998423	DOWN
Dnaic1	11.2621	-2.17031	0.776709	-2.79424	0.0052022	0.135551	DOWN
Ly6d	109.445	-2.19901	0.656645	-3.34886	0.000811442	0.0471749	DOWN
Gpnmb	13.8496	-2.20913	0.884902	-2.49647	0.0125436	0.197975	DOWN
Gucy2c	21.6699	-2.21193	0.812611	-2.722	0.00648879	0.150056	DOWN
Cux2	271.596	-2.24854	0.902587	-2.49122	0.0127305	0.198537	DOWN
Ly6i	10.6176	-2.35304	0.728762	-3.22882	0.00124304	0.0602619	DOWN
Mup9	7040.86	-2.48447	0.883522	-2.81201	0.00492334	0.131945	DOWN
Moxd1	929.121	-2.5093	0.547723	-4.58133	4.62035e-06	0.00163196	DOWN
Acot5	8.11521	-2.52551	0.916792	-2.75472	0.00587419	0.143372	DOWN
Pcdhga2	4.02561	-2.77907	1.17295	-2.36931	0.0178215	0.229562	DOWN
Hist1h2ae	3.2779	-2.86228	1.24223	-2.30414	0.0212149	NA	DOWN
Orm2	11951.1	-2.89057	0.998377	-2.89527	0.00378835	0.114051	DOWN
Pcdhgb6	5.44485	-3.0489	0.905481	-3.36716	0.000759478	0.0453299	DOWN
Atp6v0a4	1.30355	-3.12336	1.32444	-2.35826	0.018361	NA	DOWN
Grhl3	1.4079	-3.26519	1.47572	-2.21261	0.0269247	NA	DOWN
Chrna9	4.44753	-3.32214	1.13999	-2.91418	0.00356619	0.108317	DOWN
Lingo2	1.70007	-3.53379	1.29703	-2.72451	0.00643963	NA	DOWN
Cyp3a44	6.61861	-3.59751	1.09872	-3.27428	0.00105932	0.0558523	DOWN
Gm19774	1.17379	-3.67058	1.52788	-2.40241	0.0162876	NA	DOWN
LOC100861618	1.44175	-3.95936	1.8415	-2.15007	0.0315497	NA	DOWN
Saa1	28282.4	-4.1059	1.17553	-3.49279	0.000477997	0.035125	DOWN
Scn5a	34.3205	-5.24716	1.70095	-3.08485	0.00203655	0.0797583	DOWN
Gm13306	4.32912	-5.54947	1.35741	-4.08827	4.3461e-05	0.00833448	DOWN
Saa2	22941.9	-5.70721	1.30847	-4.36176	1.2902e-05	0.00345774	DOWN
H2-Q8	13.1272	-7.1532	3.02877	-2.36175	0.0181888	0.23126	DOWN
Ropn1l	129.488	0.99657	0.206612	4.82339	1.41137e-06	0.000771626
Thbs3	13.2084	0.995892	0.505567	1.96985	0.0488555	0.349294
Rasgrp1	13.9402	0.993296	0.368193	2.69776	0.00698074	0.153892
Adgrf1	67.124	0.988758	0.42918	2.30383	0.0212322	0.245933
Lilrb4a	148.875	0.981599	0.38332	2.56078	0.0104437	0.182328
4932414N04Rik	8.20949	0.9794	0.478955	2.04487	0.0408681	0.324283
Tulp2	8.53471	0.978692	0.464929	2.10504	0.0352882	0.307391
Abcb1b	28.0822	0.97462	0.372175	2.61871	0.0088262	0.172338
Nat8	224.465	0.971211	0.26539	3.65956	0.000252647	0.0230212
LOC108167440	49.6328	0.966252	0.204754	4.71908	2.36909e-06	0.00109479
Stap1	15	0.964817	0.369893	2.60837	0.00909755	0.174153
Ntrk2	31.6456	0.961928	0.340013	2.82909	0.00466806	0.127155
Unc13d	17.3074	0.960018	0.393924	2.43706	0.014807	0.212931
Tstd1	140.561	0.959823	0.350782	2.73624	0.00621461	0.14645
Cxcl9	163.471	0.952945	0.421777	2.25936	0.0238611	0.259885
Zfp287	27.6737	0.950926	0.342341	2.77771	0.00547431	0.138305
Rpl31-ps12	361.519	0.941276	0.306842	3.06763	0.00215767	0.0824888
Samd15	22.005	0.940642	0.408438	2.30302	0.0212775	0.24625
Cyp2g1	12.9839	0.940432	0.405297	2.32035	0.0203218	0.240692
Sap25	98.2696	0.935192	0.280688	3.33178	0.000862922	0.0489395
Stx1b	168.219	0.934027	0.198255	4.71124	2.46216e-06	0.00109479
Ikzf4	35.6506	0.93129	0.406628	2.29027	0.0220054	0.250896
Trpc6	43.1512	0.92621	0.326943	2.83294	0.00461224	0.126841
Tgtp1	128.368	0.922162	0.398374	2.31482	0.020623	0.242161
Prr11	20.1288	0.912026	0.383969	2.37526	0.0175365	0.228929
H2-Ob	14.5038	0.909235	0.393166	2.3126	0.0207447	0.242755
Omd	62.9117	0.908904	0.240623	3.7773	0.000158538	0.018277
Dok3	77.8317	0.905258	0.330597	2.73826	0.00617661	0.146059
Itgax	14.3742	0.904909	0.456914	1.98048	0.0476495	0.345227
Ar	99.5135	0.902226	0.342094	2.63736	0.0083554	0.166961
Fgd2	71.6568	0.901381	0.296833	3.03666	0.00239215	0.0871362
Grik5	302.048	0.899153	0.220062	4.08591	4.39042e-05	0.00833448
Myo1g	33.726	0.893838	0.383966	2.32791	0.0199169	0.238435
Fhl3	19.6227	0.890355	0.397719	2.23865	0.0251786	0.262319
Casp4	24.2327	0.887814	0.343578	2.58403	0.00976546	0.177071
Col11a2	26.2617	0.882887	0.403028	2.19063	0.0284783	0.276647
Acap1	40.2284	0.88198	0.355921	2.47802	0.0132113	0.201757
Nos1ap	100.872	0.871278	0.327021	2.66429	0.00771516	0.16119
Cd37	48.9341	0.87114	0.289868	3.0053	0.00265316	0.0927451
Pou2f2	43.9462	0.869287	0.35373	2.45749	0.0139912	0.208356
Nsdhl	407.218	0.868706	0.285323	3.04464	0.00232959	0.0862896
Relb	52.6133	0.866415	0.236287	3.66679	0.000245614	0.0228155
Ces1g	2066.3	0.865975	0.175048	4.94706	7.53443e-07	0.000514903
Nlrp1b	42.2575	0.863573	0.284414	3.03633	0.00239479	0.0871362
Cd300lf	40.9277	0.85987	0.37083	2.31877	0.0204073	0.241328
Pde4b	206.17	0.859257	0.235513	3.64844	0.000263835	0.0233883
B4galnt2	25.2342	0.85765	0.379161	2.26196	0.0236996	0.259141
C4a	610.128	0.856151	0.34487	2.48254	0.0130451	0.200642
Gm6958	1611.97	0.850004	0.291015	2.92083	0.00349105	0.10771
Cd79b	16.592	0.849982	0.358908	2.36825	0.0178726	0.229562
Eps8l1	41.7156	0.845338	0.330255	2.55966	0.0104776	0.182625
Gpr65	23.8102	0.843489	0.40261	2.09505	0.0361663	0.310618
Ubash3b	17.8493	0.841289	0.380911	2.20862	0.027201	0.270298
Gm4184	161.709	0.840476	0.181173	4.63909	3.49952e-06	0.00132865
Enpp2	819.393	0.839294	0.193216	4.34382	1.40024e-05	0.00354415
Adprhl1	42.5897	0.838093	0.335664	2.49682	0.0125313	0.197975
Rasgrp4	80.4678	0.836771	0.245463	3.40895	0.000652141	0.0423414
Cd74	957.739	0.836716	0.281637	2.97091	0.00296924	0.0988245
Plagl1	14.3871	0.836637	0.38594	2.16779	0.0301747	0.283066
Cd19	16.6716	0.834787	0.397323	2.10103	0.0356385	0.308296
Hck	53.5563	0.831769	0.307682	2.70334	0.00686459	0.15281
Ripor3	31.1392	0.83157	0.290663	2.86094	0.00422385	0.120138
Ints6l	48.6336	0.829971	0.274778	3.02051	0.00252348	0.0898201
Snx22	52.2898	0.828181	0.333813	2.48097	0.0131025	0.200951
Cyp2c54	7914.98	0.825686	0.166384	4.96254	6.95761e-07	0.000500508
Lsp1	80.4505	0.820104	0.315744	2.59737	0.00939398	0.174294
Lhpp	2415.73	0.814466	0.14794	5.50538	3.68378e-08	4.56996e-05
Magohb	23.0088	0.80901	0.315362	2.56534	0.0103074	0.181768
Gm5481	33.5221	0.808453	0.283745	2.84922	0.00438266	0.123256
105242416	16.2523	0.80728	0.404924	1.99366	0.0461894	0.341476
Leng9	156.624	0.804397	0.283738	2.835	0.00458261	0.126674
Armcx4	25.7057	0.804354	0.361976	2.22212	0.0262753	0.267667
Chek2	28.0683	0.803003	0.330222	2.4317	0.0150281	0.214409
Ildr2	906.757	0.801964	0.256724	3.12383	0.00178513	0.0748441
Clec9a	39.6386	0.801609	0.363703	2.20402	0.0275229	0.271349
Csf2rb2	44.5803	0.801498	0.330253	2.42692	0.0152274	0.215654
Cd52	118.003	0.801201	0.290595	2.75711	0.00583148	0.143096
Pde1b	45.2252	0.800337	0.341498	2.3436	0.0190985	0.234957
Abca8a	523.192	0.794586	0.248636	3.19578	0.00139454	0.0635351
Pclaf	16.233	0.794158	0.395501	2.00798	0.0446452	0.336706
Plcb2	31.4263	0.792189	0.352713	2.24599	0.0247048	0.262319
Flt3	14.7287	0.791151	0.35992	2.19813	0.0279397	0.273222
Pcp4l1	106.491	0.788804	0.346661	2.27544	0.0228797	0.254244
Olfr1034	28.4733	0.788322	0.287508	2.74191	0.00610826	0.145519
Ifi47	305.971	0.786327	0.231876	3.39116	0.000695977	0.0435567
Gje1	29.7786	0.784906	0.292197	2.68622	0.00722653	0.157531
Sell	20.9986	0.784069	0.372777	2.10332	0.0354378	0.307683
Rpl22l1	189.44	0.783139	0.204801	3.8239	0.000131358	0.0157492
Zap70	221.225	0.775921	0.20815	3.7277	0.000193236	0.0200087
Neb	166.395	0.775763	0.32761	2.36794	0.0178873	0.229562
Tmsb10	382.389	0.774671	0.241031	3.21399	0.00130906	0.0617094
Gm10499	14.4201	0.774489	0.387727	1.99751	0.0457698	0.339805
Zfp36	4268.95	0.770957	0.353889	2.17853	0.0293667	0.280439
Rhbg	147.484	0.770051	0.262975	2.92822	0.00340903	0.106074
Plp2	68.8328	0.769939	0.316576	2.43208	0.0150123	0.214409
Rgs19	26.1986	0.769935	0.371282	2.07372	0.0381055	0.316804
Rfxank	663.829	0.765837	0.226079	3.38748	0.000705384	0.0435567
BC005561	175.697	0.764913	0.294826	2.59446	0.00947406	0.174752
Milr1	17.2068	0.762976	0.348534	2.1891	0.0285894	0.277353
Zbtb7c	54.0707	0.761544	0.342734	2.22197	0.0262854	0.267667
Cyp2d12	174.263	0.756534	0.242781	3.11611	0.00183253	0.0750353
Plk1	14.2857	0.755602	0.368598	2.04993	0.0403709	0.32363
Odf3b	285.438	0.754991	0.189529	3.98352	6.79014e-05	0.0103535
Rac2	181.319	0.754895	0.288796	2.61393	0.00895065	0.173528
Gimap3	32.7611	0.754819	0.32565	2.31789	0.0204555	0.241647
Zbtb21	237.307	0.753576	0.22752	3.31214	0.000925865	0.051442
Junb	841.84	0.740108	0.336433	2.19987	0.0278163	0.27254
Myo5a	18.0515	0.737305	0.348913	2.11315	0.0345879	0.304409
Lama1	32.4058	0.733339	0.312198	2.34896	0.0188261	0.23488
Ngf	67.5155	0.73074	0.35184	2.07691	0.0378102	0.316409
Fam19a5	49.5361	0.730634	0.314351	2.32426	0.0201114	0.239237
Fxyd5	86.3423	0.728846	0.273984	2.66017	0.00781001	0.161785
Crip1	33.7789	0.728215	0.341792	2.13058	0.0331241	0.29777
Lst1	30.0576	0.726511	0.339128	2.14229	0.0321703	0.293723
Mafb	1298.2	0.725958	0.357506	2.03062	0.0422938	0.329596
Dcaf4	35.2361	0.725021	0.336714	2.15322	0.0313012	0.287904
Pspc1	71.1928	0.72486	0.285237	2.54125	0.0110455	0.186614
Adamts10	134.526	0.724505	0.259458	2.79237	0.00523229	0.135702
Mrpl23	479.007	0.721606	0.217665	3.31522	0.000915711	0.0512948
Fgl2	19.4178	0.719282	0.3443	2.08911	0.0366976	0.312318
Agxt2	1479.21	0.717221	0.135117	5.30815	1.10744e-07	9.46028e-05
Tmem14a	26.5483	0.716883	0.29704	2.41342	0.0158034	0.218182
Wnt4	52.2863	0.715328	0.329904	2.1683	0.0301362	0.2829
Sp5	42.4459	0.714466	0.305944	2.33528	0.0195287	0.237261
Slc15a5	74.5806	0.712999	0.315367	2.26085	0.0237684	0.259478
Mmab	217.744	0.711576	0.180662	3.9387	8.19231e-05	0.0114258
Mterf1a	28.6961	0.710892	0.303429	2.34286	0.0191364	0.235213
H2-DMb1	52.3988	0.708517	0.361156	1.9618	0.0497854	0.352757
Bcl3	658.653	0.70807	0.253823	2.78962	0.00527692	0.13646
Fhit	49.8757	0.706877	0.346997	2.03713	0.0416371	0.32782
Zfp956	110.116	0.706463	0.173725	4.06657	4.77111e-05	0.00861724
Cd79a	36.4168	0.704323	0.344511	2.04442	0.0409125	0.324283
Ms4a6c	61.9037	0.704047	0.272902	2.57986	0.00988412	0.177716
Mvd	50.8865	0.702868	0.236734	2.96902	0.00298755	0.0991112
Lair1	25.1106	0.698054	0.311722	2.23935	0.0251332	0.262319
Adcy7	45.7356	0.695449	0.300964	2.31074	0.0208474	0.243541
Atg16l2	361.358	0.693094	0.218971	3.16523	0.00154959	0.0672012
Fdps	459.152	0.691497	0.248884	2.77839	0.00546283	0.138305
Keg1	1004.91	0.689036	0.33048	2.08495	0.0370736	0.313954
Sp110	45.9039	0.688189	0.284872	2.41579	0.0157013	0.218113
Cxcr2	125.243	0.686543	0.222402	3.08695	0.00202225	0.0796544
Col20a1	57.3041	0.682284	0.244755	2.78762	0.00530966	0.13646
Il10ra	48.3783	0.68201	0.262153	2.60158	0.00927966	0.174294
Echdc3	990.153	0.680173	0.152616	4.45677	8.32056e-06	0.00258467
Pik3cd	73.8259	0.678197	0.274298	2.47248	0.0134179	0.203321
Spi1	127.593	0.677735	0.305667	2.21723	0.0266073	0.268714
Zfp202	30.2499	0.675978	0.328453	2.05806	0.0395841	0.321327
Zfp1	138.164	0.67344	0.170341	3.95348	7.70239e-05	0.0108532
Apobec3	114.638	0.672943	0.18867	3.56678	0.000361397	0.0298774
Chka	1411.81	0.671205	0.212973	3.1516	0.00162376	0.069234
Mme	176.613	0.669871	0.324996	2.06117	0.0392869	0.32039
Lpcat4	18.3571	0.669077	0.337708	1.98123	0.0475658	0.345079
Ptp4a1	3051.82	0.666243	0.196859	3.38436	0.000713445	0.0435567
Onecut2	1828.95	0.660064	0.201069	3.28278	0.00102789	0.0548796
Syt15	42.5139	0.65825	0.287658	2.28831	0.0221195	0.251252
Sdf2l1	259.472	0.656282	0.227077	2.89013	0.00385085	0.114597
Sema4d	32.621	0.655584	0.256538	2.5555	0.0106035	0.183454
Zfp300	50.4635	0.650443	0.233493	2.78571	0.005341	0.136706
Ccl5	29.007	0.649925	0.287532	2.26036	0.0237989	0.259603
Arhgap45	175.122	0.64986	0.241008	2.69643	0.00700875	0.154116
Hvcn1	23.2914	0.649427	0.287705	2.25727	0.0239914	0.260663
Hmgn2	370.721	0.648788	0.313959	2.06648	0.0387834	0.31872
S100a11	169.867	0.648605	0.273399	2.37237	0.0176742	0.229232
Clca3a1	132.402	0.648134	0.258081	2.51136	0.0120266	0.193844
Clec4a2	36.9847	0.647252	0.315557	2.05114	0.0402535	0.323358
Angptl3	10427.5	0.645725	0.182952	3.52949	0.000416366	0.0328953
H2-DMa	65.4235	0.645	0.248782	2.59263	0.0095244	0.175208
Fhad1	32.9378	0.643462	0.316224	2.03483	0.041868	0.328289
F420015M19Rik	28.4855	0.640545	0.259014	2.47301	0.0133979	0.203321
Slc12a9	432.551	0.634866	0.194449	3.26495	0.00109485	0.0562215
Gbp7	114.018	0.63245	0.229849	2.75159	0.00593059	0.143648
Gm4924	20.4521	0.628592	0.302037	2.08117	0.0374182	0.314541
Ikbke	366.489	0.628473	0.252056	2.49339	0.0126529	0.198491
Gstp3	215.204	0.627952	0.206388	3.04257	0.00234566	0.0866499
Hexim2	29.5977	0.627886	0.272163	2.30702	0.0210536	0.244517
Ramp1	93.6274	0.623398	0.186951	3.33454	0.000854391	0.0488611
Cyp2c68	3516.94	0.623336	0.20825	2.9932	0.00276065	0.094096
Fyb	116.169	0.621834	0.30566	2.0344	0.0419116	0.328289
Fcer1g	194.42	0.619606	0.300856	2.05948	0.0394486	0.321133
Sfxn3	24.5906	0.616488	0.287937	2.14105	0.0322697	0.294434
Nav2	888.734	0.615379	0.227255	2.70788	0.00677143	0.151936
Dynlt1a	39.0798	0.615238	0.30333	2.02828	0.0425316	0.330398
Ankrd23	94.3836	0.614102	0.242322	2.53424	0.0112692	0.188297
Cyp2a22	124.025	0.612264	0.16719	3.66209	0.000250168	0.0229483
Cyp2c23	6596.52	0.609486	0.21413	2.84634	0.0044225	0.124121
Selenok	984.713	0.609409	0.189351	3.21841	0.00128904	0.0611929
Mgst3	232.711	0.608445	0.293263	2.07474	0.0380104	0.316532
Gbp9	55.8335	0.608222	0.304082	2.00019	0.0454797	0.339311
Gng2	22.3642	0.607009	0.307593	1.97342	0.048448	0.348135
Rsc1a1	1335.1	0.605218	0.20633	2.93325	0.00335434	0.105274
Itgb7	23.3361	0.603693	0.291662	2.06983	0.0384678	0.318461
Klhdc8b	177.294	0.60121	0.230979	2.60288	0.00924447	0.174294
Lenep	92.9343	0.598265	0.243912	2.45279	0.0141754	0.208374
Cyp51	656.148	0.596342	0.257846	2.31278	0.0207346	0.242755
Dmgdh	6081.88	0.596048	0.1787	3.33546	0.000851583	0.0488611
Aqp8	317.03	0.595667	0.251881	2.36487	0.0180363	0.230183
Morn2	102.064	0.591755	0.251697	2.35106	0.0187201	0.23488
2610008E11Rik	88.7045	0.591311	0.222936	2.65238	0.00799258	0.164522
Eif1a	981.262	0.591156	0.23337	2.53313	0.0113048	0.188662
Oxct1	40.3516	0.589683	0.265822	2.21834	0.026532	0.268714
Tspyl2	210.684	0.585188	0.235421	2.48571	0.0129295	0.199701
Slc16a6	183.044	0.584517	0.275898	2.1186	0.0341241	0.302713
5830473C10Rik	760.601	0.58394	0.231674	2.52052	0.0117181	0.191811
Zscan26	1119.59	0.582071	0.149821	3.8851	0.000102288	0.0131894
Bdh2	116.888	0.579781	0.240651	2.40922	0.0159867	0.219768
Tmc4	76.3584	0.578402	0.238703	2.42311	0.0153884	0.216399
Tnip2	112.233	0.577159	0.185553	3.11048	0.00186786	0.0762088
Slc6a18	26.9728	0.576804	0.291258	1.98039	0.0476598	0.345227
Rbak	100.484	0.576667	0.223935	2.57515	0.0100196	0.179252
Gstm6	930.567	0.576549	0.211123	2.73087	0.00631676	0.148092
Slf1	22.2868	0.575334	0.292623	1.96613	0.0492841	0.350885
Rgn	7127.46	0.571251	0.2561	2.23058	0.0257091	0.265363
Fam117a	41.7382	0.571153	0.261288	2.18591	0.028822	0.278205
Dnmt3b	74.3774	0.570707	0.288683	1.97693	0.0480492	0.346353
Tmem258	282.504	0.570691	0.173837	3.28291	0.00102742	0.0548796
Dennd4b	150.296	0.566419	0.164059	3.45253	0.00055535	0.0385306
Il1f9	85.1482	0.565445	0.235689	2.39911	0.0164349	0.224085
BC024139	117.463	0.565344	0.189588	2.98196	0.00286411	0.0961833
Atp11a	839.797	0.564912	0.281763	2.00492	0.0449714	0.337967
Alg2	319.095	0.564322	0.191937	2.94014	0.00328064	0.104037
Adamtsl4	57.0304	0.564216	0.263935	2.13771	0.0325405	0.296025
Hmgb2	85.4407	0.562738	0.256241	2.19613	0.0280829	0.273834
Rdh5	247.31	0.561896	0.223714	2.51167	0.0120163	0.193844
Mdm4	692.272	0.560002	0.14271	3.92406	8.70704e-05	0.012021
Uba5	314.244	0.558868	0.144984	3.85468	0.000115882	0.0143841
Etnppl	2288.1	0.557803	0.264266	2.11076	0.0347931	0.3056
Meiob	73.4798	0.553537	0.230781	2.39854	0.0164605	0.224085
Ap1s3	105.029	0.551551	0.215113	2.564	0.0103473	0.181768
Rbm48	129.375	0.551479	0.160111	3.44436	0.000572423	0.0392142
Acat3	3113.01	0.550005	0.191413	2.87339	0.00406091	0.117098
Zfp612	356.769	0.549007	0.235311	2.33311	0.0196422	0.238005
Rpl36	2196.08	0.548971	0.223476	2.45651	0.0140295	0.208374
Myc	273.279	0.547637	0.17279	3.16938	0.00152763	0.0666236
Aldh1a7	2107.5	0.545846	0.136292	4.00497	6.20253e-05	0.00996629
Spag1	44.421	0.54572	0.257524	2.1191	0.0340818	0.302713
Ces2f	62.0057	0.545537	0.214753	2.5403	0.0110758	0.186663
Apoc1	65033	0.543469	0.21741	2.49974	0.0124283	0.197753
Gcfc2	50.2637	0.543187	0.214118	2.53686	0.0111852	0.187581
Sult1a1	6005.63	0.542745	0.205473	2.64145	0.00825528	0.166541
Arhgap15	160.79	0.541856	0.25379	2.13506	0.0327563	0.296513
Gm5617	306.544	0.541437	0.205181	2.63882	0.00831949	0.166893
Fkbp14	112.64	0.539953	0.210053	2.57055	0.0101536	0.180703
Lrrc39	52.7351	0.539936	0.243366	2.21862	0.0265126	0.268714
Zcchc7	262.208	0.538897	0.198328	2.7172	0.00658373	0.150959
Igflr1	71.6331	0.538449	0.240085	2.24274	0.0249134	0.262319
Zfp937	461.553	0.538354	0.164988	3.26299	0.00110244	0.0562215
Zfp446	76.4838	0.537131	0.173904	3.08865	0.00201065	0.0794264
Hint3	215.043	0.536744	0.193181	2.77845	0.00546193	0.138305
Catsper2	41.1011	0.53637	0.271673	1.97432	0.0483454	0.348112
Pth1r	117.597	0.535991	0.255055	2.10147	0.0355998	0.308296
Cetn2	87.4413	0.535957	0.240214	2.23117	0.0256699	0.265197
Tbx3	770.939	0.533479	0.219176	2.43402	0.0149322	0.213934
1110051M20Rik	119.033	0.532278	0.229772	2.31655	0.0205284	0.241826
Oat	19085.1	0.531571	0.152669	3.48185	0.000497968	0.0360247
Cyp4f14	1952.58	0.530823	0.210877	2.51722	0.0118286	0.193159
St3gal4	1894.12	0.530434	0.16543	3.20639	0.00134412	0.0622761
Gm45951	30.7313	0.529767	0.267251	1.98228	0.0474475	0.345071
Fdxr	319.288	0.529174	0.144726	3.6564	0.000255782	0.0231525
Neurl2	58.89	0.526718	0.231047	2.2797	0.0226252	0.253062
Manf	1173.73	0.526665	0.19325	2.7253	0.00642435	0.14908
Srebf1	598.067	0.526158	0.21717	2.42279	0.0154018	0.216399
Cfap36	242.407	0.524758	0.255473	2.05406	0.0399695	0.322493
Hivep2	130.632	0.523797	0.181712	2.88257	0.00394443	0.115018
Cnp	131.759	0.523004	0.198136	2.63962	0.00829999	0.16683
Amigo3	41.9287	0.522517	0.209667	2.49212	0.0126982	0.198537
Strada	77.3538	0.522385	0.192883	2.70829	0.00676301	0.151936
Zfp976	60.1843	0.522003	0.222649	2.34451	0.0190521	0.234957
Apoc3	37720.6	0.521752	0.206168	2.53072	0.011383	0.189112
Pwwp2a	485.463	0.52102	0.239883	2.17197	0.0298577	0.281639
Fut11	53.7906	0.520372	0.221666	2.34755	0.0188973	0.23488
Hscb	48.5611	0.51834	0.25927	1.99923	0.0455839	0.339697
Parp16	479.159	0.517294	0.236391	2.1883	0.0286475	0.277535
Zfp608	33.2919	0.514641	0.250802	2.05198	0.0401716	0.32317
Zfp738	38.4713	0.512707	0.231334	2.21631	0.0266704	0.268865
Trim39	327.384	0.512594	0.185417	2.76454	0.00570028	0.1414
Nfkbiz	161.443	0.508259	0.253449	2.00537	0.0449239	0.337931
Tagap1	268.595	0.507875	0.193981	2.61816	0.0088405	0.172371
Ribc1	35.235	0.507142	0.246479	2.05755	0.0396334	0.321327
Ifi211	34.8371	0.504263	0.253049	1.99275	0.0462888	0.341802
Aim2	60.0746	0.502672	0.221869	2.26563	0.0234742	0.257707
Romo1	638.907	0.502363	0.193677	2.59382	0.00949171	0.174842
Pold4	369.05	0.499754	0.240587	2.07723	0.0377802	0.316409
Cox5b	2764.56	0.49938	0.142079	3.5148	0.000440092	0.0336725
Sec61b	536.075	0.497274	0.165997	2.99568	0.00273832	0.0938029
Pi15	47.2722	0.496326	0.218735	2.26907	0.0232638	0.25639
Nlrp6	3491.52	0.49623	0.221561	2.2397	0.0251103	0.262319
Gsta3	12894.3	0.494641	0.174393	2.83636	0.00456306	0.126674
Rdm1	124.388	0.494353	0.190433	2.59594	0.00943315	0.174294
Ces1b	1705.44	0.49418	0.2124	2.32665	0.0199841	0.238761
Pnrc1	3218.17	0.493407	0.215355	2.29113	0.0219559	0.250896
Hibadh	4756.44	0.493362	0.137196	3.59605	0.000323088	0.0270919
Rgl2	292.976	0.492683	0.16711	2.94826	0.00319572	0.102533
Prkab2	39.7464	0.492505	0.239364	2.05755	0.0396331	0.321327
Grk1	204.295	0.492478	0.244985	2.01024	0.0444063	0.336194
Sco2	3022.14	0.490992	0.140348	3.4984	0.000468063	0.0347689
Trp53bp1	209.991	0.490398	0.174916	2.80363	0.00505314	0.13383
2410002F23Rik	336.726	0.489404	0.167131	2.92827	0.00340859	0.106074
Afmid	3547.44	0.488248	0.182277	2.6786	0.00739305	0.159014
Zc3h7a	582.978	0.488036	0.202921	2.40506	0.01617	0.221233
Csrp3	326.701	0.486709	0.230888	2.10799	0.0350315	0.306537
Egln3	287.708	0.486525	0.225383	2.15866	0.0308764	0.285921
Trappc6a	240.005	0.485224	0.129709	3.74086	0.000183393	0.0195829
Lmo2	67.5926	0.485191	0.181624	2.67141	0.00755344	0.160063
Asf1a	132.296	0.484998	0.143312	3.38421	0.000713835	0.0435567
Zfp157	76.5776	0.48365	0.179682	2.69171	0.00710873	0.155708
Sec11c	215.065	0.481588	0.175499	2.7441	0.0060677	0.145519
Dtwd1	131.019	0.480743	0.204476	2.3511	0.0187181	0.23488
Slc50a1	151.483	0.480716	0.187156	2.56853	0.0102131	0.181178
Mpv17l	497.71	0.479094	0.14857	3.2247	0.00126103	0.0604763
Etv6	329.614	0.477832	0.134056	3.56441	0.000364669	0.0298774
Ndufa3	1414.81	0.477631	0.21263	2.2463	0.0246849	0.262319
Tomm7	483.046	0.477482	0.166259	2.87191	0.00407998	0.1174
Nr1i3	3209.64	0.476907	0.172832	2.75936	0.00579147	0.14273
Amy1	2373.59	0.47535	0.179278	2.65146	0.00801438	0.164567
Tmem39a	205.526	0.475078	0.202104	2.35066	0.01874	0.23488
Rpl12	3632.87	0.473492	0.177547	2.66686	0.00765639	0.16119
Zfp488	3016.45	0.472735	0.201299	2.34843	0.0188529	0.23488
Upb1	4605.81	0.47076	0.10104	4.65916	3.17497e-06	0.00130073
Zfp668	88.8773	0.470448	0.205689	2.28719	0.0221848	0.251252
Zfp825	279.618	0.47012	0.142779	3.29264	0.000992513	0.053832
Bola2	381.493	0.469789	0.223252	2.1043	0.0353521	0.307391
Zfp354a	101.521	0.469225	0.233423	2.01019	0.044411	0.336194
Foxa3	560.266	0.466272	0.142858	3.26389	0.00109895	0.0562215
Pkm	248.685	0.466251	0.205972	2.26366	0.0235947	0.258408
Hmces	157.037	0.46604	0.168909	2.75912	0.00579568	0.14273
Pfdn4	77.2145	0.463958	0.230593	2.01202	0.0442178	0.33617
Gm45871	56.5817	0.46394	0.217069	2.1373	0.032574	0.296025
Sema6b	150.057	0.463187	0.209212	2.21395	0.0268319	0.269399
Zfyve28	60.7892	0.462593	0.20827	2.22112	0.0263429	0.267898
Ttc39c	2546.38	0.460596	0.222943	2.06598	0.0388302	0.318758
F11	576.909	0.458531	0.222805	2.05799	0.0395907	0.321327
Prss36	102.966	0.457535	0.214426	2.13377	0.0328617	0.296711
Cyp2j6	990.575	0.456892	0.174204	2.62274	0.00872258	0.172035
Cox7c	4273.19	0.456501	0.128725	3.54634	0.000390622	0.0312224
Pkdcc	386.289	0.456307	0.115101	3.96441	7.35787e-05	0.0108137
Cyb5a	20640.3	0.45584	0.170275	2.67708	0.00742674	0.159014
Trove2	62.2935	0.45565	0.192733	2.36415	0.0180715	0.230183
Cox6c	2336.06	0.454481	0.158874	2.86064	0.00422787	0.120138
Gm20594	6132.07	0.452794	0.220656	2.05203	0.0401667	0.32317
Mcee	552.177	0.452762	0.156991	2.88399	0.00392666	0.115018
Ppan	309.097	0.452397	0.159775	2.83146	0.00463363	0.127155
Tmem50b	105.97	0.451788	0.1411	3.20191	0.00136521	0.0630396
Rps29	2016.3	0.451781	0.177614	2.54361	0.0109714	0.186371
Tmem198b	216.291	0.451628	0.197873	2.28242	0.0224648	0.252668
Apbb1ip	45.7889	0.451533	0.225899	1.99883	0.045627	0.339697
Mtf2	143.122	0.451011	0.152598	2.95555	0.00312107	0.10141
Echdc2	2843.67	0.45062	0.132132	3.41037	0.000648745	0.0423414
Tyms	536.304	0.449071	0.206038	2.17956	0.0292903	0.280425
Bcl9	152.93	0.447449	0.228284	1.96006	0.0499893	0.353834
Hspb8	3593.89	0.447133	0.17953	2.49058	0.0127535	0.198537
Pdgfc	109.381	0.446546	0.216316	2.06432	0.0389871	0.31947
Aldoc	155.277	0.44545	0.212998	2.09133	0.0364982	0.31154
Uba7	99.767	0.444416	0.196756	2.25872	0.0239008	0.259885
Dmap1	194.072	0.444379	0.152292	2.91794	0.00352357	0.107992
Isoc2b	205.241	0.4433	0.161235	2.74941	0.00597032	0.14392
Srrd	215.759	0.442789	0.197934	2.23705	0.0252832	0.262436
Hcfc1r1	941.737	0.442507	0.183181	2.41568	0.0157057	0.218113
2700062C07Rik	154.302	0.442235	0.18273	2.42016	0.0155136	0.216896
Dnajc17	64.6069	0.442072	0.213753	2.06814	0.0386268	0.31872
Olfr613	791.994	0.441862	0.205699	2.14809	0.0317062	0.290262
Immp2l	414.067	0.441653	0.165755	2.66449	0.00771056	0.16119
Nop58	229.426	0.440384	0.175624	2.50753	0.0121577	0.194892
Ndufa7	1398.27	0.439582	0.147008	2.99019	0.002788	0.094792
Hip1r	591.542	0.439414	0.14094	3.11773	0.00182251	0.0750353
Mcmdc2	104.413	0.439312	0.222241	1.97674	0.0480708	0.346353
Anapc13	590.531	0.438893	0.187011	2.34689	0.018931	0.23488
Pan2	591.518	0.438409	0.136409	3.21393	0.00130932	0.0617094
Apoa2	160253	0.438389	0.167366	2.61934	0.00881002	0.172338
Cyp4f17	480.913	0.437678	0.14373	3.04515	0.00232563	0.0862896
Fign	92.3083	0.437288	0.160417	2.72594	0.00641178	0.149041
1190005I06Rik	174.994	0.437198	0.186356	2.34604	0.018974	0.23488
Ier2	473.851	0.43711	0.183027	2.38823	0.0169298	0.22579
Mndal	156.766	0.436696	0.172502	2.53155	0.011356	0.189112
Apoa1	232753	0.434984	0.17155	2.5356	0.0112253	0.187821
Mzt2	226.604	0.434742	0.156592	2.77628	0.00549849	0.138659
Uqcr11	3128.82	0.433506	0.154415	2.80741	0.00499423	0.132904
Mxd1	108.714	0.4335	0.187074	2.31726	0.0204894	0.241747
Dclre1c	302.571	0.433316	0.181932	2.38175	0.0172306	0.227109
Krt18	4909.58	0.432471	0.20689	2.09034	0.036587	0.311811
Acvr2b	167.557	0.43214	0.213106	2.02782	0.0425791	0.330477
Abca8b	773.34	0.431805	0.137789	3.13381	0.0017255	0.0730159
Hint2	1414.55	0.431651	0.170609	2.53006	0.0114042	0.189112
Gpr19	71.6182	0.431319	0.199182	2.16545	0.0303534	0.283381
Stab2	501.314	0.431274	0.214132	2.01406	0.0440029	0.335967
Rarres2	6626.34	0.430819	0.181014	2.38002	0.0173115	0.227295
Coa4	104.677	0.427447	0.201815	2.11802	0.0341737	0.302713
Ezh2	43.4649	0.42408	0.211692	2.00329	0.0451466	0.33823
Selp	115.452	0.424027	0.171708	2.46946	0.0135316	0.20459
Srsf11	1486.97	0.422417	0.177939	2.37395	0.0175991	0.22909
Metap1d	836.293	0.421282	0.212764	1.98004	0.047699	0.345227
Rps25	2986.38	0.419772	0.166831	2.51615	0.0118644	0.193511
Mapk1ip1	363.805	0.419151	0.149315	2.80716	0.004998	0.132904
Gas7	108.724	0.41887	0.201415	2.07963	0.0375593	0.315138
Agxt	4846.2	0.418685	0.189508	2.20933	0.0271517	0.270298
Hnmt	193.527	0.418089	0.195581	2.13768	0.0325431	0.296025
Ndufc1	561.75	0.417921	0.174817	2.39062	0.0168201	0.22539
Kifc2	318.464	0.41774	0.193378	2.16022	0.0307555	0.285575
Mitd1	101.309	0.417435	0.206007	2.02631	0.0427327	0.330555
Anapc15	176.525	0.416323	0.15108	2.75564	0.00585769	0.143372
Gtf2h5	462.687	0.414371	0.156007	2.6561	0.00790503	0.163211
Riok1	109.81	0.41429	0.184549	2.24488	0.0247759	0.262319
Ugp2	3697.23	0.414249	0.133449	3.10417	0.00190814	0.0776205
Adcy6	626.284	0.412473	0.16966	2.43118	0.0150499	0.214496
Alb	1.1306e+06	0.412376	0.164829	2.50184	0.012355	0.196817
Casp6	404.076	0.411386	0.12465	3.30033	0.000965704	0.053009
Asgr2	4969.5	0.409253	0.150131	2.72596	0.00641138	0.149041
Dcxr	1673.77	0.409177	0.202626	2.01937	0.0434492	0.333307
Tomm34	257.789	0.409136	0.142895	2.86319	0.00419404	0.119675
Rpl38	1997.36	0.408719	0.205096	1.99282	0.0462815	0.341802
Ndufb4	1467.88	0.408557	0.173046	2.36098	0.0182268	0.231442
Uqcrb	2235.12	0.408556	0.156612	2.60872	0.0090881	0.174153
Zfp870	71.5247	0.408089	0.174449	2.3393	0.0193197	0.23598
Slc35b1	656.287	0.408082	0.124747	3.27128	0.00107063	0.0558523
Gjc3	215.728	0.405873	0.171992	2.35984	0.018283	0.231811
Ccpg1os	135.422	0.405835	0.137358	2.95457	0.00313105	0.10141
Qtrt2	91.9726	0.405605	0.156581	2.59039	0.00958671	0.175415
Rpl27a	6474.6	0.405298	0.177976	2.27726	0.0227707	0.253654
Tatdn1	153.988	0.404598	0.203647	1.98676	0.0469488	0.343705
Kdm5a	434.356	0.404475	0.139974	2.88964	0.0038568	0.114597
P2ry4	115.962	0.403699	0.176345	2.28926	0.0220644	0.250896
Znrd1	159.836	0.402786	0.190058	2.11928	0.0340667	0.302713
Hivep1	310.55	0.401293	0.142761	2.81095	0.00493949	0.132119
Nab2	344.139	0.40128	0.19836	2.02299	0.043074	0.331495
Ifit3	115.764	0.401084	0.170573	2.3514	0.0187031	0.23488
Arvcf	187.904	0.399234	0.172301	2.31708	0.0204994	0.241747
Sdhb	3052.3	0.398543	0.115411	3.45325	0.000553879	0.0385306
Morc2a	365.786	0.3977	0.125146	3.1779	0.00148348	0.0658567
Thpo	716.327	0.397369	0.196987	2.01724	0.0436709	0.334582
Tshb	162.007	0.39703	0.187734	2.11485	0.0344429	0.30372
Emsy	328.952	0.396521	0.148134	2.67676	0.0074337	0.159014
Yif1b	498.653	0.395762	0.13414	2.95037	0.00317393	0.102229
Carf	87.7189	0.395587	0.176496	2.24134	0.0250043	0.262319
Zfp653	180.867	0.395581	0.165679	2.38763	0.0169575	0.22579
Otc	4845.04	0.394474	0.198576	1.98652	0.0469759	0.343719
Smlr1	437.498	0.39434	0.188814	2.08851	0.036752	0.312361
Hspb11	190.154	0.393529	0.178815	2.20076	0.027753	0.272506
Pcbd2	203.357	0.393488	0.169219	2.32531	0.0200553	0.238777
Ndufb7	1280.76	0.393006	0.188768	2.08195	0.037347	0.314541
Ndufs8	1117.18	0.392261	0.188587	2.08	0.0375253	0.315138
Stoml1	73.4678	0.391385	0.191667	2.04201	0.0411508	0.325491
Rps17	3101.85	0.391276	0.164472	2.37899	0.0173603	0.22733
Fmc1	287.032	0.390006	0.152302	2.56074	0.0104451	0.182328
Phip	230.967	0.387721	0.189747	2.04336	0.041017	0.324809
Nrn1	2874.54	0.386951	0.154351	2.50695	0.0121779	0.194904
Spcs2	1642.38	0.386615	0.144091	2.68314	0.00729354	0.158487
Golgb1	1195.12	0.38621	0.117554	3.2854	0.00101839	0.0548005
Fus	897.22	0.385979	0.195949	1.96979	0.0488623	0.349294
Cox6b1	3357.29	0.38579	0.171858	2.24482	0.0247795	0.262319
Pura	532.897	0.385128	0.179173	2.14947	0.0315969	0.289697
Slirp	230.044	0.385116	0.161493	2.38473	0.0170917	0.226635
Tfpt	177.667	0.38414	0.157068	2.44569	0.0144575	0.209994
Phpt1	243.247	0.383632	0.170628	2.24835	0.0245538	0.262319
Fxyd1	5698.23	0.382891	0.187003	2.04752	0.0406072	0.324269
Jph1	105.972	0.380717	0.172552	2.20639	0.0273569	0.270756
Stxbp4	80.9369	0.38058	0.172123	2.21109	0.0270296	0.270151
Cyp2a12	8737.84	0.380408	0.175575	2.16664	0.0302621	0.283303
Mfsd10	123.62	0.380325	0.183339	2.07443	0.0380391	0.316532
Fam193b	1542.8	0.379245	0.174882	2.16857	0.0301151	0.2829
Dph7	88.8496	0.378745	0.192655	1.96593	0.0493071	0.350885
Gmppb	172.504	0.377625	0.156461	2.41354	0.0157983	0.218182
Cox17	301.464	0.37535	0.141754	2.6479	0.00809946	0.165229
Nfkb2	195.123	0.374495	0.14722	2.54378	0.0109659	0.186371
Eps8l2	2480.43	0.374352	0.138743	2.69817	0.00697219	0.153892
Prpf40b	403.709	0.374105	0.135097	2.76916	0.00562004	0.140686
Rpl17	5222.65	0.373979	0.181702	2.0582	0.0395706	0.321327
Pyroxd1	444.74	0.372925	0.170421	2.18826	0.028651	0.277535
Wdcp	157.541	0.372438	0.134218	2.77488	0.00552222	0.139001
Adhfe1	1696.82	0.372362	0.160464	2.32053	0.020312	0.240692
Srsf7	428.284	0.371717	0.13835	2.68679	0.00721433	0.157517
Iscu	1662.69	0.370533	0.139863	2.64925	0.00806718	0.164817
Gstt1	2880.02	0.370435	0.18525	1.99964	0.0455389	0.339567
Fahd1	781.735	0.369633	0.186471	1.98225	0.0474515	0.345071
Rpl35	3641.64	0.369481	0.173905	2.12461	0.0336189	0.300344
Sugct	418.046	0.368221	0.120406	3.05817	0.00222692	0.0842071
Cdk2ap2	796.704	0.367675	0.154823	2.37481	0.0175582	0.228994
Ankrd10	159.207	0.367468	0.176527	2.08165	0.0373744	0.314541
Ndufa13	2402.37	0.365923	0.156238	2.34209	0.0191763	0.23528
Dctpp1	520.833	0.365899	0.175214	2.08829	0.0367712	0.312361
Cuedc2	314.063	0.365785	0.144055	2.53921	0.0111103	0.186784
Celf2	244.821	0.365322	0.183524	1.9906	0.0465253	0.342623
Rps21	1245.62	0.363521	0.134515	2.70246	0.00688276	0.152834
Miip	384.299	0.361814	0.170572	2.12119	0.0339061	0.302094
Snapc3	276.954	0.361772	0.144093	2.51068	0.01205	0.193907
Ndufv3	1547.55	0.361626	0.174984	2.06663	0.0387689	0.31872
Nek1	117.634	0.360872	0.154414	2.33704	0.019437	0.236778
Atp5j2	2871.1	0.360755	0.171616	2.10211	0.0355436	0.30806
Clk4	488.254	0.360514	0.160547	2.24553	0.0247341	0.262319
Jund	3146.77	0.360273	0.153504	2.34699	0.0189258	0.23488
Ilf2	220.861	0.360126	0.105078	3.42723	0.000609767	0.0410557
Gtf2e2	114.113	0.35991	0.135105	2.66393	0.00772333	0.16119
Slc38a3	16056.2	0.359358	0.147774	2.43181	0.0150238	0.214409
Mapk8ip3	563.694	0.359287	0.159693	2.24986	0.0244576	0.262319
Akap8l	690.48	0.358627	0.160057	2.24061	0.0250512	0.262319
Tma16	218.08	0.358305	0.17212	2.08171	0.0373685	0.314541
Rpl31	2644.14	0.358022	0.15814	2.26396	0.0235765	0.258408
Hps4	287.628	0.357201	0.175513	2.03518	0.0418324	0.328289
Luc7l2	2190.46	0.357115	0.142159	2.51208	0.0120021	0.193844
Uimc1	448.75	0.357106	0.172054	2.07554	0.0379363	0.316532
Ubl5	965.504	0.35693	0.153354	2.32749	0.0199394	0.238435
Cox16	518.323	0.355875	0.158898	2.23964	0.0251142	0.262319
Dtymk	161.959	0.355135	0.146294	2.42755	0.0152013	0.21553
Clk2	282.322	0.355001	0.148162	2.39603	0.0165738	0.224873
Tle3	225.47	0.354836	0.141129	2.51427	0.0119278	0.193695
Pigv	284.314	0.354823	0.16707	2.12379	0.0336873	0.300744
Nufip1	165.061	0.353547	0.143575	2.46245	0.0137992	0.207261
Eny2	708.869	0.353241	0.132061	2.67482	0.00747687	0.159317
Fbxl12	201.272	0.352837	0.141482	2.49387	0.0126359	0.198491
Iffo1	200.349	0.352812	0.152795	2.30906	0.0209403	0.244208
U2surp	500.74	0.352042	0.137162	2.56662	0.0102695	0.181582
Sec23b	495.902	0.351853	0.137244	2.5637	0.0103563	0.181768
Ubn2	340.853	0.351714	0.139917	2.51373	0.0119462	0.193695
Atf4	2141.44	0.351561	0.153381	2.29207	0.0219014	0.250896
Mob4	346.537	0.351404	0.103986	3.37935	0.000726576	0.0441371
Cyp2d22	5024.82	0.351226	0.115195	3.04897	0.00229628	0.0859877
Sf1	2243.98	0.350971	0.0829811	4.22952	2.34186e-05	0.00551871
Rps15	4681.3	0.350871	0.162907	2.15381	0.031255	0.287904
Dap3	540.333	0.350276	0.142038	2.46608	0.0136602	0.205851
Hemk1	179.396	0.350076	0.131878	2.65455	0.0079414	0.163715
Itfg2	222.985	0.349721	0.129175	2.70734	0.00678252	0.151936
Rps27l	1573.07	0.34843	0.170706	2.04112	0.0412393	0.325626
Gps2	592.49	0.348211	0.151532	2.29794	0.0215651	0.247662
Zfp213	125.077	0.347572	0.13939	2.49352	0.0126483	0.198491
Minos1	799.662	0.346328	0.166271	2.08291	0.0372598	0.314541
Zfp346	99.6716	0.345658	0.151701	2.27855	0.0226937	0.253413
Dbt	867.156	0.345552	0.119194	2.89909	0.00374253	0.11292
Ndufb6	550.865	0.345532	0.135957	2.54149	0.0110382	0.186614
Rps2	15307.3	0.345334	0.130665	2.6429	0.00822002	0.166446
Map4k2	301.205	0.344942	0.161391	2.1373	0.0325738	0.296025
Cox7a2	1448.9	0.34494	0.127457	2.70633	0.00680309	0.151936
Naxe	758.494	0.344853	0.115055	2.9973	0.00272378	0.0938029
Phf20l1	502.583	0.344343	0.135607	2.53926	0.0111086	0.186784
Abcc6	2823.02	0.344315	0.105225	3.27218	0.0010672	0.0558523
Cox8a	4653.73	0.343627	0.131298	2.61716	0.0088665	0.172632
Pon1	12804.5	0.342421	0.143332	2.38901	0.0168939	0.225758
Spp2	835.438	0.342309	0.15375	2.2264	0.0259876	0.266515
Gmppa	558.132	0.342293	0.142692	2.39881	0.0164483	0.224085
Arfgap1	492.886	0.341799	0.109526	3.12071	0.00180415	0.075002
Nfkbib	522.313	0.340957	0.157761	2.16123	0.0306775	0.285238
Crem	386.523	0.340292	0.161823	2.10286	0.0354776	0.307683
Lrig2	132.683	0.34005	0.168996	2.01217	0.0442017	0.33617
Zcchc4	137.416	0.339539	0.143559	2.36514	0.0180231	0.230183
Tmem205	7923.48	0.339323	0.164005	2.06898	0.0385482	0.31866
Thoc2	458.747	0.339222	0.161513	2.10028	0.0357041	0.308668
Unk	199.844	0.338855	0.140429	2.413	0.0158218	0.218216
Slc10a7	229.879	0.338557	0.155084	2.18306	0.0290313	0.279831
Cox6a1	6190.82	0.336712	0.148153	2.27274	0.0230419	0.255145
Gmeb1	242.175	0.336133	0.142822	2.35351	0.0185969	0.23427
Churc1	531.272	0.335862	0.16277	2.06342	0.0390728	0.319981
Magt1	789.158	0.334276	0.113975	2.93289	0.00335818	0.105274
Haao	6737.35	0.332208	0.155985	2.12974	0.0331932	0.297783
Ufl1	405.79	0.331679	0.159857	2.07485	0.0380006	0.316532
Pttg1	667.346	0.329732	0.14898	2.21327	0.0268793	0.269399
Gulo	4796.45	0.329665	0.143296	2.30059	0.021415	0.247422
Zfp715	225.081	0.327556	0.157898	2.07448	0.0380346	0.316532
Rpl3	2936.83	0.326561	0.159653	2.04544	0.0408114	0.324283
Nol8	170.922	0.325917	0.140106	2.32622	0.020007	0.238777
Leng1	173.601	0.32557	0.14285	2.2791	0.0226612	0.253257
Mrpl39	1151.91	0.325379	0.117696	2.76457	0.00569984	0.1414
Pnisr	853.84	0.325098	0.160017	2.03165	0.0421895	0.329512
Eral1	300.672	0.324779	0.12192	2.66388	0.00772457	0.16119
Ddx39b	923.29	0.324674	0.158747	2.04523	0.0408319	0.324283
Ddost	1245.53	0.32418	0.131388	2.46736	0.0136114	0.205342
Cdkn1b	396.867	0.323078	0.121312	2.6632	0.00774016	0.161269
Stx5a	975.533	0.322959	0.0932386	3.46379	0.000532631	0.0381152
Mfap1a	351.589	0.322603	0.153756	2.09815	0.0358922	0.309157
Ap3m1	1176.74	0.321764	0.152751	2.10646	0.0351645	0.30704
Pxmp4	4471.96	0.321723	0.1489	2.16066	0.0307216	0.285454
Rbms1	635.925	0.321524	0.142597	2.25478	0.0241472	0.261496
Rpl27	2765.86	0.321447	0.160497	2.00282	0.0451965	0.33823
Cep162	130.491	0.321385	0.160793	1.99875	0.0456356	0.339697
Rsbn1	167.822	0.320553	0.151687	2.11325	0.0345794	0.304409
Rpl37a	2638.55	0.319334	0.155385	2.05511	0.0398682	0.322246
Ndufa2	921.325	0.319135	0.149462	2.13522	0.0327429	0.296513
Rpl21	2231.76	0.318939	0.154615	2.0628	0.039132	0.320002
Commd1	303.19	0.318909	0.162642	1.96081	0.0499011	0.353393
Prpf39	369.33	0.318788	0.147715	2.15813	0.0309181	0.286113
Auh	617.681	0.3181	0.121937	2.60872	0.00908809	0.174153
Cdk20	151.022	0.317722	0.146102	2.17466	0.0296557	0.280849
Rdh16	1225	0.317641	0.130755	2.42927	0.0151291	0.214804
Phyh	30565.6	0.317462	0.145104	2.18782	0.0286825	0.277624
Cdc23	180.023	0.317144	0.122099	2.59744	0.00939221	0.174294
2510002D24Rik	355.209	0.316531	0.136512	2.31871	0.0204109	0.241328
Lpar6	349.99	0.316513	0.142763	2.21705	0.0266198	0.268714
Taf3	185.673	0.314976	0.151058	2.08513	0.0370576	0.313954
Palmd	759.077	0.314137	0.112373	2.79549	0.00518217	0.13543
Purb	606.908	0.31399	0.143534	2.18757	0.0287009	0.277624
Atp5j	2847.61	0.313476	0.149692	2.09414	0.0362473	0.310618
Traf7	239.204	0.313446	0.151763	2.06536	0.0388885	0.319045
Cnpy3	788.587	0.313165	0.114865	2.72637	0.00640358	0.149041
Cryzl2	320.598	0.312346	0.147846	2.11264	0.0346316	0.304525
Rps11	3706.02	0.311541	0.15296	2.03674	0.041676	0.327938
Tubgcp3	346.241	0.311419	0.12617	2.46825	0.0135776	0.205059
Cdk11b	684.571	0.31137	0.132586	2.34843	0.0188525	0.23488
Kri1	200.177	0.310977	0.132562	2.3459	0.0189811	0.23488
Naa20	222.159	0.310782	0.157001	1.97949	0.047761	0.345227
Uvssa	253.71	0.31046	0.15346	2.02307	0.0430662	0.331495
Zfp143	104.671	0.308972	0.15532	1.98926	0.0466727	0.343153
Zfp141	167.193	0.308907	0.135204	2.28475	0.0223277	0.25242
Macrod1	702.122	0.308789	0.14745	2.0942	0.0362425	0.310618
Bod1l	368.275	0.308343	0.146624	2.10296	0.0354694	0.307683
Ypel2	484.417	0.308203	0.13749	2.24164	0.0249848	0.262319
Dalrd3	844.379	0.307963	0.0968961	3.17828	0.00148152	0.0658567
Appl2	330.395	0.30771	0.11274	2.72937	0.00634547	0.148448
Mmachc	373.042	0.307374	0.137562	2.23444	0.0254543	0.263637
Bphl	1635.03	0.307186	0.143896	2.13477	0.0327796	0.296513
Rps20	2575.84	0.307036	0.152938	2.00759	0.0446872	0.336706
Edc4	450.466	0.307016	0.103496	2.96645	0.00301261	0.0996521
Swi5	1606.7	0.306541	0.0993445	3.08563	0.0020312	0.0797583
Rrnad1	315.104	0.305997	0.154216	1.98421	0.0472322	0.344968
Ccdc130	126.725	0.305014	0.145722	2.09313	0.0363379	0.311167
Cox7b	1983.75	0.304687	0.122307	2.49116	0.0127327	0.198537
Srsf5	2843.49	0.304661	0.128389	2.37295	0.0176469	0.229232
Psmg3	163.744	0.304538	0.147317	2.06723	0.0387128	0.31872
Nlrc5	475.375	0.304443	0.135633	2.24462	0.0247927	0.262319
Tbc1d23	233.49	0.304344	0.138587	2.19605	0.0280887	0.273834
Stk19	162.505	0.303926	0.143032	2.12488	0.0335967	0.300344
Kansl1l	234.533	0.30328	0.154354	1.96484	0.0494331	0.35117
Fbxw4	253.715	0.300971	0.126524	2.37877	0.0173706	0.22733
Prdx5	3815.3	0.300439	0.144188	2.08366	0.037191	0.314541
Mif	2653.67	0.299835	0.141208	2.12336	0.0337234	0.300869
Ivd	3201.29	0.29936	0.0855404	3.49963	0.000465896	0.0347689
Trmt2a	303.743	0.298852	0.124321	2.40387	0.0162227	0.22151
Tomm40	694.619	0.297506	0.113543	2.62021	0.00878765	0.172338
Pex11g	555.36	0.296925	0.115797	2.56418	0.0103421	0.181768
Pnrc2	916.572	0.296738	0.14351	2.06771	0.0386674	0.31872
Mad2l2	535.43	0.296145	0.132817	2.22972	0.0257662	0.26539
Tbpl1	153.532	0.293966	0.12873	2.28358	0.0223961	0.252668
Rufy2	187.825	0.293374	0.132315	2.21725	0.0266063	0.268714
Dnajc7	782.102	0.292817	0.106738	2.74334	0.00608176	0.145519
Rplp1	5025.01	0.291452	0.115964	2.5133	0.0119607	0.193695
Rpl19	5707.28	0.290543	0.141918	2.04726	0.0406322	0.324269
Rab33b	183.738	0.290415	0.139639	2.07975	0.0375483	0.315138
Smndc1	323.141	0.290081	0.129601	2.23825	0.0252045	0.262319
Cbr4	241.934	0.289977	0.139632	2.07673	0.0378265	0.316409
Tnfaip2	489.662	0.289384	0.132626	2.18195	0.0291135	0.280227
Usp48	722.73	0.288765	0.107682	2.68164	0.00732621	0.158754
Clcn2	789.923	0.288205	0.135274	2.13053	0.0331279	0.29777
1110032A03Rik	536.082	0.287972	0.123679	2.32837	0.0198923	0.238435
Atp5l	2829.59	0.287282	0.111225	2.58288	0.00979781	0.177071
Pipox	4673.67	0.287139	0.141008	2.03633	0.0417169	0.328071
Eprs	1769.62	0.286939	0.127667	2.24756	0.0246043	0.262319
Usp42	138.616	0.2864	0.131728	2.17418	0.0296917	0.280849
Cep170	294.802	0.286328	0.131398	2.17908	0.0293254	0.280425
Gtf2a1	346.332	0.285925	0.119398	2.39473	0.0166325	0.224873
Cecr2	357.827	0.285327	0.12706	2.24561	0.0247291	0.262319
Rpl30	2056.45	0.283255	0.131408	2.15554	0.0311194	0.287449
Sec61a1	2040.83	0.283156	0.130186	2.17501	0.0296295	0.280849
Stk3	173.822	0.281964	0.129392	2.17915	0.0293209	0.280425
Acadsb	1587.51	0.281942	0.113534	2.48334	0.0130157	0.200562
Xbp1	3956.52	0.281764	0.143173	1.96799	0.049069	0.350039
Rlim	515.899	0.281359	0.109151	2.57771	0.0099458	0.178398
Kdm5d	212.116	0.27975	0.131655	2.12487	0.0335971	0.300344
Aurkaip1	978.241	0.27952	0.136522	2.04744	0.0406153	0.324269
Endog	597.868	0.278977	0.141338	1.97384	0.0484004	0.348135
Arsk	173.529	0.276893	0.131333	2.10833	0.0350027	0.306537
Sardh	8967.38	0.276815	0.136354	2.03012	0.0423439	0.329776
Rpl11	4548.83	0.276689	0.138472	1.99816	0.045699	0.339805
Irak2	608.88	0.276196	0.123836	2.23034	0.0257247	0.265363
Cnbp	3907.7	0.275829	0.109874	2.51042	0.0120589	0.193907
Mterf3	341.889	0.275206	0.0935634	2.94138	0.00326751	0.103935
Rps14	3945.53	0.274991	0.133085	2.06628	0.0388024	0.31872
Rps16	4545.43	0.274913	0.139826	1.96611	0.0492854	0.350885
Ndufs3	2073.46	0.274769	0.0998193	2.75267	0.00591122	0.143648
Arid2	388.079	0.272932	0.0964486	2.82981	0.00465751	0.127155
Ercc4	210.496	0.27231	0.130638	2.08447	0.0371176	0.314132
Vegfa	2018.33	0.271598	0.103872	2.61474	0.00892953	0.173365
B2m	39136.2	0.271411	0.137483	1.97414	0.0483658	0.348112
Prr14	1019.32	0.269876	0.112778	2.39299	0.0167118	0.225042
Kmt2c	433.746	0.269572	0.133228	2.02339	0.0430334	0.331495
Dctn6	248.561	0.269536	0.114918	2.34546	0.0190035	0.23488
Zfp110	494.125	0.268303	0.12196	2.19992	0.0278128	0.27254
Syvn1	2021.32	0.268055	0.119788	2.23774	0.0252377	0.262319
Mplkip	247.338	0.268038	0.133952	2.001	0.0453926	0.338845
Mvb12a	1114.2	0.267889	0.101041	2.65128	0.00801885	0.164567
Nags	1323.74	0.26355	0.106339	2.47839	0.0131975	0.201757
Mib2	447.799	0.26256	0.132786	1.97731	0.0480065	0.346255
Zkscan5	235.608	0.262055	0.129295	2.0268	0.0426832	0.330534
Coro1b	1256.72	0.260683	0.0969067	2.69004	0.00714433	0.156238
Coq3	338.104	0.26027	0.107831	2.41368	0.0157923	0.218182
Trim11	492.36	0.258967	0.109554	2.36383	0.0180872	0.230183
Mecp2	330.224	0.258314	0.0965691	2.67492	0.0074748	0.159317
Tshz1	314.48	0.25817	0.11536	2.23795	0.0252242	0.262319
Chd8	650.877	0.257503	0.105167	2.44851	0.014345	0.209084
Rmi1	210.435	0.256442	0.115201	2.22603	0.0260119	0.266515
Dcp1a	172.112	0.255036	0.128632	1.98268	0.0474031	0.345071
Hdac2	258.854	0.254871	0.120491	2.11528	0.0344063	0.303593
Zfp266	280.25	0.25481	0.11378	2.2395	0.0251234	0.262319
Arhgap5	1045.68	0.254516	0.102928	2.47275	0.0134079	0.203321
Sh3gl1	346.693	0.253192	0.12407	2.04072	0.0412782	0.325745
Fcf1	353.57	0.252716	0.121831	2.07432	0.0380496	0.316532
Zmynd8	626.421	0.251259	0.116384	2.15887	0.0308603	0.285921
Arhgap29	887.935	0.249578	0.125312	1.99164	0.0464102	0.342328
Kdm5b	343.469	0.248389	0.100131	2.48065	0.0131145	0.200951
Atp5c1	4394.96	0.248287	0.0950745	2.6115	0.00901469	0.174029
Pigm	244.845	0.248189	0.118674	2.09135	0.0364964	0.31154
Cope	1532.02	0.247277	0.115662	2.13793	0.0325226	0.296025
Nktr	711.909	0.246768	0.121736	2.02707	0.0426549	0.330503
Supt20	371.97	0.24661	0.121428	2.03092	0.0422627	0.329596
Ankzf1	400.602	0.245521	0.122555	2.00336	0.0451383	0.33823
Dcps	311.2	0.245112	0.115875	2.11532	0.0344027	0.303593
Serp1	2903.17	0.241253	0.111159	2.17033	0.0299816	0.282418
Aldh2	32000.9	0.241008	0.0911149	2.6451	0.00816678	0.166206
Cyp4f15	3522.05	0.240631	0.114637	2.09907	0.0358103	0.309
Larp4b	1014.49	0.240604	0.105007	2.29131	0.0219457	0.250896
Atp11b	494.388	0.239895	0.11006	2.17967	0.0292822	0.280425
Sfswap	590.434	0.239835	0.112277	2.13611	0.0326704	0.296334
Rnf181	1200.12	0.237894	0.111515	2.13329	0.0329013	0.296711
Smpd2	556.835	0.237546	0.118994	1.99629	0.0459027	0.340238
Ifnar1	1022.77	0.236416	0.0935137	2.52815	0.0114666	0.189254
Fam135a	407.748	0.234426	0.11445	2.04829	0.0405313	0.324269
Smap1	595.86	0.233382	0.108458	2.15182	0.0314113	0.288722
Mtmr14	447.863	0.233059	0.103385	2.25428	0.0241785	0.261496
Ndufa10	2050.17	0.230532	0.102492	2.24927	0.024495	0.262319
Zfp869	316.88	0.229542	0.115945	1.97975	0.0477318	0.345227
Gmps	671.895	0.229408	0.100206	2.28937	0.0220578	0.250896
Rexo1	787.788	0.227483	0.0944467	2.40858	0.0160147	0.219768
Rpl29	3869.12	0.22746	0.113658	2.00128	0.0453624	0.338805
Son	2693.27	0.226986	0.101281	2.24116	0.025016	0.262319
Ascc1	218.428	0.226831	0.108051	2.09929	0.0357914	0.309
Stx16	574.236	0.226601	0.0946146	2.39499	0.016621	0.224873
Suclg2	2862.71	0.225775	0.108693	2.07718	0.0377853	0.316409
Snx17	254.365	0.225549	0.107502	2.0981	0.0358964	0.309157
Ptbp1	2059.26	0.225498	0.0962092	2.34383	0.0190867	0.234957
Mgea5	801.829	0.22376	0.110964	2.01651	0.043747	0.334977
Kdm7a	257.07	0.222398	0.111813	1.98902	0.0466986	0.34316
Marc2	5901.11	0.217799	0.0800851	2.7196	0.0065361	0.150396
Uqcrh	1952.94	0.21592	0.0839398	2.57232	0.0101019	0.180018
Dffa	333.41	0.21222	0.103194	2.05652	0.0397322	0.321337
Cdk16	657.987	0.210806	0.102817	2.0503	0.0403347	0.32353
Zmym5	555.798	0.209512	0.104326	2.00824	0.0446182	0.336706
Selenoo	1500.25	0.206099	0.103535	1.99063	0.0465214	0.342623
Rpl10a	3791.63	0.205898	0.0943492	2.1823	0.0290872	0.280172
Ndufb5	1425.91	0.202566	0.0885879	2.28661	0.0222186	0.251393
Eif4a2	3180.41	0.202193	0.0967299	2.09028	0.0365924	0.311811
Rpl23	1313.39	0.199359	0.0975858	2.04291	0.0410616	0.324974
Atp5mpl	851.877	0.197863	0.0939505	2.10603	0.0352013	0.30704
Map3k3	338.183	0.195467	0.0971717	2.01156	0.0442662	0.336194
Gtf3c2	1001.24	0.181989	0.0837393	2.17328	0.0297595	0.281055
Mpc1	3293.35	0.180549	0.089005	2.02852	0.0425068	0.330398
Fcho2	414.534	0.179014	0.082827	2.1613	0.0306718	0.285238
Pcmtd1	1621.92	0.164286	0.0812994	2.02076	0.0433049	0.332897
Surf4	4492.81	-0.135778	0.0650987	-2.08573	0.0370032	0.313781
Slc25a39	8751.91	-0.136608	0.0648568	-2.1063	0.0351783	0.30704
Rab7	3740.64	-0.146019	0.0743474	-1.96401	0.0495287	0.351334
Nars	1273.97	-0.154645	0.0673042	-2.2977	0.0215787	0.247662
Atp6ap1	1224.2	-0.154895	0.0706917	-2.19114	0.028442	0.27649
Zmiz2	857.571	-0.165678	0.0836142	-1.98146	0.0475395	0.345071
Cpsf1	804.295	-0.166515	0.0818504	-2.03438	0.0419128	0.328289
Psmd12	1407.65	-0.168255	0.066511	-2.52974	0.0114148	0.189112
Emc3	968.392	-0.169137	0.0817549	-2.06883	0.0385619	0.31866
Txnrd1	2082.23	-0.170777	0.0815978	-2.09291	0.0363575	0.311167
Tmem115	605.48	-0.177102	0.0734257	-2.41198	0.015866	0.218605
Mrpl43	718.028	-0.177225	0.0826346	-2.14468	0.0319781	0.292359
Bnip3l	1654.86	-0.177818	0.0868907	-2.04646	0.0407116	0.324269
Dnajc22	1024.49	-0.179443	0.0820705	-2.18645	0.0287826	0.278067
Tmem250-ps	1368.29	-0.179451	0.0892406	-2.01086	0.0443399	0.336194
Vkorc1l1	893.306	-0.185456	0.0944291	-1.96397	0.0495332	0.351334
Tmem147	970.726	-0.186064	0.0925527	-2.01036	0.0443929	0.336194
Rnpepl1	1486.16	-0.187458	0.0864489	-2.16843	0.0301261	0.2829
Prkcsh	1984.16	-0.187862	0.0711379	-2.64081	0.00827074	0.166541
Mgat1	1121.11	-0.188285	0.0806511	-2.33457	0.019566	0.237503
Zfp91	1828.55	-0.18936	0.0654443	-2.89345	0.00381031	0.11446
Chmp1a	1046.29	-0.189828	0.0952184	-1.99361	0.0461948	0.341476
Hars	529.875	-0.192754	0.0971761	-1.98355	0.0473058	0.345071
Apex1	397.127	-0.193542	0.0921108	-2.10119	0.035624	0.308296
Psma1	1076.79	-0.193661	0.0845567	-2.2903	0.0220037	0.250896
Osbpl2	467.858	-0.193953	0.0984918	-1.96923	0.0489271	0.349509
Hspa4	1528.37	-0.194557	0.0934628	-2.08165	0.0373746	0.314541
Pitpna	948.255	-0.195544	0.0788864	-2.4788	0.0131823	0.201757
Nfx1	751.971	-0.19658	0.0835058	-2.35409	0.0185682	0.23427
Pld3	467.964	-0.196982	0.0906468	-2.17307	0.0297752	0.281055
Man2a2	725.97	-0.197282	0.0976979	-2.0193	0.0434558	0.333307
Tmem259	3001.18	-0.197439	0.0890432	-2.21734	0.0265999	0.268714
Hax1	1029.49	-0.197591	0.0975385	-2.02577	0.042788	0.330555
Rab1b	2298	-0.198677	0.0832783	-2.3857	0.0170467	0.226428
Actn4	3112.47	-0.200471	0.0778903	-2.57376	0.0100601	0.17974
Uhrf2	330.148	-0.200938	0.101614	-1.97747	0.0479889	0.346255
Tpp1	2070.88	-0.202348	0.0618424	-3.272	0.0010679	0.0558523
Slc3a2	1013.49	-0.202951	0.090185	-2.25039	0.0244242	0.262319
Grk6	310.427	-0.207731	0.101616	-2.04427	0.0409269	0.324283
Plod1	1118.1	-0.208463	0.0798843	-2.60956	0.00906594	0.174153
Psmc4	1935.63	-0.210114	0.101051	-2.07928	0.0375915	0.315215
Clptm1	1988.39	-0.2105	0.0813426	-2.58782	0.00965842	0.17625
Phf10	308.587	-0.211058	0.104117	-2.02712	0.0426497	0.330503
Psma5	1011.43	-0.211059	0.0897141	-2.35257	0.0186439	0.234646
Chmp3	852.645	-0.211075	0.0841815	-2.50738	0.0121629	0.194892
Dennd5a	565.188	-0.211081	0.105136	-2.0077	0.0446749	0.336706
Fam20c	794.41	-0.211169	0.103618	-2.03796	0.041554	0.327478
Cab39	952.028	-0.212091	0.0970723	-2.18488	0.028898	0.278742
Ttc17	556.165	-0.212373	0.0909029	-2.33626	0.0194777	0.237006
Ubb	19061.7	-0.21255	0.095404	-2.2279	0.0258874	0.266237
Keap1	970.047	-0.214445	0.0939793	-2.28183	0.0224992	0.252668
Ogdh	4471.02	-0.214498	0.102574	-2.09115	0.036515	0.31154
Txnl4a	1136.75	-0.21507	0.101416	-2.12068	0.0339492	0.302094
Kpna1	778.199	-0.215365	0.106231	-2.02733	0.0426291	0.330503
Vav2	675.052	-0.216129	0.0913542	-2.36583	0.0179896	0.230183
Hfe	852.969	-0.216248	0.0912965	-2.36863	0.0178539	0.229562
Sephs1	668.095	-0.216861	0.107977	-2.0084	0.0446006	0.336706
Klhdc10	1149.58	-0.21687	0.0967486	-2.24158	0.0249883	0.262319
Itgb1	2062.3	-0.21819	0.109247	-1.99722	0.045801	0.339853
Psmd1	2289.32	-0.218313	0.108507	-2.01198	0.0442225	0.33617
Pip4k2c	443.804	-0.218428	0.110957	-1.96857	0.0490021	0.349744
Rnpep	574.261	-0.219325	0.10684	-2.05285	0.0400875	0.323064
Apc	441.165	-0.219515	0.0942029	-2.33024	0.0197937	0.238435
Dtnbp1	779.437	-0.221005	0.0765959	-2.88534	0.00390994	0.115018
Mrpl12	1591.57	-0.221194	0.0969465	-2.28161	0.0225126	0.252668
Thoc3	383.793	-0.224136	0.101298	-2.21264	0.0269226	0.269581
Fiz1	358.805	-0.224342	0.0957141	-2.34388	0.0190845	0.234957
Lgals9	7349.81	-0.224569	0.0924476	-2.42915	0.0151343	0.214804
Naa50	780.675	-0.22468	0.0980555	-2.29135	0.0219431	0.250896
Psmd7	1421.2	-0.22556	0.0723037	-3.11962	0.00181085	0.075002
Ppm1a	2012.06	-0.22639	0.102027	-2.21893	0.0264917	0.268714
Tfip11	365.645	-0.227268	0.108253	-2.09942	0.0357801	0.309
Wdr82	640.523	-0.229758	0.110861	-2.07249	0.0382199	0.317176
Sptbn1	718.634	-0.230177	0.101085	-2.27707	0.0227819	0.253654
Zbtb22	408.061	-0.230392	0.113581	-2.02844	0.0425149	0.330398
Psmb5	1464.75	-0.230659	0.101054	-2.28253	0.0224583	0.252668
Stam2	237.701	-0.231286	0.10988	-2.1049	0.0352997	0.307391
Furin	4408.41	-0.233448	0.106207	-2.19805	0.0279459	0.273222
Uba1	3158.94	-0.233765	0.0914916	-2.55504	0.0106176	0.183466
Atp2c1	501.878	-0.233906	0.100494	-2.32756	0.0199357	0.238435
Zfp318	475.304	-0.234232	0.11694	-2.00301	0.0451759	0.33823
Ubr2	1235.92	-0.234382	0.0810431	-2.89206	0.00382723	0.114465
Prpf19	1622.29	-0.234659	0.0876657	-2.67674	0.00743415	0.159014
Mrps34	733.312	-0.235017	0.0909577	-2.5838	0.00977185	0.177071
Atl3	1175.92	-0.235031	0.106505	-2.20675	0.0273314	0.2707
Pink1	3164.84	-0.2356	0.117642	-2.00268	0.0452112	0.33823
Msl1	755.008	-0.237915	0.0797105	-2.98474	0.00283822	0.0957847
Naprt	2132.45	-0.239231	0.112295	-2.13039	0.0331392	0.29777
Adck5	741.698	-0.23946	0.110574	-2.16562	0.0303406	0.283381
Slc25a32	382.99	-0.239466	0.120433	-1.98838	0.0467699	0.343343
Inpp5a	242.902	-0.24002	0.116828	-2.05447	0.0399304	0.322368
Rab5b	1643.42	-0.241698	0.115374	-2.0949	0.0361798	0.310618
Eif4b	4310.25	-0.242025	0.119451	-2.02614	0.0427505	0.330555
Sppl2a	3193.05	-0.24258	0.108569	-2.23434	0.025461	0.263637
Psmb4	2013.94	-0.24305	0.0866016	-2.80653	0.00500775	0.132905
Mgrn1	1239.72	-0.243297	0.119945	-2.0284	0.042519	0.330398
Nr2f6	1654.33	-0.243477	0.123941	-1.96447	0.0494761	0.351293
Acadvl	6867.88	-0.244336	0.105881	-2.30764	0.021019	0.2445
Babam1	955.287	-0.244396	0.117952	-2.072	0.0382652	0.317359
Glrx5	1225.49	-0.244432	0.120205	-2.03347	0.0420052	0.328636
Pacsin2	757.256	-0.245062	0.111212	-2.20355	0.0275558	0.271349
Taf5l	214.202	-0.245513	0.115285	-2.12962	0.0332032	0.297783
Parva	1200.12	-0.246218	0.119507	-2.06027	0.0393724	0.320704
Eef1g	3013.43	-0.246528	0.0821536	-3.00081	0.00269262	0.0931713
Abcf2	688.054	-0.246979	0.109981	-2.24565	0.0247264	0.262319
Txndc15	1412.54	-0.247122	0.103824	-2.38019	0.0173037	0.227295
Kdm2a	980.891	-0.247579	0.115668	-2.14043	0.0323204	0.2947
Marf1	965.696	-0.248331	0.114599	-2.16696	0.0302379	0.283303
Maea	491.506	-0.248655	0.101413	-2.45192	0.0142098	0.208374
Cdc42bpb	1260.27	-0.248724	0.119097	-2.08842	0.0367599	0.312361
Psmc3	1913.81	-0.249307	0.0798659	-3.12157	0.00179891	0.075002
Rad23b	3164.24	-0.251252	0.115182	-2.18135	0.0291573	0.280255
Vps53	492.284	-0.251323	0.0879083	-2.85892	0.00425087	0.120541
Dsg2	1535.3	-0.252155	0.125234	-2.01346	0.0440658	0.335967
Slc35c2	405.675	-0.252486	0.126384	-1.99777	0.0457419	0.339805
Mafg	1881.53	-0.252905	0.110576	-2.28716	0.0221866	0.251252
Foxo4	399.312	-0.25325	0.106355	-2.38117	0.0172575	0.227109
Pik3c2a	386.922	-0.253831	0.12802	-1.98275	0.0473952	0.345071
Pfkl	590.117	-0.254047	0.124134	-2.04656	0.0407009	0.324269
Dlc1	671.763	-0.254229	0.124306	-2.04518	0.0408372	0.324283
Myrf	885.083	-0.254766	0.0926112	-2.75093	0.00594271	0.143648
Mgat4b	630.061	-0.255523	0.0840732	-3.0393	0.00237131	0.0871265
Pip4p1	327.771	-0.256248	0.116079	-2.20752	0.0272777	0.270363
Vmac	288.315	-0.256633	0.123715	-2.07439	0.0380433	0.316532
Tm2d3	409.075	-0.257088	0.127547	-2.01563	0.0438388	0.335304
Ces1c	39148.2	-0.257218	0.12492	-2.05906	0.039488	0.321263
Josd1	820.265	-0.257981	0.109387	-2.35842	0.0183531	0.232054
Vat1	589.018	-0.258439	0.106692	-2.4223	0.0154228	0.216399
Tmed4	1264.04	-0.258443	0.100057	-2.58296	0.00979577	0.177071
Cmpk1	1125.4	-0.258583	0.12799	-2.02034	0.0433482	0.333012
Ddx23	560.078	-0.259328	0.128708	-2.01486	0.0439188	0.335729
B4galnt1	2918.77	-0.259624	0.112118	-2.31563	0.0205784	0.241845
Ngly1	458.485	-0.25988	0.122913	-2.11434	0.0344863	0.303906
Ube2k	845.888	-0.261177	0.100844	-2.58992	0.00959984	0.175415
Csnk1d	1031.2	-0.261187	0.11658	-2.24041	0.0250642	0.262319
Retreg3	1138.15	-0.261324	0.129041	-2.02512	0.0428551	0.330555
9130401M01Rik	293.099	-0.262668	0.110858	-2.3694	0.0178168	0.229562
Akirin1	457.405	-0.2629	0.128943	-2.03888	0.0414617	0.327005
Hectd1	2656.9	-0.263889	0.126702	-2.08275	0.0372743	0.314541
Mapk3	751.981	-0.263928	0.0860269	-3.06798	0.00215514	0.0824888
Nabp2	747.757	-0.26423	0.101136	-2.61261	0.00898537	0.173709
Lamtor1	915.344	-0.265071	0.0954105	-2.77821	0.00546591	0.138305
Tmem219	644.446	-0.265327	0.0939	-2.82563	0.00471875	0.127862
Nsun2	991.127	-0.26615	0.131046	-2.03097	0.0422581	0.329596
Rrp36	262.979	-0.266248	0.133664	-1.99192	0.0463799	0.34229
Dnajc3	2879.35	-0.26692	0.0905636	-2.94732	0.00320542	0.102603
Rubcn	302.762	-0.267105	0.115798	-2.30665	0.0210742	0.244517
Ankrd13a	466.409	-0.267191	0.0942805	-2.834	0.0045969	0.126674
C1rl	2505.4	-0.267431	0.113391	-2.35848	0.0183501	0.232054
Dusp28	224.47	-0.267633	0.127713	-2.09557	0.0361199	0.310495
Cops6	1416.06	-0.268691	0.118284	-2.27157	0.0231125	0.255171
Tex261	1585.63	-0.268871	0.109692	-2.45115	0.01424	0.208374
Unc50	355.344	-0.26964	0.113693	-2.37166	0.0177084	0.229232
Ppip5k2	429.14	-0.269699	0.125241	-2.15343	0.0312845	0.287904
Guk1	439.458	-0.269756	0.108935	-2.4763	0.0132751	0.202279
Txndc12	636.797	-0.271144	0.12204	-2.22177	0.026299	0.267667
Abcg8	2101.82	-0.271648	0.111984	-2.42578	0.0152757	0.215692
Tmx2	539.499	-0.27243	0.131794	-2.06708	0.0387265	0.31872
Ywhaq	1304.72	-0.274078	0.0853047	-3.21293	0.00131386	0.0617109
Usp14	526.066	-0.274262	0.13335	-2.0567	0.0397149	0.321337
Trio	274.326	-0.274308	0.113194	-2.42335	0.0153782	0.216399
Kat14	324.429	-0.27441	0.126708	-2.16569	0.0303352	0.283381
Sphk2	1751.59	-0.274624	0.129488	-2.12085	0.0339343	0.302094
H2afz	603.267	-0.275215	0.131954	-2.08568	0.0370073	0.313781
Rnf10	3124.82	-0.275343	0.122136	-2.2544	0.0241707	0.261496
Dennd1a	552.309	-0.275989	0.120537	-2.28966	0.0220411	0.250896
Carhsp1	1411.21	-0.276089	0.101507	-2.71991	0.00652992	0.150396
Naa60	2021.96	-0.276334	0.138777	-1.99121	0.0464574	0.342492
Perp	1712.91	-0.276338	0.12445	-2.22047	0.0263871	0.268148
Nt5c2	379.645	-0.277677	0.131568	-2.11053	0.0348128	0.3056
Fchsd2	301.124	-0.277757	0.139261	-1.9945	0.0460971	0.341124
Spop	1387.08	-0.278275	0.117198	-2.3744	0.0175773	0.229024
Slc39a9	706.763	-0.278705	0.137049	-2.03361	0.0419905	0.328636
Uvrag	405.279	-0.278705	0.116801	-2.38615	0.0170259	0.226372
Creb3l3	6837.01	-0.278804	0.103105	-2.70407	0.00684965	0.152726
Clip1	690.98	-0.279428	0.119229	-2.34363	0.0190971	0.234957
Kdm1b	280.203	-0.279472	0.131139	-2.13112	0.0330795	0.29777
Ctsd	5923.62	-0.279877	0.101284	-2.76329	0.00572213	0.141685
Tmod3	256.925	-0.280164	0.127502	-2.19734	0.0279962	0.273518
Ldha	18000.1	-0.280647	0.141188	-1.98776	0.0468383	0.343429
Trip6	356.529	-0.280826	0.11397	-2.46403	0.0137383	0.206801
Necab1	696.344	-0.28088	0.121474	-2.31227	0.0207627	0.242759
Slc26a1	2456.45	-0.280956	0.10288	-2.73091	0.00631601	0.148092
Extl3	393.591	-0.281004	0.12392	-2.26762	0.0233524	0.256782
Smug1	158.449	-0.281577	0.13433	-2.09616	0.036068	0.310244
Cops5	716.676	-0.281762	0.0890393	-3.16447	0.00155367	0.0672012
Abcd1	397.275	-0.281902	0.133197	-2.11644	0.0343076	0.303113
Dtnb	647.127	-0.282662	0.117988	-2.39568	0.0165897	0.224873
Taf6	286.118	-0.283555	0.0983035	-2.88448	0.00392059	0.115018
Cct4	1084.82	-0.284277	0.13882	-2.04781	0.040579	0.324269
Dolk	234.145	-0.284408	0.14415	-1.97299	0.0484964	0.348135
Zdhhc3	488.991	-0.284544	0.119332	-2.38447	0.0171035	0.226635
Rfc2	339.394	-0.284607	0.144831	-1.9651	0.0494028	0.351138
Cox15	494.644	-0.285153	0.0948738	-3.0056	0.00265057	0.0927451
Ccdc93	155.95	-0.285497	0.138415	-2.06261	0.0391495	0.320002
Ece1	3181.73	-0.28566	0.135768	-2.10402	0.0353765	0.307391
Atic	342.621	-0.286824	0.143068	-2.00481	0.0449831	0.337967
Ogfr	585.335	-0.286844	0.117448	-2.4423	0.0145939	0.211526
Psmc1	1862.01	-0.287381	0.117021	-2.4558	0.0140571	0.208374
Spns1	519.525	-0.287385	0.109965	-2.61341	0.00896437	0.173548
Ptdss1	816.121	-0.287977	0.0742557	-3.87818	0.00010524	0.0134432
Tm7sf3	1032.3	-0.288253	0.143416	-2.00991	0.0444408	0.336194
Upf3a	186.724	-0.288762	0.131038	-2.20366	0.0275482	0.271349
Pgam1	2838.31	-0.28897	0.106649	-2.70953	0.00673781	0.151936
Rnf121	263.439	-0.290762	0.118334	-2.45713	0.0140051	0.208356
Maco1	690.288	-0.290777	0.11411	-2.54822	0.0108274	0.185559
Rhbdd2	511.577	-0.290983	0.143926	-2.02176	0.0432014	0.332288
Ei24	4762.58	-0.291841	0.123435	-2.36433	0.0180629	0.230183
Ndel1	484.335	-0.29185	0.12566	-2.32255	0.0202036	0.239707
Hacd3	3299.76	-0.29187	0.114694	-2.54478	0.0109347	0.186371
Cdc37	1434.5	-0.292075	0.0899845	-3.24584	0.00117106	0.058204
Phactr4	775.736	-0.292156	0.110535	-2.64312	0.00821467	0.166446
Ddx58	309.506	-0.292275	0.134325	-2.17588	0.0295642	0.280849
Ppm1m	278.489	-0.293004	0.142905	-2.05034	0.0403313	0.32353
St7l	333.615	-0.293362	0.0954841	-3.07236	0.0021237	0.0819964
Tmem185a	254.485	-0.29384	0.126356	-2.3255	0.0200454	0.238777
Man1a2	528.003	-0.294001	0.1223	-2.40393	0.0162199	0.22151
Mtap	312.579	-0.2941	0.145347	-2.02344	0.0430283	0.331495
Rxylt1	512.453	-0.295339	0.111042	-2.65971	0.00782074	0.161785
Atg14	281.309	-0.29556	0.148927	-1.98459	0.0471896	0.344913
Ctsh	4318.33	-0.295837	0.128708	-2.29852	0.0215322	0.247662
Egln1	566.308	-0.296069	0.106007	-2.79292	0.0052234	0.135702
Ap1b1	847.38	-0.297749	0.0934016	-3.18784	0.0014334	0.0647368
Xpot	1220.33	-0.298019	0.114628	-2.59988	0.00932574	0.174294
Gda	300.525	-0.298109	0.135956	-2.19268	0.0283301	0.275599
Mcfd2	2469.46	-0.298155	0.102287	-2.91487	0.00355832	0.108317
Prpsap1	1521.8	-0.298329	0.10879	-2.74224	0.00610219	0.145519
Ppp6r1	1534.5	-0.298347	0.134903	-2.21157	0.0269965	0.270123
Vps13d	1284.71	-0.298755	0.123352	-2.42197	0.0154367	0.216399
Sft2d2	637.959	-0.298865	0.139019	-2.14982	0.0315695	0.289697
Egln2	974.276	-0.299739	0.115684	-2.59102	0.00956922	0.175415
Igf2r	469.295	-0.29975	0.106388	-2.8175	0.00483987	0.130219
Rbbp7	737.346	-0.299799	0.126214	-2.37532	0.0175336	0.228929
Ubqln1	2148.16	-0.299809	0.130484	-2.29767	0.0215807	0.247662
Pcx	7346.94	-0.299818	0.140359	-2.13608	0.0326731	0.296334
Agap1	165.867	-0.299926	0.124151	-2.41582	0.0156998	0.218113
Xpo7	935.28	-0.300423	0.118847	-2.5278	0.0114779	0.189254
AU022252	1004.31	-0.300478	0.12562	-2.39195	0.0167592	0.225235
Cfb	20016.3	-0.300631	0.136159	-2.20794	0.0272486	0.270298
Slc10a1	9223.02	-0.300702	0.151233	-1.98834	0.0467738	0.343343
Sumo3	1193.02	-0.301461	0.0916324	-3.2899	0.00100224	0.0541445
Ctnnbip1	201.667	-0.302565	0.147262	-2.0546	0.0399173	0.322368
Hps1	181.448	-0.303286	0.114708	-2.64398	0.00819379	0.166408
Sos1	603.982	-0.304717	0.144816	-2.10418	0.0353631	0.307391
Serinc3	5569.37	-0.305014	0.153828	-1.98282	0.0473874	0.345071
Txnrd2	507.413	-0.305427	0.140158	-2.17916	0.0293201	0.280425
Rcor1	353.888	-0.305723	0.135205	-2.26119	0.0237475	0.259457
Cd151	689.009	-0.305954	0.0969188	-3.15681	0.00159505	0.0683519
Gpx1	27401.8	-0.306242	0.153231	-1.99856	0.0456557	0.339697
Dbnl	331.52	-0.30649	0.136094	-2.25205	0.0243191	0.262319
Katna1	181.735	-0.306778	0.133111	-2.30468	0.0211846	0.245591
Pdhb	1119.56	-0.307012	0.136195	-2.25421	0.0241828	0.261496
Abhd3	835.396	-0.307517	0.117372	-2.62001	0.00879263	0.172338
Rnf187	1714.06	-0.307832	0.0947001	-3.2506	0.0011516	0.0576561
Atp6v1c1	399.158	-0.307989	0.137094	-2.24655	0.0246688	0.262319
Tapbpl	344.599	-0.308066	0.145508	-2.11718	0.0342446	0.302827
Sfmbt1	405.043	-0.308795	0.12539	-2.46267	0.0137907	0.207261
Mrps23	320.515	-0.308922	0.143344	-2.15511	0.031153	0.287449
Gtf3c6	257.642	-0.309024	0.12251	-2.52244	0.0116543	0.191225
Fkrp	306.255	-0.309183	0.107165	-2.88512	0.00391263	0.115018
Sfxn1	1893.33	-0.309979	0.10411	-2.97743	0.00290679	0.0973774
Cblc	495.758	-0.309988	0.11601	-2.67207	0.0075384	0.159992
Zdhhc9	1984.04	-0.309995	0.145679	-2.12793	0.0333426	0.298837
Mrps12	477.04	-0.310144	0.13249	-2.34088	0.0192381	0.235424
Ltbr	2176.67	-0.310691	0.0856154	-3.62891	0.000284615	0.0247778
Ifrd2	732.826	-0.310818	0.106521	-2.91791	0.00352386	0.107992
Riox2	158.791	-0.311053	0.153976	-2.02014	0.0433685	0.333012
Flywch1	425.619	-0.311114	0.155823	-1.99658	0.0458705	0.340183
Cdc14b	596.2	-0.311408	0.14451	-2.15493	0.0311677	0.287449
Hspa8	28233.7	-0.311908	0.152216	-2.04912	0.0404502	0.324076
Dst	1189.27	-0.312989	0.144335	-2.16848	0.0301219	0.2829
Aph1a	1554.98	-0.313245	0.127785	-2.45136	0.014232	0.208374
Twsg1	741.183	-0.313599	0.108867	-2.88056	0.00396973	0.115198
Cox7a2l	1521.12	-0.313674	0.134875	-2.32566	0.0200364	0.238777
Cpped1	969.129	-0.314499	0.0858046	-3.6653	0.000247051	0.0228155
Arl8a	355.484	-0.315422	0.118401	-2.66402	0.00772124	0.16119
Galnt1	637.097	-0.31603	0.124197	-2.5446	0.0109404	0.186371
Atxn10	1209.09	-0.316056	0.145048	-2.17898	0.0293332	0.280425
Dgcr2	865.847	-0.3165	0.140681	-2.24977	0.0244636	0.262319
Slc38a10	1367.04	-0.317058	0.135864	-2.33364	0.0196145	0.23788
Btd	2322.14	-0.317226	0.126746	-2.50284	0.01232	0.196487
Mavs	1333.67	-0.317558	0.161152	-1.97055	0.0487757	0.34904
Raph1	696.24	-0.318256	0.14163	-2.24709	0.0246343	0.262319
Ctc1	101.722	-0.318326	0.15563	-2.04541	0.0408149	0.324283
BC005624	434.255	-0.31897	0.151554	-2.10466	0.0353208	0.307391
Pgk1	3327.59	-0.320349	0.149106	-2.14847	0.0316767	0.290186
Cux1	495.907	-0.320782	0.0912347	-3.51601	0.000438089	0.0336725
Itpk1	426.6	-0.321259	0.136974	-2.34541	0.0190062	0.23488
Acads	2178.81	-0.322541	0.138345	-2.33142	0.0197311	0.238435
Gps1	771.843	-0.322551	0.136045	-2.37091	0.0177442	0.229232
Slc11a2	634.882	-0.323235	0.116065	-2.78496	0.00535342	0.136767
Mrps18a	434.544	-0.323355	0.138121	-2.3411	0.0192271	0.235424
Letm1	953.741	-0.324403	0.153106	-2.11881	0.0341068	0.302713
Spats2	129.489	-0.324456	0.154044	-2.10626	0.0351819	0.30704
Pdzk1	670.029	-0.325194	0.164215	-1.98029	0.0476712	0.345227
Slc35c1	320.451	-0.325357	0.133147	-2.44359	0.014542	0.210999
Arfgef2	956.75	-0.3257	0.132849	-2.45166	0.0142198	0.208374
Cds2	1560.69	-0.328544	0.120862	-2.71833	0.00656127	0.150722
Rin2	201.292	-0.32875	0.145769	-2.25529	0.0241153	0.261496
Tns3	280.384	-0.328796	0.165285	-1.98926	0.0466721	0.343153
Tbcd	273.391	-0.328816	0.158585	-2.07344	0.038131	0.316824
Slc25a10	3576.02	-0.32916	0.12755	-2.58064	0.00986169	0.177716
Ywhag	1348.69	-0.329306	0.132268	-2.48968	0.0127857	0.19877
Ppat	183.91	-0.329557	0.167145	-1.97168	0.048646	0.348659
Fndc4	629.643	-0.329609	0.151505	-2.17556	0.0295884	0.280849
Ergic1	953.25	-0.330092	0.117931	-2.79902	0.00512585	0.134472
Eaf1	626.114	-0.330165	0.141337	-2.33602	0.0194904	0.237006
Rtcb	741.317	-0.330365	0.155966	-2.11818	0.0341596	0.302713
Pex14	1479.47	-0.330598	0.119885	-2.75764	0.0058221	0.143096
Mocos	904.876	-0.332145	0.168957	-1.96585	0.0493159	0.350885
Eef2	27224.3	-0.332579	0.150443	-2.21067	0.0270586	0.270151
Desi1	1024.83	-0.332673	0.098153	-3.38933	0.000700625	0.0435567
Fbxl19	135.471	-0.333153	0.165468	-2.0134	0.0440729	0.335967
Ccny	650.575	-0.333408	0.16005	-2.08315	0.0372375	0.314541
Gpr180	394.567	-0.333868	0.148213	-2.25262	0.0242829	0.262319
Pi4k2b	365.868	-0.334506	0.142122	-2.35365	0.0185899	0.23427
Lzts3	553.101	-0.334606	0.133677	-2.50308	0.0123117	0.196487
Aggf1	281.595	-0.334889	0.15157	-2.20947	0.0271418	0.270298
Anxa7	1915.41	-0.335093	0.069467	-4.82376	1.40875e-06	0.000771626
Ptpn11	920.228	-0.335636	0.137609	-2.43906	0.0147254	0.21253
Ugdh	3361.12	-0.336068	0.152732	-2.20037	0.0277804	0.27254
Ilf3	220.188	-0.336252	0.138371	-2.43008	0.0150957	0.214804
Dis3l	311.814	-0.336751	0.148183	-2.27254	0.0230542	0.255145
Ppm1l	361.507	-0.337121	0.144761	-2.32882	0.0198686	0.238435
Dhx32	505.457	-0.337294	0.11075	-3.04554	0.0023226	0.0862896
Slc52a2	330.133	-0.337546	0.168387	-2.00458	0.0450078	0.337967
Tbc1d24	387.154	-0.339125	0.155697	-2.17812	0.0293975	0.280439
Prep	529.298	-0.340258	0.1328	-2.56218	0.0104017	0.182037
Gldc	3428.85	-0.34087	0.167652	-2.0332	0.0420321	0.328658
Kif16b	180.532	-0.341143	0.145915	-2.33796	0.0193896	0.236537
Fcgrt	3204.47	-0.341797	0.137348	-2.48855	0.0128267	0.19877
Mfsd1	784.898	-0.342091	0.172822	-1.97944	0.0477667	0.345227
Ahctf1	755.056	-0.342534	0.13072	-2.62037	0.00878341	0.172338
Slc17a2	3100.29	-0.342586	0.126488	-2.70845	0.00675978	0.151936
Dact2	411.392	-0.34334	0.141608	-2.42458	0.0153261	0.216179
Epb41	2646.9	-0.343403	0.165402	-2.07618	0.0378775	0.316532
Pigu	318.501	-0.343735	0.138003	-2.49078	0.0127461	0.198537
Zfyve1	1010.76	-0.343742	0.155619	-2.20887	0.0271837	0.270298
Mmadhc	747.807	-0.343903	0.153305	-2.24325	0.0248805	0.262319
Mat2a	1353.11	-0.344334	0.115302	-2.98635	0.00282326	0.0955158
Lrrc28	356.93	-0.344727	0.143071	-2.40947	0.0159756	0.219768
Ube2v1	1773.76	-0.34493	0.0956061	-3.60782	0.000308776	0.0263771
Pgghg	517.097	-0.345012	0.169306	-2.0378	0.0415697	0.327478
Nsf	243.872	-0.345253	0.154836	-2.2298	0.0257605	0.26539
Zdhhc5	1271.31	-0.345985	0.153996	-2.24671	0.0246584	0.262319
Ggcx	624.422	-0.346566	0.137021	-2.5293	0.0114291	0.18912
Inppl1	735.011	-0.347003	0.139157	-2.4936	0.0126453	0.198491
Myo5b	316.382	-0.347719	0.137826	-2.52288	0.01164	0.19122
Nudc	1159.15	-0.34826	0.0983434	-3.54126	0.000398216	0.0316443
Prkag2	446.925	-0.348509	0.158642	-2.19683	0.0280329	0.273681
Pitpnm1	164.784	-0.34854	0.155217	-2.2455	0.0247358	0.262319
Pgrmc2	1273.49	-0.349176	0.102633	-3.40217	0.00066854	0.0425005
Zkscan17	502.014	-0.349668	0.15884	-2.20138	0.0277092	0.272271
Pde8a	355.829	-0.349895	0.173831	-2.01284	0.0441311	0.33617
Bad	319.395	-0.350503	0.109243	-3.20846	0.00133446	0.0622761
Grina	5883.4	-0.350846	0.0792745	-4.42572	9.61233e-06	0.00273711
Smagp	586.496	-0.35238	0.134969	-2.61082	0.00903262	0.17413
Lims2	1922.61	-0.352405	0.138985	-2.53555	0.011227	0.187821
Entpd5	4632.75	-0.353957	0.15002	-2.3594	0.0183044	0.231867
Ube2z	803.174	-0.354499	0.127166	-2.78768	0.00530865	0.13646
Iqsec2	217.907	-0.355544	0.148614	-2.3924	0.0167387	0.225182
Ykt6	690.715	-0.355807	0.178316	-1.99538	0.0460018	0.340787
Ormdl3	1832.18	-0.35582	0.145782	-2.44077	0.0146559	0.211888
Ppa1	2278.13	-0.355827	0.102835	-3.46016	0.000539852	0.0381862
D1Ertd622e	171.597	-0.356099	0.139683	-2.54935	0.0107925	0.18555
Ptpn21	349.397	-0.356379	0.139016	-2.56358	0.0103598	0.181768
Coro1c	276.454	-0.356628	0.148272	-2.40523	0.0161621	0.221233
Unkl	364.331	-0.357072	0.1542	-2.31564	0.020578	0.241845
Xylt2	341.324	-0.357324	0.137043	-2.60738	0.00912386	0.174169
Pfkm	257.962	-0.357472	0.147121	-2.42978	0.015108	0.214804
Tmbim1	899.959	-0.357707	0.124913	-2.86366	0.0041878	0.119675
Akt1	1279.24	-0.358621	0.105397	-3.40258	0.000667522	0.0425005
Ubqln4	724.106	-0.35873	0.148269	-2.41944	0.0155442	0.217016
Retreg2	3108.44	-0.358841	0.135885	-2.64077	0.00827176	0.166541
Aifm2	557.225	-0.359791	0.166627	-2.15926	0.0308297	0.285876
Dip2c	220.991	-0.35984	0.126845	-2.83684	0.00455621	0.126674
Ywhah	682.72	-0.360602	0.12188	-2.95866	0.00308985	0.100792
Manba	244.302	-0.360622	0.155688	-2.31631	0.0205414	0.241826
Pcyox1	1725.59	-0.360685	0.142537	-2.53047	0.0113911	0.189112
Nfic	3518.99	-0.360993	0.152445	-2.36802	0.0178835	0.229562
Psmd5	499.169	-0.361101	0.163004	-2.21529	0.0267399	0.269131
Map1lc3a	981.895	-0.361294	0.133703	-2.70221	0.00688804	0.152834
Cgrrf1	502.259	-0.361509	0.121989	-2.96346	0.00304203	0.0998423
Fbxw11	346.432	-0.361876	0.179502	-2.016	0.0437998	0.335193
Lamp1	9712.55	-0.361984	0.167062	-2.16677	0.0302524	0.283303
Samm50	1345.61	-0.362574	0.159521	-2.27289	0.0230327	0.255145
Sort1	247.144	-0.363178	0.137047	-2.65003	0.00804842	0.164679
Ssrp1	634.087	-0.363521	0.168547	-2.15679	0.0310219	0.286879
Sptbn2	1258.63	-0.363527	0.120793	-3.00951	0.00261667	0.0924151
Fbh1	249.036	-0.363673	0.17679	-2.05709	0.0396776	0.321327
Cltb	1365.09	-0.363976	0.111592	-3.26167	0.00110759	0.0562215
Pkp4	1073.18	-0.364752	0.162759	-2.24105	0.0250227	0.262319
Sgsh	125.838	-0.365254	0.174772	-2.08988	0.0366283	0.311922
Cct5	1369.17	-0.365336	0.176928	-2.06488	0.038934	0.319226
B4gat1	308.517	-0.365548	0.155584	-2.34952	0.0187977	0.23488
Tor1a	910.615	-0.365713	0.129718	-2.81929	0.00481305	0.129753
Reep5	244.539	-0.366229	0.185989	-1.96908	0.0489435	0.349509
Gin1	119.347	-0.366626	0.182774	-2.0059	0.0448665	0.337685
Zswim5	62.6598	-0.36688	0.180677	-2.03059	0.0422967	0.329596
Anks1	264.865	-0.367314	0.123981	-2.96266	0.00304997	0.0998423
Aven	251.621	-0.36762	0.122759	-2.99464	0.00274772	0.0938895
Hmga1	794.864	-0.367851	0.135166	-2.72146	0.00649934	0.150056
Tatdn2	562.011	-0.368133	0.142496	-2.58346	0.00978146	0.177071
Slc36a1	448.018	-0.368994	0.138368	-2.66677	0.00765841	0.16119
Acly	805.773	-0.369779	0.164863	-2.24295	0.0249002	0.262319
Ccpg1	1265.55	-0.370909	0.145568	-2.54801	0.0108338	0.185559
Gys2	2467.86	-0.371686	0.13971	-2.66041	0.00780455	0.161785
Chpf2	766.874	-0.37182	0.107995	-3.44293	0.000575442	0.0392142
Scamp3	865.858	-0.371934	0.129264	-2.87732	0.00401074	0.115896
Erlin2	444.485	-0.37256	0.122055	-3.05241	0.00227015	0.0852427
Itm2c	364.504	-0.372608	0.15714	-2.37119	0.0177309	0.229232
Psmd2	2380.2	-0.373085	0.123475	-3.02154	0.00251493	0.0897496
Stard3nl	94.6136	-0.373517	0.181579	-2.05705	0.0396817	0.321327
Cadm1	362.692	-0.374076	0.12981	-2.88172	0.00395512	0.115018
Tm6sf2	899.375	-0.37417	0.157733	-2.37218	0.0176836	0.229232
D230025D16Rik	824.935	-0.374645	0.184966	-2.02548	0.0428185	0.330555
Cln5	512.805	-0.374849	0.129887	-2.88596	0.00390228	0.115018
Gaa	2577.4	-0.37501	0.132798	-2.82391	0.0047441	0.128147
Pcyt1a	920.104	-0.375185	0.159933	-2.34589	0.0189818	0.23488
Megf8	321.174	-0.375597	0.140069	-2.68151	0.00732906	0.158754
Itga1	150.891	-0.376495	0.143209	-2.62899	0.00856399	0.169641
Psmd14	527.312	-0.376664	0.101623	-3.70649	0.000210155	0.0209991
Ube2g2	546.218	-0.378206	0.143342	-2.63849	0.00832754	0.166893
Kcnc3	308.474	-0.37851	0.183614	-2.06145	0.0392603	0.32039
Camsap2	204.299	-0.379354	0.184894	-2.05173	0.0401955	0.323172
Rapgef1	794.36	-0.37952	0.140633	-2.69865	0.00696213	0.153892
Pofut1	186.959	-0.380243	0.160566	-2.36814	0.0178778	0.229562
Ccdc85c	293.775	-0.380311	0.159287	-2.38759	0.0169591	0.22579
Camk1	181.92	-0.380613	0.158964	-2.39433	0.0166508	0.224873
Pithd1	415.905	-0.381184	0.166444	-2.29016	0.0220122	0.250896
Prkaa2	784.344	-0.381786	0.170601	-2.23789	0.0252279	0.262319
Nabp1	140.942	-0.382349	0.173078	-2.20911	0.0271672	0.270298
Cnst	302.69	-0.38331	0.119786	-3.19995	0.00137452	0.0632558
Tnk2	547.534	-0.384677	0.142057	-2.70791	0.00677093	0.151936
Pigx	240.877	-0.384952	0.156883	-2.45376	0.0141372	0.208374
Coasy	1666.3	-0.385177	0.179136	-2.15019	0.0315401	0.289697
Dusp3	1295.36	-0.385272	0.154585	-2.49229	0.0126921	0.198537
Bbox1	1818.03	-0.385469	0.169441	-2.27494	0.0229093	0.254365
44628	1186.85	-0.385686	0.182915	-2.10855	0.0349831	0.306537
Tgfa	359.205	-0.385942	0.189611	-2.03544	0.0418062	0.328289
Bmi1	356.526	-0.38617	0.136255	-2.83418	0.00459436	0.126674
Mkrn2os	284.221	-0.386576	0.142566	-2.71155	0.0066969	0.151936
Bscl2	916.051	-0.386693	0.131476	-2.94116	0.00326984	0.103935
Sipa1l1	585.222	-0.388189	0.152617	-2.54354	0.0109735	0.186371
Tulp4	356.212	-0.388748	0.194864	-1.99497	0.046046	0.34093
Emp2	245.704	-0.389016	0.170807	-2.27753	0.0227549	0.253654
Vcp	5602.42	-0.389085	0.130427	-2.98316	0.00285287	0.0960419
Agpat3	5407.46	-0.389493	0.129711	-3.00277	0.0026753	0.0928073
Mcm9	86.1704	-0.390566	0.167742	-2.32836	0.0198928	0.238435
Glb1	176.827	-0.39121	0.184043	-2.12564	0.0335329	0.300344
Hc	16685.4	-0.391262	0.162047	-2.41449	0.0157572	0.218182
Fez2	470.363	-0.391566	0.115264	-3.39712	0.00068099	0.0430915
Ston2	159.921	-0.392113	0.150296	-2.60893	0.00908246	0.174153
Dhrs4	2348.12	-0.392359	0.144066	-2.72347	0.00646001	0.149653
Cdipt	788.106	-0.39274	0.0882821	-4.4487	8.63932e-06	0.00262405
Pank1	3685.89	-0.392866	0.193911	-2.02601	0.0427633	0.330555
Capn2	665.531	-0.393466	0.132696	-2.96517	0.00302511	0.0996521
Sf3a1	402.279	-0.393772	0.14048	-2.80305	0.00506218	0.13383
Sae1	196.323	-0.393888	0.124028	-3.1758	0.00149422	0.0658567
Tmem33	1163.96	-0.393957	0.123176	-3.19833	0.00138224	0.0632893
Nt5dc1	217.981	-0.394275	0.170808	-2.30829	0.0209829	0.244497
Gab1	188.484	-0.394329	0.165612	-2.38103	0.0172641	0.227109
Ppp2r5c	894.092	-0.395348	0.131619	-3.00372	0.00266699	0.0928073
Peli2	461.436	-0.396173	0.150417	-2.63384	0.00844261	0.168345
Tsen34	419.866	-0.39692	0.112546	-3.52674	0.000420716	0.033048
Ran	1092.58	-0.397075	0.167963	-2.36407	0.0180754	0.230183
Cldn12	851.779	-0.397198	0.14251	-2.78717	0.00531708	0.13646
Zfp800	116.136	-0.397202	0.179222	-2.21626	0.026674	0.268865
Mmp19	749.185	-0.397494	0.152588	-2.60501	0.00918716	0.174294
Usp10	1457.98	-0.398176	0.156555	-2.54337	0.010979	0.186371
Orai1	302.729	-0.398302	0.153403	-2.59644	0.0094194	0.174294
Fgfr2	562.956	-0.398646	0.188907	-2.11027	0.034835	0.3056
Rev1	136.403	-0.398869	0.165041	-2.41679	0.0156581	0.218113
Angel1	75.7439	-0.398919	0.199268	-2.00192	0.0452932	0.338658
Elf1	285.899	-0.399262	0.180351	-2.2138	0.0268426	0.269399
Mvp	1041.11	-0.39991	0.176039	-2.27171	0.023104	0.255171
Cep170b	793.798	-0.400403	0.140385	-2.85217	0.00434223	0.122623
Ttc23	521.16	-0.401772	0.146067	-2.7506	0.00594854	0.143648
Gsr	1273.16	-0.40265	0.126757	-3.17654	0.00149044	0.0658567
Icmt	521.574	-0.402819	0.167243	-2.40858	0.0160147	0.219768
Cct3	1123.57	-0.403374	0.120621	-3.34414	0.000825372	0.0475999
Tgfbrap1	922.776	-0.403601	0.153281	-2.63307	0.0084616	0.168345
Sdhd	1751.99	-0.403641	0.179764	-2.2454	0.0247426	0.262319
Gak	1222.63	-0.403925	0.183356	-2.20296	0.0275979	0.271568
Trak2	286.114	-0.404452	0.183141	-2.20842	0.027215	0.270298
Igsf8	152.231	-0.404557	0.179723	-2.251	0.0243856	0.262319
Nup210	271.831	-0.404637	0.182006	-2.22321	0.0262019	0.267659
Itgb5	1055.52	-0.40467	0.125109	-3.23455	0.00121834	0.0601164
Lrrc3	1507.54	-0.405047	0.151997	-2.66484	0.00770239	0.16119
Dnajb12	623.466	-0.405252	0.173121	-2.34085	0.0192397	0.235424
Ifngr2	460.695	-0.40568	0.204322	-1.98549	0.0470895	0.344366
Fam210b	2095.13	-0.406803	0.149853	-2.71468	0.00663388	0.151625
Fam20b	303.513	-0.407155	0.205211	-1.98407	0.0472475	0.344968
Acer3	169.339	-0.407204	0.159163	-2.5584	0.0105155	0.182625
Gramd1c	507.537	-0.407221	0.16598	-2.45343	0.01415	0.208374
Txnrd3	111.244	-0.407227	0.184782	-2.20383	0.0275365	0.271349
Yipf3	1324.33	-0.407505	0.126038	-3.2332	0.00122412	0.0601844
Fnip2	300.402	-0.407553	0.159926	-2.54839	0.0108223	0.185559
Tmem164	106.908	-0.408359	0.203226	-2.00939	0.0444963	0.336194
Casp3	203.202	-0.40948	0.194305	-2.1074	0.0350827	0.306788
Capn10	368.94	-0.410489	0.139153	-2.9499	0.00317876	0.102229
Arhgap35	1571.33	-0.410648	0.151717	-2.70667	0.00679627	0.151936
Bend7	205.951	-0.410997	0.153059	-2.68522	0.00724822	0.157753
Serping1	28213.6	-0.411089	0.208494	-1.97171	0.0486427	0.348659
Dhx58	143.548	-0.41117	0.1637	-2.51172	0.0120144	0.193844
Pop1	115.065	-0.41131	0.162743	-2.52735	0.0114926	0.189254
Mapk14	1145.1	-0.411461	0.170102	-2.4189	0.0155673	0.217117
Il3ra	47.129	-0.412097	0.207949	-1.98172	0.0475105	0.345071
Mfsd4b1	635.549	-0.413955	0.170869	-2.42264	0.0154082	0.216399
Creg1	11969.6	-0.414532	0.152876	-2.71156	0.00669674	0.151936
Slc48a1	1387.51	-0.414827	0.106285	-3.90296	9.50217e-05	0.0127329
D17Wsu92e	5383.8	-0.415188	0.130294	-3.18654	0.00143986	0.0647368
Eif4g1	5114.15	-0.415259	0.181947	-2.28231	0.0224712	0.252668
Lrrk1	162.823	-0.415278	0.16189	-2.56519	0.0103119	0.181768
Hmgcs2	75812	-0.415664	0.162638	-2.55576	0.0105958	0.183454
Slc5a6	113.617	-0.415665	0.183052	-2.27076	0.0231618	0.255509
Psme4	1323.16	-0.416788	0.18067	-2.3069	0.0210602	0.244517
Stard3	306.798	-0.418103	0.131202	-3.18672	0.00143894	0.0647368
Srr	2014.42	-0.419057	0.142253	-2.94585	0.00322066	0.10285
Gfra1	5692.09	-0.419397	0.204483	-2.05101	0.040266	0.323358
Pigt	989.523	-0.420276	0.176035	-2.38745	0.0169656	0.22579
Dcakd	754.209	-0.420767	0.158209	-2.65957	0.00782413	0.161785
Etfdh	3919.84	-0.420795	0.203625	-2.06652	0.0387794	0.31872
Cln8	635.651	-0.422176	0.149409	-2.82564	0.00471864	0.127862
Ephx1	11791.3	-0.422873	0.187197	-2.25898	0.0238848	0.259885
Gata6	178.716	-0.423632	0.197093	-2.14941	0.0316022	0.289697
App	598.239	-0.423799	0.190371	-2.22617	0.0260029	0.266515
Lsr	2749.24	-0.423837	0.106423	-3.98257	6.81751e-05	0.0103535
Coa5	1358.87	-0.423929	0.123953	-3.42008	0.000626036	0.0417398
Hmgcr	257.743	-0.425427	0.183931	-2.31297	0.0207241	0.242755
Stim2	214.281	-0.426347	0.163863	-2.60185	0.00927219	0.174294
Abhd4	1014.18	-0.426389	0.115034	-3.70662	0.000210043	0.0209991
Ptprg	303.52	-0.426899	0.168696	-2.53057	0.0113876	0.189112
Pcsk6	1748.1	-0.427174	0.165407	-2.58256	0.00980703	0.177071
Dhrs1	1506.17	-0.427628	0.193017	-2.2155	0.0267258	0.269131
Slc4a2	564.465	-0.428875	0.104526	-4.10304	4.07761e-05	0.00819599
Nadk	3323.69	-0.428997	0.140886	-3.04498	0.00232692	0.0862896
Pi4kb	445.883	-0.429396	0.11385	-3.7716	0.000162205	0.018277
Clu	48635.6	-0.42942	0.1703	-2.52156	0.0116836	0.191477
Hadhb	3738.01	-0.429423	0.213559	-2.0108	0.044347	0.336194
Gas1	340.287	-0.430067	0.213553	-2.01386	0.0440243	0.335967
Rnf149	1150.38	-0.430931	0.196856	-2.18907	0.0285917	0.277353
Tmem189	333.808	-0.431145	0.217465	-1.9826	0.0474126	0.345071
Hlf	737.348	-0.431865	0.148808	-2.90216	0.00370594	0.112312
Nampt	784.193	-0.432227	0.150929	-2.86378	0.00418619	0.119675
Fam69a	172.811	-0.432624	0.183655	-2.35563	0.0184911	0.233582
Lonp2	4075.58	-0.433339	0.181389	-2.389	0.0168945	0.225758
Por	13383.5	-0.434382	0.210783	-2.0608	0.039322	0.320485
Agtpbp1	164.424	-0.435135	0.177252	-2.45489	0.0140926	0.208374
Hsp90ab1	15047.1	-0.435841	0.112038	-3.89013	0.000100189	0.0131103
Htatip2	893.948	-0.437061	0.125427	-3.48458	0.000492907	0.0360247
Enpp1	439.079	-0.43749	0.194632	-2.24778	0.02459	0.262319
Lgals3bp	1303.93	-0.437919	0.145698	-3.00567	0.00264998	0.0927451
Adarb1	174.016	-0.439287	0.203	-2.16398	0.030466	0.284044
Pitpnm2	1127.04	-0.439336	0.156903	-2.80006	0.00510938	0.134472
Metrn	50.7967	-0.439676	0.199446	-2.20448	0.0274903	0.271349
Fam110a	44.5607	-0.439869	0.215461	-2.04152	0.041199	0.325584
Azin1	584.839	-0.440492	0.2128	-2.06998	0.0384542	0.318461
Ube2e2	309.148	-0.440799	0.164645	-2.67727	0.00742243	0.159014
Snrpb	613.944	-0.441582	0.184455	-2.39399	0.0166664	0.224873
Slc40a1	1288.09	-0.441863	0.199258	-2.21754	0.0265862	0.268714
Sgms1	161.437	-0.441874	0.182097	-2.42659	0.0152416	0.215654
Lrp3	482.043	-0.442249	0.0840497	-5.26176	1.42685e-07	0.000114719
Kctd9	141.084	-0.44256	0.192405	-2.30015	0.0214398	0.247499
Zfp526	44.1938	-0.443816	0.225189	-1.97086	0.0487403	0.348969
Txndc5	2218.14	-0.444243	0.0938173	-4.73519	2.18852e-06	0.00106831
Tgm2	1752.67	-0.444288	0.164783	-2.6962	0.00701345	0.154116
Flot2	901.114	-0.445185	0.137901	-3.2283	0.00124529	0.0602619
St13	1441.12	-0.445363	0.144732	-3.07716	0.00208986	0.0811485
Abcc2	3949.89	-0.445731	0.222147	-2.00647	0.0448061	0.337416
Ggt6	584.191	-0.446088	0.131026	-3.40459	0.000662646	0.0425005
Gch1	2260.41	-0.447134	0.193748	-2.30781	0.02101	0.2445
Ldlrad3	108.929	-0.447701	0.181965	-2.46037	0.0138794	0.20778
Ugt1a1	10013.1	-0.448419	0.2253	-1.99032	0.0465562	0.342666
Ccdc71l	86.406	-0.449511	0.158297	-2.83966	0.00451613	0.12623
Atp9a	927.915	-0.449604	0.160629	-2.79903	0.00512571	0.134472
Sox12	277.821	-0.449895	0.19325	-2.32804	0.01991	0.238435
Dpp7	378.298	-0.450326	0.144523	-3.11594	0.00183361	0.0750353
Tpi1	5245.14	-0.450733	0.110866	-4.06557	4.79156e-05	0.00861724
Scarb2	2635.85	-0.450774	0.160994	-2.79995	0.00511113	0.134472
Dnaja1	2162.42	-0.451373	0.176104	-2.56311	0.010374	0.181785
Tango6	100.563	-0.451788	0.214305	-2.10816	0.0350175	0.306537
Cmtm4	881.981	-0.452216	0.22297	-2.02815	0.0425446	0.330398
Usp5	899.267	-0.452236	0.174593	-2.59023	0.00959127	0.175415
Tmem56	4488.26	-0.452959	0.21112	-2.1455	0.0319126	0.291956
Bop1	397.662	-0.45342	0.180365	-2.51391	0.0119402	0.193695
Polr2m	903.598	-0.453617	0.228229	-1.98755	0.046861	0.343429
Tent4a	311.141	-0.455698	0.163101	-2.79396	0.00520663	0.135551
Hadha	7284.41	-0.455932	0.209703	-2.17418	0.0296913	0.280849
Pdxk	570.502	-0.456966	0.184781	-2.47301	0.0133981	0.203321
Slco2a1	1117.06	-0.457006	0.20639	-2.21429	0.026809	0.269399
Ldlrad4	215.775	-0.457783	0.137366	-3.33257	0.000860475	0.0489395
Sumf1	362.612	-0.457841	0.158854	-2.88214	0.00394979	0.115018
Wnt5b	95.1664	-0.459536	0.2	-2.29769	0.0215797	0.247662
Chmp6	240.987	-0.459802	0.140461	-3.27352	0.00106215	0.0558523
Coq10b	273.113	-0.461685	0.186585	-2.47439	0.0133463	0.203138
Dhrs13	110.72	-0.462111	0.193852	-2.38384	0.0171333	0.226635
Glce	259.246	-0.462449	0.208952	-2.21319	0.0268847	0.269399
Tmem135	1195.07	-0.463545	0.150493	-3.08017	0.00206882	0.0807905
Ccdc117	278.499	-0.464524	0.187525	-2.47713	0.0132442	0.202033
Atp1a1	4380.4	-0.464973	0.153398	-3.03115	0.00243628	0.0880927
Traf3	187.301	-0.465449	0.181903	-2.55878	0.0105041	0.182625
Acot12	2598.38	-0.466188	0.186606	-2.49825	0.0124809	0.197975
Map3k14	88.1793	-0.466404	0.185837	-2.50975	0.0120817	0.194046
Hes6	433.99	-0.466985	0.232096	-2.01203	0.0442164	0.33617
Antxr2	513.992	-0.467842	0.193322	-2.42002	0.0155198	0.216896
Cadps2	144.525	-0.46802	0.213153	-2.1957	0.0281133	0.273879
Ptprf	1680.6	-0.468324	0.195574	-2.39461	0.0166379	0.224873
Tmem184b	457.953	-0.469249	0.198338	-2.3659	0.0179863	0.230183
Pip5k1c	629.389	-0.46978	0.11545	-4.06911	4.71931e-05	0.00861724
Nsmf	1467.02	-0.470124	0.165508	-2.8405	0.0045043	0.126157
Tarsl2	142.984	-0.471049	0.219668	-2.14436	0.0320038	0.292399
Atf5	14026.3	-0.472295	0.136684	-3.45539	0.000549497	0.0385155
Etnk1	1010.69	-0.472631	0.179171	-2.63787	0.00834283	0.166954
Mlkl	82.3603	-0.476353	0.183488	-2.5961	0.00942897	0.174294
Myo19	170.904	-0.476673	0.122349	-3.89601	9.77886e-05	0.0129764
Cryl1	253.451	-0.476682	0.199153	-2.39354	0.0166865	0.224922
Bco1	68.9966	-0.476688	0.174678	-2.72895	0.00635369	0.148448
Nploc4	1286.82	-0.477102	0.194981	-2.44691	0.0144087	0.209508
Cyp3a25	17453.4	-0.479258	0.20846	-2.29904	0.0215028	0.247662
Rnf11	1001.74	-0.479414	0.187364	-2.55873	0.0105055	0.182625
Prcp	103.73	-0.479427	0.196443	-2.44054	0.0146654	0.211888
Gm45978	302.523	-0.480978	0.188826	-2.54721	0.0108588	0.185756
Ido2	731.474	-0.480983	0.232007	-2.07314	0.0381594	0.316867
Tln2	122.357	-0.481428	0.214522	-2.24419	0.0248205	0.262319
Plce1	156.253	-0.483403	0.222125	-2.17626	0.0295356	0.280849
Ccdc91	290.033	-0.483804	0.154466	-3.13211	0.00173557	0.0732154
Ahsa1	1407.22	-0.484424	0.140725	-3.44235	0.00057668	0.0392142
Tmem63a	219.866	-0.484586	0.175878	-2.75523	0.00586503	0.143372
Igsf5	377.056	-0.485864	0.177559	-2.73635	0.00621245	0.14645
Grn	6949.03	-0.486192	0.158781	-3.06202	0.00219846	0.0837008
Metrnl	35.078	-0.487189	0.247917	-1.96513	0.0493989	0.351138
Xpc	267.135	-0.48955	0.173276	-2.82526	0.00472421	0.127862
Pon2	795.191	-0.489645	0.194634	-2.51573	0.0118787	0.193514
Nup62	354.016	-0.490615	0.209095	-2.34638	0.018957	0.23488
Cdc25a	71.5908	-0.492085	0.200499	-2.45431	0.0141156	0.208374
Fam83g	52.0671	-0.49294	0.233347	-2.11248	0.0346456	0.304525
Scyl2	620.071	-0.492961	0.235148	-2.09639	0.0360474	0.310244
Ephb4	334.387	-0.494783	0.149579	-3.30785	0.000940147	0.052024
Acot8	333.039	-0.495235	0.215954	-2.29324	0.021834	0.250358
Tgoln1	3607.55	-0.496144	0.204953	-2.42076	0.015488	0.216896
Mttp	5348.14	-0.496326	0.167955	-2.95511	0.00312553	0.10141
Lrp4	260.688	-0.496882	0.228533	-2.17422	0.0296886	0.280849
Setd4	291.095	-0.497269	0.154512	-3.21833	0.0012894	0.0611929
E130309D02Rik	296.31	-0.497583	0.163655	-3.04043	0.00236239	0.0870326
Axin1	389.741	-0.497674	0.160626	-3.09833	0.00194611	0.0780288
Dock1	180.826	-0.498535	0.231488	-2.15361	0.0312705	0.287904
Lpin2	4486.4	-0.499017	0.169104	-2.95095	0.00316794	0.102229
Rptor	555.64	-0.500214	0.170494	-2.93392	0.00334715	0.105274
Smo	139.787	-0.500355	0.239123	-2.09246	0.0363976	0.311316
Tbc1d13	454.135	-0.502358	0.17888	-2.80835	0.00497956	0.132904
Stim1	636.131	-0.502507	0.153845	-3.26631	0.00108957	0.0562215
Pgm2l1	44.1403	-0.503234	0.245856	-2.04686	0.0406715	0.324269
Gcnt2	250.132	-0.50419	0.148604	-3.39284	0.000691725	0.0435567
Gga2	232.522	-0.504263	0.184541	-2.73252	0.00628517	0.147858
Cbwd1	59.8968	-0.505007	0.203287	-2.48421	0.0129839	0.200298
Slc25a44	814.506	-0.50506	0.134533	-3.75416	0.000173924	0.0188666
Ppm1f	328.587	-0.505949	0.177147	-2.8561	0.00428879	0.121365
Dock8	351.256	-0.507864	0.238033	-2.13358	0.0328768	0.296711
Hspa4l	210.664	-0.507935	0.238014	-2.13406	0.032838	0.296711
Dgcr8	167.706	-0.510969	0.151658	-3.36922	0.000753802	0.0451885
Isoc1	511.236	-0.510971	0.235014	-2.17421	0.029689	0.280849
Slc25a12	271.112	-0.512163	0.232202	-2.20568	0.0274066	0.271051
Lclat1	655.618	-0.512758	0.185797	-2.75977	0.00578417	0.14273
Specc1	52.9587	-0.513146	0.229152	-2.23932	0.0251351	0.262319
Chordc1	350.348	-0.513315	0.133547	-3.8437	0.000121194	0.01479
Ankrd46	743.176	-0.513897	0.233175	-2.20391	0.0275308	0.271349
Psmd13	861.281	-0.515157	0.159627	-3.22725	0.00124987	0.0602619
Bdh1	2769.85	-0.515611	0.249338	-2.06792	0.0386474	0.31872
Maged1	1672.44	-0.515659	0.153369	-3.3622	0.00077323	0.0455734
Prkar2a	667.956	-0.51583	0.260619	-1.97925	0.0477882	0.345227
Amigo1	308.343	-0.516129	0.13272	-3.88886	0.000100715	0.0131103
Oplah	3251.04	-0.516381	0.161477	-3.19786	0.00138451	0.0632893
Celsr1	324.693	-0.516394	0.196367	-2.62974	0.00854498	0.169511
Ak4	777.893	-0.516863	0.169035	-3.05772	0.00223024	0.0842071
Gm43828	1736.92	-0.517093	0.216928	-2.38371	0.0171392	0.226635
Shmt1	1617.66	-0.518263	0.167097	-3.10158	0.00192492	0.0778397
Daglb	364.467	-0.51954	0.15761	-3.29636	0.00097948	0.0535442
Unc13b	145.197	-0.520123	0.161192	-3.22673	0.00125215	0.0602619
Ttf2	45.1957	-0.520575	0.228167	-2.28155	0.022516	0.252668
Iqsec1	747.411	-0.521103	0.140106	-3.71935	0.000199733	0.0205259
Itpripl1	63.5065	-0.521897	0.195699	-2.66684	0.00765686	0.16119
St3gal5	4085.68	-0.522827	0.231826	-2.25526	0.0241173	0.261496
C77080	1169.99	-0.524259	0.258008	-2.03195	0.042159	0.329462
Tmem37	1154.26	-0.524438	0.143058	-3.66592	0.000246454	0.0228155
Psmd3	2004.56	-0.524943	0.151758	-3.45909	0.000542004	0.0381862
Sel1l3	240.341	-0.524947	0.237759	-2.2079	0.0272513	0.270298
Qpctl	215.389	-0.525932	0.111744	-4.70658	2.51904e-06	0.00109479
Kif13a	196.942	-0.527039	0.223249	-2.36077	0.018237	0.231442
Crat	2445.96	-0.52734	0.241956	-2.17949	0.0292956	0.280425
Stbd1	1089.98	-0.527855	0.140865	-3.74724	0.000178792	0.0192419
Eipr1	89.998	-0.528082	0.152264	-3.46821	0.00052394	0.0376906
Dlec1	60.6754	-0.52873	0.268157	-1.97172	0.0486418	0.348659
Me1	1739.23	-0.528875	0.262029	-2.01838	0.0435518	0.333856
Hapln4	304.317	-0.52928	0.221555	-2.38894	0.0168972	0.225758
Ttl	83.6843	-0.530175	0.218559	-2.42577	0.0152758	0.215692
Apom	2825.33	-0.530199	0.171177	-3.09737	0.00195243	0.0780288
Gpd1	6481.88	-0.531564	0.250516	-2.12188	0.0338482	0.301785
Il22ra1	283.322	-0.532294	0.184032	-2.89239	0.00382319	0.114465
Aurka	60.5247	-0.532306	0.182598	-2.91518	0.0035548	0.108317
Slc44a3	75.4832	-0.533235	0.249972	-2.13318	0.03291	0.296711
Sdc1	4268.68	-0.533239	0.182135	-2.92771	0.00341473	0.106074
Plscr1	251.895	-0.53324	0.201611	-2.64489	0.00817167	0.166206
Ablim1	406.663	-0.533941	0.121796	-4.38388	1.16585e-05	0.00318697
Hsp90aa1	2515.7	-0.534413	0.238163	-2.2439	0.0248392	0.262319
Unc93a	87.7535	-0.536187	0.206487	-2.59672	0.00941199	0.174294
Fkbp4	1880.19	-0.538272	0.198829	-2.70721	0.00678506	0.151936
Sall1	445.06	-0.538866	0.205113	-2.62717	0.00860976	0.170055
Plekhb2	194.968	-0.542269	0.210211	-2.57964	0.00989025	0.177716
Arhgap23	330.028	-0.542378	0.270722	-2.00345	0.0451291	0.33823
Stip1	1295.39	-0.54239	0.171014	-3.17161	0.00151596	0.0664109
Ttll1	55.5308	-0.542657	0.205497	-2.6407	0.00827346	0.166541
Slc25a47	14288.4	-0.542827	0.198027	-2.74118	0.00612185	0.145519
Sbk1	350.754	-0.543679	0.232564	-2.33776	0.0193999	0.236537
Sh3pxd2a	456.112	-0.545669	0.250433	-2.1789	0.0293391	0.280425
Bag3	585.546	-0.545894	0.255702	-2.13488	0.0327705	0.296513
Abcd3	5343.65	-0.547381	0.21656	-2.52761	0.011484	0.189254
Tspan17	37.1864	-0.547494	0.246351	-2.22241	0.0262555	0.267667
Slc39a6	31.7865	-0.548247	0.276676	-1.98155	0.0475298	0.345071
Ilvbl	388.785	-0.550453	0.148741	-3.70076	0.000214952	0.0212701
Abca2	771.961	-0.551393	0.134781	-4.09103	4.29452e-05	0.00833448
Glrx	1398.58	-0.553572	0.137535	-4.02496	5.69855e-05	0.00961578
Kif1c	3767.8	-0.555507	0.164599	-3.37492	0.000738377	0.0444587
Dnajb1	401.513	-0.556219	0.190052	-2.92666	0.0034262	0.106189
Ralgps1	67.0755	-0.556341	0.249858	-2.22663	0.0259723	0.266515
Rab43	3359.08	-0.556925	0.164934	-3.37665	0.000733735	0.0443747
Hsdl2	2037.44	-0.55724	0.223074	-2.49801	0.0124894	0.197975
Abcb4	6558.36	-0.55821	0.148426	-3.76086	0.000169331	0.0186377
Mfsd4b3	240.352	-0.559434	0.162857	-3.43512	0.000592302	0.0400771
Gpr39	86.0796	-0.560003	0.153482	-3.64865	0.000263626	0.0233883
Klf16	103.331	-0.562926	0.269186	-2.09122	0.0365084	0.31154
Slc27a4	675.324	-0.56322	0.161763	-3.48175	0.000498146	0.0360247
Lima1	740.995	-0.565098	0.209644	-2.69551	0.00702805	0.154188
Hpcal1	190.158	-0.565957	0.156332	-3.62024	0.000294334	0.0254618
Papss2	2310.51	-0.567773	0.22872	-2.4824	0.0130502	0.200642
Eef2k	95.3807	-0.569634	0.229615	-2.48083	0.0131078	0.200951
Zfand2a	162.498	-0.570526	0.2188	-2.60752	0.00912005	0.174169
Prune1	648.764	-0.570928	0.136895	-4.17056	3.03851e-05	0.00657989
Rgs12	51.1378	-0.572501	0.232928	-2.45785	0.0139772	0.208356
Klb	343.405	-0.575331	0.221467	-2.59782	0.00938169	0.174294
Mtmr9	213.67	-0.576029	0.254357	-2.26464	0.0235345	0.258161
Opa3	345.802	-0.576804	0.186121	-3.09908	0.00194121	0.0780288
Anpep	3064.21	-0.576872	0.105071	-5.49031	4.01226e-08	4.56996e-05
Hsd17b4	7018.37	-0.577564	0.210667	-2.7416	0.00611402	0.145519
Slc6a9	1097.62	-0.57842	0.181405	-3.18855	0.00142986	0.0647368
Tor1b	598.541	-0.578655	0.186983	-3.0947	0.00197014	0.0785068
Slc22a4	48.5819	-0.580197	0.256018	-2.26623	0.023437	0.257506
Acad11	6216.89	-0.58037	0.213983	-2.71222	0.00668339	0.151936
Rab5if	1583.77	-0.58115	0.226377	-2.56717	0.0102532	0.181529
Sigirr	290.242	-0.58216	0.137292	-4.2403	2.23217e-05	0.00535252
Akr1c19	571.366	-0.582404	0.284839	-2.04468	0.0408862	0.324283
Tmem141	264.456	-0.584735	0.187432	-3.11971	0.00181029	0.075002
Phactr2	48.5488	-0.585627	0.264559	-2.2136	0.0268562	0.269399
Zwint	1144.53	-0.585959	0.133465	-4.39036	1.13163e-05	0.00315655
Pctp	1761.17	-0.58721	0.284621	-2.06313	0.0391002	0.320002
Psap	7816.08	-0.593128	0.148207	-4.00203	6.28008e-05	0.00996629
Klhl21	451.492	-0.593621	0.253423	-2.34241	0.0191594	0.23528
Slc35e3	528.187	-0.594166	0.150186	-3.9562	7.61499e-05	0.0108532
Sept9	973.277	-0.595178	0.196498	-3.02893	0.00245422	0.0882745
Sall2	90.9089	-0.598024	0.243577	-2.45517	0.0140817	0.208374
Trf	240844	-0.599237	0.228796	-2.61909	0.00881646	0.172338
Mpzl1	131.24	-0.599286	0.241096	-2.48567	0.0129306	0.199701
Cgnl1	874.613	-0.6002	0.184328	-3.25616	0.00112931	0.0569572
Maml3	42.3368	-0.60027	0.28349	-2.11742	0.0342238	0.302827
Nomo1	695.428	-0.601514	0.245814	-2.44703	0.0144038	0.209508
Ptch1	247.125	-0.601826	0.206252	-2.91791	0.00352388	0.107992
Rhoc	280.532	-0.602991	0.158075	-3.81459	0.000136411	0.0162127
Tkfc	4642.39	-0.604127	0.233233	-2.59023	0.00959128	0.175415
Syde2	75.1039	-0.605531	0.20164	-3.00303	0.00267309	0.0928073
Myo1c	538.51	-0.605563	0.135396	-4.47252	7.73038e-06	0.00245718
Brca2	87.4754	-0.606147	0.172428	-3.51535	0.000439173	0.0336725
Gm46257	85.6973	-0.608106	0.24721	-2.45987	0.0138987	0.207842
Slc35g1	441.211	-0.609586	0.17843	-3.41638	0.000634594	0.0417697
Mfhas1	295.883	-0.610406	0.179296	-3.40446	0.000662955	0.0425005
BC005537	1159.22	-0.610566	0.244455	-2.49766	0.0125015	0.197975
Csad	3134.57	-0.61067	0.225071	-2.71324	0.00666295	0.151936
Tef	1027.39	-0.611536	0.223143	-2.74055	0.00613357	0.145544
B4galt5	343.991	-0.613399	0.182798	-3.3556	0.000791924	0.0462565
Lrrc14b	51.0846	-0.613639	0.270068	-2.27217	0.0230765	0.255171
Nup93	81.0289	-0.614675	0.205108	-2.99683	0.00272803	0.0938029
Adra1a	226.837	-0.61468	0.203889	-3.01477	0.00257172	0.0912993
Rhpn2	307	-0.615264	0.211077	-2.91488	0.0035583	0.108317
Mogs	782.298	-0.619983	0.142506	-4.35056	1.3579e-05	0.00350184
C3	166728	-0.625817	0.237817	-2.63151	0.00850069	0.168877
Mypop	75.0059	-0.626438	0.191271	-3.27514	0.00105609	0.0558523
Ttll12	138.858	-0.626746	0.163202	-3.84032	0.000122876	0.0148625
Ambp	53973.5	-0.626895	0.243031	-2.57949	0.00989476	0.177716
Gas2l1	673.457	-0.627307	0.148544	-4.22305	2.41022e-05	0.00558355
Rpap3	191.13	-0.62742	0.256007	-2.45079	0.0142544	0.208374
Frmd8	268.098	-0.628345	0.137361	-4.57439	4.776e-06	0.00163196
E2f6	180.917	-0.63025	0.196545	-3.20665	0.00134292	0.0622761
C1galt1	90.936	-0.630587	0.242924	-2.59582	0.00943646	0.174294
Gm46620	2325.49	-0.633659	0.194153	-3.2637	0.00109968	0.0562215
Emc10	1117.87	-0.635243	0.191146	-3.32334	0.000889471	0.0502367
Rtl8b	103.035	-0.64062	0.293004	-2.18639	0.0287873	0.278067
Cntf	28.5079	-0.640863	0.294715	-2.17452	0.0296664	0.280849
Elovl2	9711.69	-0.640945	0.180068	-3.55947	0.000371609	0.0298774
Msrb3	216.039	-0.64175	0.255306	-2.51365	0.0119488	0.193695
Sh3bgrl2	334.965	-0.64222	0.261381	-2.45702	0.0140093	0.208356
Dapk2	104.99	-0.644228	0.272477	-2.36434	0.0180624	0.230183
Amigo2	216.851	-0.644596	0.191725	-3.36209	0.000773561	0.0455734
Thsd1	88.9405	-0.64463	0.208439	-3.09266	0.00198371	0.0788177
a	161.669	-0.645228	0.288436	-2.23698	0.0252874	0.262436
Nid1	86.6964	-0.64571	0.32134	-2.00943	0.0444915	0.336194
Armcx3	102.718	-0.645905	0.263806	-2.44841	0.0143489	0.209084
Mast1	61.0183	-0.651791	0.288506	-2.25919	0.0238713	0.259885
Rom1	51.5408	-0.65222	0.21212	-3.07477	0.00210666	0.0815687
Itih5	168.661	-0.652528	0.243623	-2.67844	0.00739661	0.159014
Scamp5	326.885	-0.653929	0.176778	-3.69916	0.000216311	0.0212701
Rogdi	447.668	-0.654614	0.179453	-3.64783	0.000264463	0.0233883
Igsf11	477.111	-0.65826	0.184924	-3.55962	0.000371387	0.0298774
Acot11	77.9012	-0.658803	0.263803	-2.49733	0.0125131	0.197975
Sesn2	205.782	-0.659999	0.256979	-2.56829	0.0102201	0.181178
Pwwp2b	37.1275	-0.662072	0.296644	-2.23188	0.0256232	0.264915
Agap2	70.8137	-0.664585	0.222434	-2.98779	0.00281005	0.0953045
Fhod3	25.7457	-0.665152	0.319471	-2.08204	0.0373388	0.314541
Abhd6	725.415	-0.668291	0.271766	-2.45907	0.0139298	0.208079
Ano10	212.679	-0.668461	0.23215	-2.87943	0.0039839	0.115364
Mapre2	222.397	-0.671774	0.191598	-3.50617	0.000454608	0.0341406
Nbea	46.1856	-0.676022	0.252444	-2.67791	0.00740839	0.159014
Sema5b	58.8189	-0.677728	0.245142	-2.76464	0.00569858	0.1414
Qpct	119.254	-0.684844	0.300785	-2.27685	0.0227951	0.253654
Gstm4	752.709	-0.685575	0.215931	-3.17497	0.0014985	0.0658567
Bace1	297.28	-0.68813	0.306534	-2.24487	0.0247764	0.262319
Itga6	19.8176	-0.689468	0.347925	-1.98166	0.0475172	0.345071
Impg2	35.0066	-0.690306	0.296445	-2.32861	0.0198796	0.238435
Galnt10	71.8593	-0.691712	0.208724	-3.314	0.000919719	0.0513091
Zbtb42	133.734	-0.6938	0.186931	-3.71152	0.000206017	0.0209991
Rab3d	190.952	-0.694	0.187948	-3.69252	0.000222044	0.0216743
Srxn1	1216.91	-0.695021	0.191078	-3.63737	0.000275432	0.0241321
Ly6e	5500.57	-0.697237	0.334161	-2.08653	0.0369307	0.313521
Slc16a12	538.387	-0.697254	0.26806	-2.60111	0.00929217	0.174294
Pdzrn3	126.285	-0.700967	0.294126	-2.38322	0.0171618	0.226635
Sh3rf1	32.5832	-0.701444	0.308591	-2.27305	0.023023	0.255145
Glyctk	4786.06	-0.703937	0.144712	-4.86442	1.14796e-06	0.000713195
Dop1b	615.707	-0.704783	0.173044	-4.07287	4.64383e-05	0.00861724
Rarb	35.08	-0.708387	0.287914	-2.46041	0.0138777	0.20778
As3mt	832.448	-0.70946	0.168263	-4.21639	2.48249e-05	0.00565512
Hmgcll1	84.6638	-0.710578	0.285447	-2.48935	0.0127976	0.19877
Tmc7	57.6354	-0.717962	0.316593	-2.26777	0.023343	0.256782
Slc10a5	186.055	-0.720172	0.321213	-2.24204	0.0249587	0.262319
Gusb	457.288	-0.720818	0.2431	-2.96511	0.00302572	0.0996521
Snx7	206.644	-0.721441	0.20843	-3.46131	0.000537559	0.0381862
Gm46221	686.859	-0.730605	0.150491	-4.8548	1.20507e-06	0.000716128
Myo1d	240.296	-0.731308	0.175762	-4.16078	3.17163e-05	0.00657989
AA986860	45.934	-0.731327	0.370634	-1.97318	0.048475	0.348135
Cdh1	369.302	-0.732346	0.152703	-4.79587	1.61969e-06	0.000824294
Spaca6	153.039	-0.733246	0.307627	-2.38356	0.0171462	0.226635
Cobl	360.221	-0.733304	0.249962	-2.93366	0.00334995	0.105274
P4ha2	81.6507	-0.737958	0.201247	-3.66692	0.000245488	0.0228155
Slc19a1	134.636	-0.738849	0.177464	-4.16337	3.13583e-05	0.00657989
Cbfa2t3	95.0672	-0.742396	0.376576	-1.97144	0.0486738	0.348676
Prkca	162.082	-0.747293	0.190994	-3.91265	9.12899e-05	0.012354
Gpd2	354.448	-0.748799	0.284348	-2.63339	0.00845366	0.168345
Il18bp	205.617	-0.750199	0.277976	-2.69879	0.00695923	0.153892
Mgll	4347.51	-0.754338	0.249349	-3.02523	0.00248444	0.0891269
Nek2	68.5714	-0.758617	0.311512	-2.43528	0.0148804	0.213415
Camk2n2	78.5281	-0.763772	0.217335	-3.51426	0.000440985	0.0336725
Gm46290	20.9806	-0.766763	0.348789	-2.19836	0.0279234	0.273222
Bag2	19.431	-0.768305	0.312102	-2.46171	0.0138276	0.207459
Tmem98	183.769	-0.768422	0.241551	-3.1812	0.00146666	0.0657256
S1pr2	103.643	-0.769981	0.259003	-2.97286	0.00295037	0.0985956
Abcb1a	35.3155	-0.776674	0.35873	-2.16506	0.0303828	0.283462
Impa2	62.2164	-0.77761	0.311813	-2.49383	0.0126371	0.198491
Ccdc149	38.5001	-0.783926	0.2546	-3.07905	0.00207659	0.0808626
Tesmin	31.0346	-0.784683	0.362994	-2.16169	0.0306418	0.285238
Tspan7	165.73	-0.802887	0.228692	-3.51077	0.00044681	0.0339278
N4bp2l1	520.02	-0.807376	0.145502	-5.54889	2.87483e-08	3.92931e-05
Tmem41a	209.673	-0.811448	0.205084	-3.95665	7.60076e-05	0.0108532
Tmprss2	86.9527	-0.811658	0.372056	-2.18155	0.0291428	0.280255
Pfn2	45.1763	-0.821511	0.262875	-3.1251	0.00177746	0.0747519
Vangl1	155.128	-0.822358	0.18548	-4.43368	9.26372e-06	0.00269786
Mtus2	15.4672	-0.825867	0.412028	-2.0044	0.0450276	0.337967
Gm40595	102.093	-0.82827	0.250906	-3.30111	0.000963017	0.053009
1810046K07Rik	16.0954	-0.83622	0.373667	-2.23787	0.0252292	0.262319
Prag1	14.3376	-0.841074	0.375407	-2.24043	0.0250628	0.262319
Azin2	9.22166	-0.849618	0.42756	-1.98713	0.0469079	0.343589
Rasl10b	26.4483	-0.852952	0.365805	-2.33171	0.0197158	0.238435
Nol3	50.5682	-0.856258	0.436104	-1.96342	0.0495968	0.351602
Fzd4	90.9882	-0.86277	0.349311	-2.46992	0.0135144	0.204557
Marveld3	46.9216	-0.870007	0.373009	-2.3324	0.0196794	0.238245
Mfsd6	121.71	-0.873258	0.216694	-4.02992	5.57968e-05	0.00953288
Ripk4	50.6723	-0.874169	0.235874	-3.70609	0.000210483	0.0209991
R3hdml	42.7452	-0.877333	0.343686	-2.55272	0.0106885	0.184458
Abca3	756.698	-0.882869	0.209759	-4.20896	2.56545e-05	0.00574828
Jcad	39.386	-0.883207	0.417181	-2.11708	0.034253	0.302827
Synpo	100.4	-0.886861	0.354028	-2.50506	0.0122431	0.195717
Arhgef16	61.6376	-0.888272	0.287526	-3.08937	0.00200582	0.0794264
Pcdhgc3	44.6993	-0.893614	0.420605	-2.12459	0.0336206	0.300344
Hcn2	27.4787	-0.895531	0.312612	-2.86467	0.00417441	0.119675
Acacb	575.701	-0.896426	0.377988	-2.37157	0.0177125	0.229232
Gm40453	44.2272	-0.898551	0.353671	-2.54064	0.0110649	0.186663
Pfkfb3	94.9575	-0.904315	0.371148	-2.43653	0.0148289	0.212931
Gm46310	47.9413	-0.909403	0.297853	-3.05319	0.0022642	0.0852427
Cbr1	2051.76	-0.909775	0.185063	-4.91603	8.83162e-07	0.000574812
Syt12	104.334	-0.913597	0.365887	-2.49694	0.0125271	0.197975
Gabbr2	117.044	-0.921679	0.346382	-2.66087	0.00779383	0.161785
Ppp1r3e	26.3413	-0.925787	0.326186	-2.83822	0.00453666	0.126545
Tsku	1464.7	-0.938219	0.369703	-2.53776	0.0111563	0.187328
Spry4	69.0659	-0.938854	0.411782	-2.27998	0.0226089	0.253062
Unc5b	44.3665	-0.940846	0.37738	-2.4931	0.0126634	0.198491
Scn8a	29.1308	-0.943867	0.445624	-2.11808	0.0341684	0.302713
Lhx6	98.2594	-0.944273	0.196937	-4.79481	1.62832e-06	0.000824294
Gm40814	1569.1	-0.946556	0.244558	-3.87048	0.000108623	0.0137468
Celsr2	14.6793	-0.951148	0.355631	-2.67454	0.00748328	0.159317
Cbr3	10.5735	-0.964046	0.42491	-2.26882	0.0232792	0.25639
Kctd17	172.39	-0.966003	0.26812	-3.60287	0.000314721	0.0265532
Smim22	37.4448	-0.972098	0.350417	-2.77412	0.00553519	0.139072
Gm40600	37.695	-0.975142	0.261301	-3.73188	0.000190059	0.0198299
Maged2	39.8493	-0.975584	0.258764	-3.77017	0.000163139	0.018277
Acaa1b	18060.1	-0.978559	0.494607	-1.97846	0.0478772	0.345687
Slc7a7	32.8119	-0.980631	0.273162	-3.58992	0.000330777	0.0275674
Bhlhe40	702.115	-0.98287	0.326417	-3.01109	0.00260316	0.0921761
Chrm3	67.2259	-0.983774	0.377826	-2.60378	0.00922027	0.174294
Ttll8	65.5133	-0.983867	0.304828	-3.22762	0.00124826	0.0602619
Wfdc2	169.037	-0.998104	0.376603	-2.65028	0.00804252	0.164679
Map4k1	16.5302	0.861349	0.439701	1.95894	0.0501196	0.354573
Itga8	16.7795	-1.08558	0.554256	-1.95862	0.0501568	0.354653
Mmp15	544.917	-0.463774	0.236875	-1.95788	0.0502442	0.355087
Ccnl1	702.256	0.326995	0.167051	1.95745	0.0502942	0.355256
Zdhhc14	63.7667	-0.449281	0.229596	-1.95683	0.0503671	0.355587
Mapk12	48.0591	0.563016	0.287922	1.95545	0.0505303	0.356453
Epha6	61.7306	0.454137	0.232264	1.95526	0.0505526	0.356453
Cyth4	81.9418	0.617297	0.315732	1.95513	0.050568	0.356453
Gm20684	126.138	-0.256078	0.131015	-1.95456	0.0506349	0.356741
Naip5	72.46	0.436688	0.223542	1.9535	0.0507609	0.357444
Rpp40	128.616	0.344886	0.176573	1.95321	0.0507942	0.357495
Fam234a	1341.92	-0.177729	0.091019	-1.95266	0.0508599	0.357588
Rab35	307.848	-0.311657	0.159609	-1.95262	0.0508645	0.357588
Mup14	123299	-0.878712	0.450058	-1.95244	0.0508859	0.357588
Tsg101	696.306	-0.182977	0.0937298	-1.95218	0.050917	0.357623
Letm2	56.9596	0.465771	0.23871	1.9512	0.0510334	0.358104
Rbm10	450.132	0.246213	0.126193	1.95108	0.0510471	0.358104
Kank3	68.7912	-0.549144	0.281534	-1.95054	0.0511121	0.358104
Nxf1	1162.19	0.28377	0.145493	1.9504	0.0511282	0.358104
Selenom	29.3	0.571536	0.293042	1.95036	0.0511338	0.358104
[truncated: 13,158 more rows]
