# Supplementary material for: Stat3 activation-triggered transcriptional networks govern the early stage of HBV-induced hepatic inflammation
Source: mBio. 2024 Mar 5;15(4):e03068-23. doi: 10.1128/mbio.03068-23 (PMC11005361; doi:10.1128/mbio.03068-23)
Supplement: Table S4 — Gene set enrichment analysis of mRNA expression differences between HBV-Tg and WT mice. [file mbio.03068-23-s0005.xls]

## Sheet: Filter conditions
							GSEA (GO bp)
							Filter conditions |NES|>1，p<0.05，FDR<0.25

## Sheet: 1m
Description	SIZE	ES	NES	|NES|	NOM p-val	FDR q-val	Genes
GO_OXIDATIVE_PHOSPHORYLATION	77	0.646448	2.3226	2.3226	0	0	COX5A;NDUFA9;NDUFB6;COX6A1;COX4I2;UQCRC1;COX8C;NDUFA3;NDUFC1;NDUFA11;C11orf83;ATP5D;NDUFV3;SURF1;NDUFS1;NDUFA6;UQCRH;AK2;GBAS;NDUFS7;NDUFA10;C1orf31;NDUFA4;COQ9;UQCR11;NDUFB9;NDUFS3;ATP5C1;NDUFB11;SNCA;COX4I1;FXN;NDUFB10;UQCRQ;NDUFB5;NDUFB3;NDUFC2-KCTD14;NDUFA2;NDUFS6;NDUFB1;NDUFB2;NDUFA12;NDUFC2;UQCR10;NDUFS4;NDUFA1;UQCRHL;COX8A;NDUFS5;COX7B;MECP2;NDUFS2;COX7C;DLD;SDHC;TAZ;CYC1;COX6C;UQCRC2;SDHA…
GO_TRANSLATIONAL_TERMINATION	90	0.616157	2.27855	2.27855	0	0	TRMT112;MRPL18;MRPS18A;MRPS10;MRPL9;MRPL24;N6AMT1;DAP3;MRPL54;MRPL34;MRPL17;MRPS27;MRPL13;MRPL37;MRPL30;MTRF1;MRPS21;MRPL12;MRPS11;MRPL14;MRPL53;MRPL45;MRPL39;MRPL10;MRPL33;PTCD3;GSPT1;MRPL36;MRPS30;MRPS24;MRPL28;MRPL42;MRPS23;MRPL27;MRPL50;MRPL48;MRPL41;MRPL3;GADD45GIP1;MRPL35;MRPL1;MRPS22;GSPT2;MRPL32;MRPS6;CHCHD1;MRPS5;MRPL46;MRPL47;ICT1;MTRF1L;MRPS12;MRPS9;MRPL16;APEH;AURKAIP1;MRPL20;MRPS18B;…
GO_MITOCHONDRIAL_RESPIRATORY_CHAIN_COMPLEX_ASSEMBLY	62	0.641794	2.23237	2.23237	0	0.00049934	AARS2;TMEM126B;SAMM50;CHCHD8;NDUFAB1;TAZ;FAM36A;NDUFA12;NDUFC2;NDUFB2;UQCR10;NDUFS4;NDUFB1;ACAD9;BCS1L;C20orf7;IMMP2L;TFAM;AIFM1;C19orf79;NDUFS2;IMMP1L;NDUFS5;NDUFAF3;NDUFA1;C2orf56;NDUFA8;NDUFB4;NDUFV1;NDUFA5;NDUFA7;NDUFS8;NDUFB8;NDUFAF2;C7orf44;TIMMDC1;ECSIT;NDUFAF1;NDUFB7;CHCHD5;NDUFV2;TTC19;NDUFA13;UQCRB;CCDC56;C8orf38;COX19;NDUFV3;OXA1L;C11orf83;SDHAF1;NDUFA6;NDUFS1;NDUFA9;FOXRED1;NDUFB6;NDU…
GO_MITOCHONDRIAL_RESPIRATORY_CHAIN_COMPLEX_I_BIOGENESIS	50	0.660772	2.21665	2.21665	0	0.000750125	C20orf7;BCS1L;ACAD9;NDUFB1;NDUFB6;NDUFS4;FOXRED1;NDUFB2;NDUFA12;NDUFC2;NDUFA9;NUBPL;NDUFA1;NDUFS5;NDUFAF3;NDUFS2;NDUFC1;NDUFA11;AIFM1;NDUFA3;OXA1L;NDUFV3;TMEM126B;NDUFS1;TAZ;NDUFAB1;NDUFA6;NDUFA13;NDUFV2;NDUFB7;NDUFAF4;NDUFS7;NDUFAF1;ECSIT;C18orf55;C8orf38;NDUFA10;NDUFS3;NDUFA7;NDUFA5;NDUFB9;NDUFV1;NDUFB4;NDUFB10;NDUFA8;NDUFB11;C2orf56;TIMMDC1;NDUFA2;NDUFB5;NDUFB3;C7orf44;NDUFAF2;NDUFS6;NDUFS8;ND…
GO_ELECTRON_TRANSPORT_CHAIN	89	0.590813	2.17089	2.17089	0	0.00134529	NDUFC1;NDUFA11;NDUFA3;COX4I2;UQCRC1;COX8C;NDUFB6;COX6A1;NDUFA9;COX5A;UQCRH;NDUFA6;NDUFS1;SLC25A13;ETFDH;NDUFV3;PPARGC1A;C11orf83;PINK1;COQ9;UQCR11;NDUFA4;C1orf31;NDUFA10;NDUFS7;NDUFS6;NDUFA2;NDUFB5;NDUFB3;UQCRQ;NDUFC2-KCTD14;NDUFB10;CYB561;SNCA;NDUFB11;COX4I1;NDUFS3;NDUFB9;NDUFS2;MECP2;ETFA;POLG2;COX7B;NDUFA1;NDUFS5;COX8A;UQCRHL;UQCR10;NDUFS4;NDUFB2;NDUFC2;NDUFA12;IMMP2L;SLC1A3;NDUFB1;SDHAF2;UQCR…
GO_MITOCHONDRIAL_TRANSLATION	103	0.577545	2.14271	2.14271	0	0.00173796	MRPS21;MTRF1;MRPL30;MRPL37;MRPL13;MRPS27;TUFM;MRPL17;MRPL34;MRPL54;DAP3;TSFM;MRPL9;MRPS10;MRPL24;MRPS18A;MTIF2;MRPL18;MRPL3;MRPS2;MRPL41;MRPL50;MRPL48;MRPL27;MRPS23;MRPL42;MRPL28;MRPS24;MRPS30;MRPL36;MRPL33;PTCD3;MRPL10;MRPL39;MRPL45;MRPL53;MRPL12;MRPL14;MRPS11;MRPS36;MRPS31;GFM2;HARS;MRPS15;MRPL44;MRPL51;MRPL23;MRPS18C;GATC;MRPL15;MRPL52;MRPL21;MRPL20;MRPS18B;NDUFA7;MRPL16;AURKAIP1;YARS2;PTRH1;M…
GO_ESTABLISHMENT_OF_PROTEIN_LOCALIZATION_TO_ENDOPLASMIC_RETICULUM	99	0.57244	2.13707	2.13707	0	0.00181065	SRP14;RPL9;RPL22;RPLP1;RPL41;RPL36A;RPL35A;RPS25;RPLP0;RPL3;RPLP2;RPS8;SEC61G;SEC61A1;RPL26;RPL3L;RPS26;RPS10;RPL30;RPS2;SEC62;RPS17;RPS12;RPL15;FAU;RPL23;RPS13;RPL35;CHMP4B;RPL21;RPL13;RPS19;RPL19;RPSA;SRP19;SRP9;RPS3A;RPL26L1;SPCS1;RPL7A;RPL18A;RPS20;RPS27;RPL27;RPL37;RPS29;RPS14;RPL32;RPL29;RPL28;RPS7;RPS3;RPL38;SRPRB;RPL10;SRP68;UBA52;CHMP4A;RPS24;RPL12;RPL4;RPS16;RYR2;RPS5;SEC63;RPS9;RPL5;RP…
GO_REGULATION_OF_HUMORAL_IMMUNE_RESPONSE	41	0.66228	2.1284	2.1284	0	0.00186143	SPNS2;CD46;C6;CCR7;C7;CFP;KLK5;ZP4;C5;PPP2R3C;PROS1;C8A;HPX;SUSD4;CFI;PHB2;A2M;FCER2;PHB;SPINK5;C8B;DEFB103B;ZP3;MASP1;PTPN6;CD59;C4BPA;C4A;C4BPB;GPR77;C8G;SERPING1;DEFB103A;PGC;CFB;C2;IRG1;C5AR1;TNF;C3AR1;FOXJ1;VTN;C9;CR1;LTA;C3;C4B;CD55;C1QBP;CXCL13;KLK7;CFH
GO_PROTEIN_LOCALIZATION_TO_ENDOPLASMIC_RETICULUM	118	0.534655	2.0577	2.0577	0	0.00620593	RPL37;RPL27;KDELR3;RPS27;RPS20;PDIA3;RPS3;RPL38;RPS7;RPL28;RPL32;RPL29;RPS14;RPS29;RPSA;RPL19;RPS19;KDELR1;RPL13;BCAP31;RPL21;RPS13;CHMP4B;RPL35;RPL18A;BCAP29;RPL7A;SPCS1;RPL26L1;RPS3A;SRP19;SRP9;RPS17;RPS12;RPS2;RPL15;SEC62;RPL30;RPS10;RPS26;RPL3L;RPL26;SEC61G;SEC61A1;RPS8;RPL23;GRIK5;PDIA2;FAU;RPL41;RPLP1;RPL9;RPL22;OS9;SRP14;PPP1R15A;RPLP2;SEC16B;RPL3;ANKRD13C;RPS25;RPLP0;RPL35A;RPL36A;RPL10A;…
GO_TRANSLATIONAL_ELONGATION	106	0.534552	2.0268	2.0268	0	0.00998123	EEF1E1;MRPL20;MRPS18B;MRPL16;AURKAIP1;MRPL44;MRPS36;MRPS31;GFM2;MRPS15;MRPL52;MRPL21;MRPS18C;MRPL23;MRPL51;MRPL15;MRPS22;MRPL1;PSTK;MRPL32;RPLP2;GADD45GIP1;MRPL35;ICT1;MRPS9;MRPS12;MRPS5;MRPL46;CHCHD1;MRPS6;MRPL47;RPLP1;MRPS28;MRPL19;MRPL43;MRPL49;EEF2;EEFSEC;MRPS25;MRPS16;EEF1B2;MRPS17;MRPS35;DIO2;GTPBP1;MRPS34;MRPL40;MRPL2;GFM1;C12orf65;MRPS7;MRPS14;MRPL4;MRPL11;MRPS33;MRPL22;MRPL55;MRPS26;EEF1…
GO_PROTEIN_UBIQUITINATION_INVOLVED_IN_UBIQUITIN_DEPENDENT_PROTEIN_CATABOLIC_PROCESS	124	-0.562803	-2.02092	2.02092	0	0.0417922	RNF7;RNF181;RNF11;RNF217;CDC20;KLHL3;STUB1;KLHL25;TRIP12;UBA52;CDC26;DDB1;BFAR;SIAH3;C11orf51;CUL4B;FZR1;CUL1;CCNB1;UBE3B;KLHL15;CUL5;C18orf25;RNF111;GAN;ANAPC2;RNF145;TRIM25;CDK1;RPS27A;CDC16;UBR5;ANAPC5;ZNRF4;UBC;WWP2;RNF144B;PTTG1;PLK1;CBL;KLHL8;UBE2Z;UBE2C;HECTD2;RNF34;UBE4B;NEDD4L;HERC2;RBX1;KEAP1;RNF126;HERC5;RNF19A;UBE2D1;TRIM32;ARIH2;KIAA0317;NEDD4;RFFL;CUL2;ITCH;ANAPC11;KLHL28;ASB2;FBXO1…
GO_AMMONIUM_TRANSMEMBRANE_TRANSPORT	23	-0.760238	-2.01022	2.01022	0	0.0272816	SLC6A3;SLC18A3;CPT1A;SLC22A16;SLC12A2;PRKAB2;SLC22A3;RHAG;RHCE;CPT1B;PRKAA2;CPT2;RHD;SLC22A1;SLC25A20;ACACB;PRKAG2;SLC22A4;RHCG;SLC22A5;ACACA;RHBG;SLC22A2;AQP1
GO_TRANSLATIONAL_INITIATION	136	0.509294	2.00319	2.00319	0	0.0136067	UBA52;LARP1;EIF2B2;MTIF2;RPS16;RPS5;EIF2B4;RPS4X;RPL11;RPL24;RPL17;EIF2A;EIF1AD;EIF3B;RPS11;RPL27A;EIF2B5;RPL31;RPS6;EIF2C2;RPL6;RPL23A;RPL13A;RPL18;RPL36;RPS27A;EIF4E3;EIF2B1;RPL14;EIF1;RPL22;RPL9;RPS25;COPS5;EIF3A;MCTS1;RPS8;EIF3L;RBM4;RPS12;RPL15;RPS2;EIF2B3;FAU;EIF1AX;RPL35;EIF3M;RPSA;RPS19;EIF4G2;RPL18A;RPS3A;EIF5;RPS20;RPL27;EIF2S2;EIF2S3;RPS14;EIF3H;EIF2D;EIF5B;RPL28;EIF6;RPL38;ABCF1;RPL10…
GO_REGULATION_OF_SERINE_TYPE_PEPTIDASE_ACTIVITY	9	0.922644	2.00121	2.00121	0	0.0127203	SEMG1;SPINK8;SPINK5;SPINK1;SPINK13;CR1;SPINK6;SEMG2;SPINK7;ANXA8;SPINK9;SPINK2;SPINK14
GO_MONOCARBOXYLIC_ACID_TRANSPORT	111	-0.569744	-1.99204	1.99204	0	0.0251574	BDKRB2;CPT1A;SLC6A1;ACSL1;ALB;C12orf39;SLC16A6;NF1;CD36;ABCD3;SLCO2A1;ATP8B1;DRD3;AKR1C1;SLCO1A2;EMB;KISS1R;CPT2;DRD2;ABCD2;GOT2;MIP;SLC22A4;SLC22A5;SLC10A5;SLC27A1;AQP9;PLA2G5;SLC16A1;FABP3;CEACAM1;SLC16A9;SLC5A6;SLC27A6;SLC32A1;SLC1A4;SLC16A11;ABCC3;PLA2G4A;SLC16A3;SLCO2B1;NOS2;SLC5A8;CACNA1A;SLC25A17;PRKAA2;LOC347411;SLC16A12;SLC6A12;FABP1;SLC25A20;SLCO1B3;SLC6A13;SLC9A3R1;CACNB4;BSG;ABCD1;BRP…
GO_FUSION_OF_SPERM_TO_EGG_PLASMA_MEMBRANE	8	0.945146	1.98648	1.98648	0	0.0143769	ADAM2;SPESP1;CRISP1;SERPINA5;ROPN1B;CD9;SPAM1;C9orf11;FOLR4;IZUMO1;CATSPER1
GO_FATTY_ACID_TRANSPORT	53	-0.632214	-1.98431	1.98431	0	0.0200338	ABCD1;NMB;LCN12;ABCC2;PLA2G4F;ACACA;ACE;FABP1;ANXA1;SLC25A20;ACACB;ACSL4;NMUR2;PRKAG2;NOS2;PPARA;SLC25A17;PRKAA2;CPT1B;SLC27A6;SLC27A5;PLA2G4A;SLC27A1;PLA2G5;FABP3;SLC27A2;PLA2G1B;ABCD2;ACSL3;GOT2;DRD4;CROT;PLIN2;PNPLA8;LEP;ABCD3;SLCO2A1;PRKAB2;MFSD2A;SLC27A4;DRD3;KISS1R;DRD2;PPARG;ABCC4;CPT2;CPT1A;BDKRB2;LCN1;ACSL1;SLC22A9;PPARD;C12orf39;APOE;SLCO3A1;CD36
GO_NEGATIVE_REGULATION_OF_SERINE_TYPE_PEPTIDASE_ACTIVITY	9	0.922644	1.97462	1.97462	0	0.0161721	SPINK8;SPINK5;SPINK1;SPINK13;CR1;SPINK6;SPINK7;ANXA8;SPINK9;SPINK2;SPINK14
GO_CELLULAR_RESPONSE_TO_VASCULAR_ENDOTHELIAL_GROWTH_FACTOR_STIMULUS	29	-0.715028	-1.96748	1.96748	0	0.0246408	FOXC1;MAPKAPK2;NRP2;EGR3;PDGFRB;NRP1;KDR;XBP1;DLL4;NOTCH1;PRKD2;MAPK14;RAMP2;ERN1;VCAM1;VEGFA;MYO1C;AKT1;MT1G;ITGB1BP1;FLT3;FLT4;NR4A1;HSPB1;GAS1;PDGFRA;FLT1;DAB2IP;PRKD1;FN1
GO_MITOCHONDRIAL_ELECTRON_TRANSPORT_CYTOCHROME_C_TO_OXYGEN	16	0.761726	1.93333	1.93333	0	0.0284241	COX6A1;COX10;COX5A;CYCS;COX7A2L;COX8A;COX8C;COX6B1;COX4I2;NDUFA4;COX7B;COX4I1;COX5B;COX7C;COX15;COX6C
GO_LYMPHOCYTE_CHEMOTAXIS	27	0.660185	1.91329	1.91329	0	0.0346013	CCL25;CCL23;CCL26;CCL19;CXCL10;XCL1;CCL3L3;CXCL11;CXCR3;CXCL13;CCL3L1;GAS6;CCL15;CCL3;PIK3CG;CCL20;CXCL16;CCL5;CKLF;CCL21;CCL22;CCL17;SAA1;XCL2;CCR2;CCL13;CCL8;PIK3CD;CCL2;CCL16;CCL24;CX3CL1;CCL11;CCL14;ADAM8;CCL4L2;CCL1;CCL18
GO_HIPPO_SIGNALING	27	-0.700278	-1.91162	1.91162	0	0.0600147	TEAD1;AMOTL2;YWHAB;MOB1B;DVL2;NPHP4;STK4;TEAD4;TEAD3;LATS2;YWHAE;FAT4;TJP2;YAP1;AMOT;WWC1;TJP1;STK3;TEAD2;MOB1A;AMOTL1;DCHS1;PJA2;SAV1;LATS1;WWTR1;CASP3
GO_MITOTIC_SISTER_CHROMATID_SEGREGATION	81	-0.566725	-1.88709	1.88709	0	0.0785375	CHMP4B;CDCA8;SMC3;NDC80;MAD2L1;KIFC1;VPS4A;SEH1L;PAPD7;NIPBL;VPS4B;CENPE;CHMP4C;GSG2;RRS1;ZWINT;RAB11A;PSRC1;BECN1;ZW10;DSCC1;SMC2;KIF25;POGZ;MIS12;AKAP8L;KLHL22;PRC1;KIAA1383;PLK1;AURKC;AKAP8;PDS5B;TEX14;SMC4;TTN;RB1;CEP55;CHMP1B;NUSAP1;BUB3;NAA50;RACGAP1;CHMP2A;CHMP2B;KIF23;PDS5A;PPP2R1A;CCDC99;CUL3;CHMP7;CCNB1;DIS3L2;KATNB1;DLGAP5;CDC23;MAU2;KIF22;AURKB;NCAPD2;C15orf23;NCAPH;PHF13;KPNB1;KIF18B…
GO_MITOTIC_SPINDLE_ORGANIZATION	60	-0.580647	-1.88566	1.88566	0	0.0698712	PPP2R4;NDC80;KIFC1;GPSM2;BIRC8;BIRC3;WDR62;CLASP1;SMC3;BIRC5;AURKA;TUBGCP5;KIF3B;RAB11A;SUN2;PRC1;KIAA1383;CLASP2;AURKC;STIL;TUBGCP3;STMN1;MAP9;KIF2A;KIAA1377;PCNT;RAN;TNKS;FAM175B;NLRC4;TUBGCP6;GOLGA2;C12orf11;TTK;SBDS;EML1;TUBGCP4;XIAP;CHEK2;CCNB1;RACGAP1;TUBGCP2;SPAST;KIF23;RHOA;BIRC2;AURKB;KPNB1;MAP4;SPICE1;DCTN2;SPC25;ARHGEF10;ZNF207;FLNA;DYNC1H1;TPX2;BIRC7;SMC1A;PIBF1;KIF11;CDC14A;RCC1;KIF4…
GO_REGULATION_OF_PROTEIN_ACTIVATION_CASCADE	29	0.635641	1.87275	1.87275	0.00232558	0.0548853	CR1;C9;C3;C4B;CD55;SERPINC1;C1QBP;CFH;C4BPA;C4A;C4BPB;SERPING1;C8G;GPR77;CFB;C2;C5AR1;C3AR1;VTN;PHB2;CFI;SUSD4;A2M;PHB;C8B;MASP1;CD59;FGA;CD46;C6;C7;CFP;C5;PROS1;C8A
GO_HUMORAL_IMMUNE_RESPONSE_MEDIATED_BY_CIRCULATING_IMMUNOGLOBULIN	28	0.638284	1.86241	1.86241	0	0.0605193	C1QB;C2;IGLC6;C1R;HLA-DRB3;IGHV2-70;C4A;C4BPB;C8G;C1S;MASP2;HLA-DRB5;LOC440786;IGHA2;C3;IGHG1;C5;IGKV2-40;HLA-DRB4;HLA-DQB1;CD46;IGKV4-1;C7;IGKC;IGHG4;IGLC3;C1QC;IGHM;IGKV3D-20;IGHD;IGHV1OR21-1;C4BPA;IGHG3;SERPING1;C1RL;C1QBP;IGHA1;CD55;IGLC1;IGKV3D-11;TRDC;BCL3;MBL2;HLA-DRB1;C9;CR1;C4B;IGKV1-5;C1QA;IGLL1;IGLV7-43;IGHG2;EXO1;IGKV3-20;IGHV4OR15-8;C8A;IGLC7;C6;IGLC2;CR2;ZP3;IGHV3-23;C8B;IGKV1D-33;C…
GO_LONG_CHAIN_FATTY_ACID_TRANSPORT	40	-0.618092	-1.86209	1.86209	0	0.0983551	CPT1B;PRKAA2;SLC27A5;PLA2G4A;SLC27A6;PLA2G4F;ACACA;ACE;ABCD1;LCN12;NMB;NMUR2;ACACB;PRKAG2;SLC25A20;ANXA1;FABP1;KISS1R;SLC27A4;DRD3;DRD2;CPT2;PPARG;PRKAB2;ABCD3;C12orf39;APOE;CD36;ACSL1;CPT1A;BDKRB2;LCN1;FABP3;SLC27A1;PLA2G5;DRD4;PNPLA8;PLIN2;PLA2G1B;ABCD2;SLC27A2;ACSL3
GO_CELLULAR_PROTEIN_COMPLEX_DISASSEMBLY	118	0.482041	1.8537	1.8537	0	0.0651786	DSTN;MICAL2;MRPL24;MRPS10;MRPL9;N6AMT1;DAP3;MRPL54;MRPL18;TRMT112;STMN4;MRPS18A;MRPL37;MRPL30;MRPL13;KIF14;NCKAP5L;MRPS21;MTRF1;KIF2C;MRPL17;KIF18A;KIF19;MRPL34;MRPS27;MRPL10;MRPL45;MRPL39;GSPT1;MRPL36;PTCD3;MRPL33;MRPS11;MRPL12;MRPL14;VIL1;MRPL53;CFL2;MRPL41;MRPL48;MRPL50;MICAL1;STMN3;MRPL3;MRPS24;KIF18B;MRPS30;HSPA8;MRPS23;MRPL27;MRPL28;MRPL42;MRPL47;MRPS6;MRPL46;CHCHD1;MRPS5;MRPS12;MRPS9;STMN1…
GO_CHEMOKINE_MEDIATED_SIGNALING_PATHWAY	54	0.547157	1.83908	1.83908	0	0.0729265	CCL18;CXCL9;CCR3;CCL1;CXCR2;PF4V1;CCR5;CX3CR1;PF4;CCL11;CCL24;CCL16;CCBP2;CCL7;CCR8;CCL2;CCL13;CCL22;CXCL1;XCR1;CCL4;GPR17;CXCL12;CCRL1;CCL15;CXCL11;CMKLR1;CXCR3;CXCR6;MPL;CCL19;CCR4;CXCL10;CXCL5;CCL23;CXCL6;CXCL3;CCR6;CCL4L2;CCR7;CCR1;PPBP;GPR75;CCR10;CCL14;CXCR5;CXCR4;CXCR7;CCRL2;IL8;CX3CL1;CXCR1;CCL8;CIB1;CCR9;CXCL2;CCR2;CCL17;PTK2B;XCL2;CCL5;CCL21;DARC;CCL20;THPO;CCL3;XCL1;CCL3L3;CXCL13;CCL3L…
GO_RESPONSE_TO_TYPE_I_INTERFERON	53	0.540139	1.83479	1.83479	0	0.0731061	IRF9;ISG20;OAS2;IFI6;IFNA7;OAS3;IFITM1;IFIT3;MX2;IRF6;IFNA10;IRF4;HLA-B;IFITM3;IRF8;OASL;MX1;IRF3;RNASEL;BST2;GBP2;TYK2;IFNA16;IFNAR1;IFIT1;HLA-A;IFNA17;SHMT2;OAS1;IFNA21;IFI27;IFI35;ADAR;HLA-H;XAF1;IFNA1;JAK1;HLA-G;IFNA2;IFNA14;HLA-F;STAT1;IRF5;IRF7;SP100;HLA-E;STAT2;C19orf66;IRF1;RSAD2;EGR1;HLA-C;IFNA13;IFNB1;IFIT2;IFITM2;IP6K2;IFNA8;IFNA5;PSMB8;TRIM56;ISG15;SAMHD1;IFNAR2;IFNA6;IKBKE;IFNA4;IRF2
GO_CELL_SUBSTRATE_ADHESION	159	-0.494932	-1.83135	1.83135	0	0.144762	PPARD;AKIP1;AXL;LYPD3;SRCIN1;ID1;TIAM1;ITGB3;FGG;LAMA5;DEFB118;DLC1;MUC4;CORO1A;SRF;THY1;RAB1A;CNTN2;PARVA;GAS6;THBS3;ILK;ADAM15;MADCAM1;FERMT2;SORBS1;ITGA2;KIF14;TYRO3;FER;PTPRK;ITGB4;LAMB1;ACTN3;CUZD1;PKD1;MYO1G;RAC1;CCL21;TSC1;ADAMTS12;EDA;FGFRL1;JAM3;SIGLEC1;ABL1;TNXB;MKLN1;NID2;BCL2L11;ITGA5;TEK;VAMP3;CD96;PPFIA2;COL3A1;ANGPTL3;EPHB3;FGB;FGA;EPHB1;STRCP1;ITGAL;MERTK;ITGB1BP1;ITGA1;BCAM;MSLNL…
GO_POSITIVE_REGULATION_OF_HUMORAL_IMMUNE_RESPONSE	11	0.809062	1.83091	1.83091	0.00702576	0.0732535	DEFB103A;PGC;CCR7;C6;HPX;IRG1;ZP4;KLK5;TNF;FCER2;PHB;LTA;C3;KLK7;ZP3;DEFB103B
GO_PTERIDINE_CONTAINING_COMPOUND_BIOSYNTHETIC_PROCESS	16	0.735493	1.82892	1.82892	0	0.0717552	FPGS;ATIC;MTHFD1L;GART;MTHFD2L;ATPIF1;DHFRL1;DHFRP1;QDPR;DHFR;MTHFD1;PCBD1;MTHFS;PCBD2;MTHFD2;PTS;SPR;GCH1
GO_SUBSTRATE_ADHESION_DEPENDENT_CELL_SPREADING	38	-0.627617	-1.8274	1.8274	0.00164204	0.13931	ITGA8;SRGAP2;ITGA4;EPHB3;EFNA1;PEAK1;BVES;LAMA5;ITGB3;ANTXR1;AXL;ITGAV;RADIL;TEK;VAMP3;SRCIN1;FZD7;AKIP1;FERMT3;ABL1;FGFRL1;LAMC1;RAC1;FER;LAMB1;EPHA1;MICALL2;SRC;FERMT2;FN1;FZD4;KIF14;TYRO3;ITGB7;RAB1A;PARVA;MERTK;ILK
GO_QUATERNARY_AMMONIUM_GROUP_TRANSPORT	18	-0.738947	-1.82166	1.82166	0.00177936	0.138264	PDZK1;PRKAB2;SLC22A3;CPT2;PRKAA2;CPT1B;CPT1A;SLC25A29;SLC22A16;SLC22A5;SLC22A2;ACACA;SLC22A1;SLC38A2;SLC25A20;ACACB;SLC22A4;PRKAG2
GO_BETA_CATENIN_DESTRUCTION_COMPLEX_DISASSEMBLY	21	-0.714413	-1.81606	1.81606	0	0.142266	CTNNB1;FRAT2;FZD1;WNT3A;PPP1CA;CSNK1A1;AXIN1;DVL2;FRAT1;WNT1;FZD5;CAV1;WNT8A;WNT8B;APC;DVL1;LRP5;FZD2;DVL3;GSK3B;FAM123B;LRP6
GO_REGULATION_OF_COFACTOR_METABOLIC_PROCESS	47	-0.59564	-1.81098	1.81098	0	0.14281	ECD;PDHA1;PRKAG1;MLXIPL;ACMSD;PGAM1;C12orf5;DLD;PDP1;IGF1;DDIT4;P2RX7;PPARGC1A;PDHX;PGAM2;MYOG;DLAT;INSR;ENTPD5;PDK1;GPD1;NCOR1;PDK3;PRKAA1;INS;PRKAA2;PDPR;CBFA2T3;PGAM4;PPARA;PDP2;OGT;SIRT6;PDK4;PDK2;HDAC4;STAT3;SNCA;ME1;GCK;HTR2A;PDHB;BPGM;ACTN3;PRKAG2;ARNT;GAPDHS;FBP1;ME2;HIF1A
GO_ENDOTHELIAL_CELL_DEVELOPMENT	44	-0.60116	-1.80959	1.80959	0	0.135379	RAP2C;ICAM1;HAPLN2;PDE2A;F2RL1;MET;COL18A1;RDX;GPX1;TJP1;NOTCH4;TNMD;RAB1B;MYADM;ARHGEF26;CTNNB1;RAPGEF3;RAPGEF6;RAB1A;SOX18;EZR;CLIC4;ENG;RAP1A;RAP2B;WNT7B;MLLT4;PDE4D;F11R;PPP1R16B;PLOD3;VEZF1;RAPGEF1;STC1;RAP1B;GSTM3;TJP2;HEG1;MARVELD2;MSN;PTPRS;CCM2;WNT7A;ID1;RAPGEF2
GO_AMINO_ACID_BETAINE_TRANSPORT	14	-0.762159	-1.79853	1.79853	0.00522648	0.150156	ACACB;PRKAG2;SLC22A4;CPT1A;SLC38A2;SLC22A16;SLC25A20;ACACA;PRKAA2;CPT2;CPT1B;SLC22A5;PRKAB2;PDZK1
GO_PEPTIDYL_SERINE_MODIFICATION	144	-0.497648	-1.79766	1.79766	0	0.142825	STK32B;RPS6KA2;AKT2;VRK2;UHMK1;PRKACA;CSNK1G2;TDGF1;MAST4;AURKB;NAA10;ATM;GALNT1;HMGA2;ULK1;ERN1;CHEK2;MAPK1;MAPK7;MAPKAPK2;LRRK2;STK4;SRC;PLK2;RPS6KA5;LATS2;CSNK1A1;AKT3;CAMK2D;NAA11;TTBK2;PINK1;MAP2K2;PRKCD;CSNK1G1;NDNF;CLSPN;SGK2;AURKA;TBK1;PDPK1;PRKD1;MAP3K12;EPO;TGFBR1;PRKX;ATR;CSNK1A1L;CSNK1D;CDK5;MAST2;PRKCB;PKN3;TGFBR2;CAMK2A;STK32C;CAMK4;SGK1;PKN2;BGN;EIF2AK3;MORC3;MBOAT4;PRKCG;PRKAA2;LM…
GO_RETINA_VASCULATURE_DEVELOPMENT_IN_CAMERA_TYPE_EYE	16	-0.752967	-1.79472	1.79472	0.00173611	0.141217	HIF1A;LRP5;PDGFRB;ARHGEF15;COL4A1;NRP1;CYP1B1;ACVRL1;NDP;BMPR2;ROM1;CLIC4;PDGFRA;ACVR2B;FZD4;RHOJ
GO_SISTER_CHROMATID_SEGREGATION	159	-0.490737	-1.7922	1.7922	0	0.138985	RCC2;CHMP2A;CENPH;KIF23;PPP2R1A;CCDC99;CUL3;STAG2;NUDC;DIS3L2;KATNB1;SGOL1;CDC23;MAU2;AURKB;SGOL2;C15orf23;NCAPD2;RAD51C;PHF13;NUP43;MAPRE1;KIF18B;CDCA5;CHMP4A;CHMP1A;HORMAD1;CENPO;CENPM;REC8;NUP107;PPP1CC;APITD1;CKAP5;KIF4A;KIF2C;BUB1B;CHMP3;PINX1;ESPL1;CDC14A;CHMP5;B9D2;SPAG5;FBXW7;KIF18A;KIF4B;PMF1;SMC3;CLASP1;NDC80;CENPQ;TOP2B;MAD2L1;LATS1;NDEL1;CENPE;CHMP4C;RPS27;BIRC5;RRS1;PSRC1;STAG1;BECN1…
GO_REGULATION_OF_CORTICOSTEROID_HORMONE_SECRETION	13	-0.76945	-1.79198	1.79198	0.00352734	0.132445	REN;PTPN11;POMC;TAC1;C1QTNF1;AGT;GAL;CRY1;AGTR2;GALR1;CRHR1;BMP6;GHRL;CRH;AGTR1
GO_B_CELL_MEDIATED_IMMUNITY	57	0.523954	1.79045	1.79045	0	0.108134	LOC440786;HLA-DRB5;MASP2;GCNT3;C1S;IL13RA2;EXOSC3;CD40LG;IRF7;IGHA2;GAPT;C3;FCER1G;IGHG1;PRKCD;C2;C1QB;IGHV2-70;HLA-DRB3;C1R;IGLC6;C4BPB;C4A;C8G;BCL10;IGHG4;TLR8;CD27;IGHM;C1QC;IGLC3;MLH1;LIG4;IGKV3D-20;C5;HLA-DRB4;IGKV2-40;CD46;HLA-DQB1;MSH6;IL4R;IGKC;NBN;C7;IGKV4-1;MSH2;IGLC1;CD55;IGHA1;C1QBP;C1RL;MBL2;AICDA;HLA-DRB1;BCL3;TRDC;IGKV3D-11;IGKV1-5;C4B;CR1;C9;IGLL1;C1QA;POU2F2;IGHV1OR21-1;BATF;IGHD…
GO_INTRACELLULAR_LIPID_TRANSPORT	20	-0.704112	-1.78781	1.78781	0	0.133981	SYT7;STAR;ABCG1;CPT1A;PRKAA2;CPT2;CPT1B;ARV1;LDLRAP1;ABCA1;PRKAB2;PRKAG2;ACACB;VPS4A;SLC25A20;COL4A3BP;LRP6;PLEKHA8;NPC2;ACACA
GO_LYMPHOCYTE_MIGRATION	38	0.568994	1.77998	1.77998	0.00248139	0.116667	SPNS2;ADAM8;CCR7;GATA3;CCL4L2;CCL1;CCL18;TBX21;CCL8;CCL2;ZAP70;PIK3CD;CX3CL1;CCL24;CCL16;RET;CCL11;CCL14;MYO1G;PIK3CG;CCL20;CXCL16;S1PR1;CCL21;CKLF;CCL5;CCL22;CCL17;XCL2;ARTN;SAA1;CCR2;CCL13;GPR15;CCL23;CCL25;CCL19;ITGB7;CCL26;CXCL10;CXCR3;XCL1;CXCL11;CCL3L3;GAS6;CXCL13;CCL3L1;CCL15;CCL3
GO_GRANULOCYTE_ACTIVATION	19	0.667942	1.77401	1.77401	0.00733496	0.119997	CCL3;STXBP3;PREX1;PRG3;ANXA3;IL8;FCER1G;STXBP2;TYROBP;ZAP70;VAMP8;MLL5;SYK;F2RL1;VAMP7;VAMP2;PI4K2A;CXCR2;PRKCD;CCL5;PPBP
GO_REGULATION_OF_FATTY_ACID_METABOLIC_PROCESS	79	-0.535675	-1.7739	1.7739	0	0.155244	PPARA;PDP2;INSIG2;LONP2;INS;SCAP;PDPR;APOA4;ERLIN1;MLYCD;SNCA;GHSR;PTGS2;UGT1A6;PIBF1;METTL20;AVP;AVPR1A;UGT1A3;ANXA1;TRIB3;ACACB;NR1H3;PRKAG2;PRKAB2;MLXIPL;PLIN5;AKT2;WDTC1;PDHA1;PPARG;PPARGC1A;ACADVL;PDHX;HNF4A;PANK2;IRS2;APOC1;PDK1;SREBF1;ACADL;PDK4;PDK3;IRS1;APOA5;TWIST1;PRKAA2;APOC2;APOA1;UGT1A7;PLA2G4A;PDK2;FAM132B;PDHB;ADIPOQ;MID1IP1;FABP1;BRCA1;ERLIN2;DGAT2;MAPK9;C1QTNF2;MTOR;SLC45A3;UGT1…
GO_HEART_DEVELOPMENT	450	-0.440445	-1.77072	1.77072	0	0.154857	PARVA;GPC3;PPP3CB;BBS5;KCNK2;TH;GNAQ;ILK;TNNC1;NACA;TGFB2;MBD1;PTCD2;SOX6;SPARC;PRKAR1A;MYH7;COL2A1;RBP4;TBX1;YAP1;MEF2A;COL4A3BP;VEGFA;TGFBR3;PPP1R13L;MED12;SGCZ;IHH;ANKRD1;TCF25;PDLIM3;CSRP3;DSP;ERBB4;HHEX;HAS2;ANK2;KAT2A;PDGFRB;CCNB1;DLC1;NOTCH1;BBS7;EYA1;PAM;ACVR1;FGF12;CHRNA3;ZIC3;RYR1;MKKS;WDR69;GJA1;ID2;ALPK3;ECE2;GAA;ADAMTS1;OXT;FOXJ1;HIF1A;SCN5A;ADRBK1;NDUFV2;WNT11;FOXN4;ZFPM1;SAV1;ITGA3…
GO_ENDOTHELIUM_DEVELOPMENT	88	-0.520235	-1.76386	1.76386	0	0.162143	TMEM100;NRP1;DLL1;RBPJ;PPP1R16B;NOTCH1;KDR;SETP18;NR2F2;LAMA5;HEY2;RAP1B;TJP2;MESP1;ACVR1;PLOD3;RAPGEF1;RHOA;VEZF1;HEG1;PTPRS;HEY1;ID1;WNT7A;MARVELD2;BMPER;CD34;ACVR2B;F2RL1;PECAM1;HAPLN2;ICAM1;SOX17;STARD13;SCUBE1;NOTCH4;S1PR1;MYADM;RAB1B;ACVRL1;PROX1;RHOB;GPX1;EZR;CTNNB1;SMAD4;SOX18;RAB1A;BMP4;RAPGEF6;PDE4D;RAP2B;WNT7B;RAP1A;STK4;HOXB5;ENG;GJA5;PRKD2;EDF1;PTN;OVOL2;BMPR2;GSTM3;STC1;STK3;MSN;RAP…
GO_REGULATION_OF_VASCULAR_ENDOTHELIAL_GROWTH_FACTOR_RECEPTOR_SIGNALING_PATHWAY	26	-0.641375	-1.76272	1.76272	0.0051458	0.157653	MYOF;VTN;PRKD2;ARNT;FIGF;VEGFC;MMRN2;ITGB3;HIF1A;FGF10;VEGFA;VEGFB;PRKCB;FGF18;GRB10;NEDD4;FGF9;PTPN1;MT3;DAB2IP;PDCD6;ITGA5;IL1B;FZD4;HHEX;TMEM204;FLT1
GO_HOMOPHILIC_CELL_ADHESION_VIA_PLASMA_MEMBRANE_ADHESION_MOLECULES	142	-0.487621	-1.76077	1.76077	0	0.155696	SMAGP;CDH15;MPZL2;PCDHB12;PCDH8;PCDH11Y;PCDHB3;FAT2;PCDHB1;DSCAML1;CDHR5;CEACAM1;PCDHA1;PCDHGC5;CD226;PVRL2;DCHS2;DSG2;PTPRM;PCDHA4;PCDHGA7;DCHS1;CDH3;PVRL4;CDH9;PCDHB11;PCDHGA5;CLSTN3;CADM1;PCDHB18;DSCAM;CDH8;PCDHGB6;CDH11;PCDHB16;TRO;PCDHA11;CDH13;PCDHGA6;AMIGO1;PCDHGB1;CDHR3;PCDH10;PCDHA13;PCDHB6;PCDHA12;SDK1;PCDHB15;CDH24;CDH22;PCDHB2;CELSR1;IGSF9;RET;CRTAM;NCR3;PCDHGA3;PCDHB5;PCDHGA11;DSG1;P…
GO_VASCULATURE_DEVELOPMENT	454	-0.436478	-1.76026	1.76026	0	0.151007	NOTCH4;S1PR1;FGF1;SPHK1;TBX4;PROX1;ANPEP;GNA13;TGFBI;CDC42;ZFAND5;NDNF;WNT2;SOS1;PTK2B;BAK1;PDE3B;ANXA2;CXCL17;MDM2;E2F7;ANGPT1;C5orf42;LEF1;STK4;TBX3;FLT1;PDGFRA;ROM1;SH2D2A;POFUT1;ETV2;FBXW7;BMP4;HEY2;FOXO1;FBXW8;MESP1;ANP32B;SERPINE1;STK11;FAP;MEIS1;DLL1;TMEM100;NRCAM;TBX2;FIGF;ARHGEF15;FMNL3;EPHA2;FOXF1;MAPK1;PTEN;HMOX1;SPI1;WNT7A;TBX20;PKNOX1;GREM1;APOE;RIC8A;FLVCR1;MAP2K1;ITGB1;FLT4;PRDM1;L…
GO_REGULATION_OF_ACYL_COA_BIOSYNTHETIC_PROCESS	13	-0.76358	-1.75944	1.75944	0.00180832	0.146778	PDP1;DLD;PDK2;PDK1;SNCA;PDHX;PDK3;PDPR;PDHA1;PDK4;PDHB;PDP2;DLAT
GO_ESTABLISHMENT_OF_ENDOTHELIAL_BARRIER	29	-0.630905	-1.75892	1.75892	0.00172712	0.14284	MYADM;TJP2;RAB1B;RAP1B;RAPGEF1;RDX;TJP1;PPP1R16B;F2RL1;PDE2A;ICAM1;RAP2C;RAPGEF2;F11R;WNT7A;MLLT4;PDE4D;PTPRS;MSN;WNT7B;RAP2B;RAP1A;ENG;MARVELD2;EZR;SOX18;RAB1A;RAPGEF6;RAPGEF3;CTNNB1
GO_EPITHELIAL_CILIUM_MOVEMENT	18	0.686833	1.75737	1.75737	0.00461894	0.139463	CCDC39;RFX3;ADCY10;DPCD;CABYR;LRRC6;TTLL1;NME5;CCDC40;NPHP3;ROPN1L;SPA17;KIF27;CCDC103;DNAH1;OFD1;STK36;DNAAF1
GO_NCRNA_CATABOLIC_PROCESS	21	0.627189	1.75726	1.75726	0	0.134615	EXOSC3;DEDD2;EXOSC8;EXOSC7;XRN1;DIS3L2;DIS3L;EXOSC9;POP1;EXOSC5;EXOSC10;EXOSC2;ZCCHC11;NUDT16;ERN2;EXOSC4;DROSHA;LIN28B;EXOSC6;SLFN14;DIS3;LIN28A
GO_NUCLEUS_ORGANIZATION	126	-0.487869	-1.75658	1.75658	0	0.142185	CHMP4B;CHD5;NUP155;TSSK6;ETS1;RPS19;SEH1L;VPS4A;POM121;VPS4B;NUP160;PPP2CA;H1FNT;SUN2;AAAS;PVRL2;SYCP1;SUN3;SRPK1;TMEM33;ZNF259;EMD;PYGO1;TOR1AIP2;KDM3A;TOR1A;AKAP8L;LPIN1;DMRTC2;PLK1;GOLM1;PRKCA;TMEM48;TMEM43;PML;CHMP1B;C12orf11;PAFAH1B1;CEP55;SPAST;LMNA;CTDNEP1;GPER;SUN1;CHMP2B;SYCP3;ATXN7;NUP98;CCNB1;RANBP2;CHMP7;SUN5;SRPK2;CDK1;ZMPSTE24;WBP2NL;REEP4;AHCTF1;NUP62;UBXN2B;TOR1AIP1;NUP35;NUPL2;SP…
GO_PATHWAY_RESTRICTED_SMAD_PROTEIN_PHOSPHORYLATION	13	-0.75785	-1.75399	1.75399	0.00173913	0.14307	TGFB2;SMAD7;TGFB1;ACVR1;GDF7;TGFBR2;BMP10;TGFBR3;USP15;GDF6;BMP2;GDF2;TGFBR1
GO_POLYSACCHARIDE_METABOLIC_PROCESS	74	-0.532686	-1.7529	1.7529	0	0.140597	NR1D1;EPM2A;UBB;EXT2;IL6ST;GCK;GYS1;PPP1R3A;B3GNT4;STBD1;PHKB;GAA;B3GNT2;GYG2;GBE1;B3GNT8;PGM2;PYGL;CPS1;CHIT1;CALM3;PER2;CSGALNACT1;STK40;CHST1;PHKG2;NANS;PPP1R3C;PPP1R3E;PPP1R2P3;AKT1;EXT1;PPP1R3B;HAS3;PFKM;PPP1CC;PRKAG2;CHST7;PRKAG3;PHKG1;NHLRC1;CALM1;PCDH12;PPP1R1A;UBA52;PGM5;PYGM;PPP1R2P1;MGAM;GAL3ST3;PPP1R2;PPP1CA;PPP1CB;GLT8D1;PYGB;HAS1;GYG1;UGP2;GSK3A;GYS2;PHKA2;B3GNT3;CHIA;GSK3B;NDST1;GL…
GO_VASCULAR_ENDOTHELIAL_GROWTH_FACTOR_SIGNALING_PATHWAY	14	-0.745398	-1.7528	1.7528	0	0.136548	NRP1;PRKD2;KDR;FLT3;FLT4;NRP2;FOXC1;MYO1C;PDGFRB;VEGFA;PRKD1;HSPB1;FLT1;PDGFRA
GO_RIBOSOMAL_SMALL_SUBUNIT_ASSEMBLY	16	0.691188	1.75269	1.75269	0.00888889	0.136654	RPL38;PWP2;RRP7A;RPS14;RPS10;RPS17;RPS27;RPS27L;ABT1;RPS5;MRPS7;RPS10P5;ERAL1;MRPS11;RRP7B;RPS19;RPSA;RPS15
GO_LACTATE_TRANSMEMBRANE_TRANSPORT	12	-0.766638	-1.75	1.75	0.00369004	0.138101	SLC16A7;SLC16A12;SLC16A13;SLC16A6;SLC16A3;SLC16A11;SLC16A8;SLC16A5;SLC16A4;SLC5A12;EMB;SLC16A1
GO_MUCOPOLYSACCHARIDE_METABOLIC_PROCESS	103	-0.494943	-1.73895	1.73895	0	0.154584	GLCE;ST3GAL1;SLC9A1;CHST14;LYVE1;NCAN;MKI67;CHPF;IL15;SPOCK3;KIAA1199;HYAL3;CD44;HEXB;B3GNT4;NDST2;HEXA;HYAL2;CHPF2;B3GNT2;B3GAT1;FMOD;SLC35D2;ITIH4;TGFB1;CHST13;IDS;PIM1;B3GAT3;ITIH2;CSPG5;CSPG4;BGN;ABCC5;GLB1;EGFLAM;NDST4;HGF;ITIH3;CSGALNACT1;HYAL1;CHST1;VCAN;BCAN;AKT1;B3GALT6;FGF2;CHST12;XYLT2;IMPAD1;CHST3;ARSB;ITIH6;IL1B;XYLT1;DCN;STAB2;ST3GAL2;HAS3;B4GALT2;CHP;CHST7;NDNF;LUM;B3GNT7;OGN;B4GAL…
GO_REGULATION_OF_SULFUR_METABOLIC_PROCESS	19	-0.682909	-1.73797	1.73797	0.00347826	0.152515	TCF7L2;ACPL2;PDK1;DLAT;PDHB;PDK2;DLD;BHMT;PDP1;SNCA;PDHX;CTNNB1;PDHA1;SP1;PDPR;PDK3;PDP2;NFE2L2;PDK4;COMT
GO_DRUG_METABOLIC_PROCESS	22	-0.660692	-1.73734	1.73734	0.00348432	0.149494	EPHX2;CYP2D6;CYP4F12;CYP3A5;UGT1A8;FMO4;ADH1A;UGT1A10;CYP2C19;CBR1;UGT1A4;FMO2;CYP3A4;NOS1;CAD;DPEP1;UGT1A1;BCHE;UGT1A9;CYP2A6;CYP2D7P1;UGT1A3;FMO3;FMO5;FMO1;CYP1A1;ADAL;UGT1A6;NR1I2;CYP4B1;CYP4F2;CYP1A2;CYP2B6;UGT1A7;VKORC1;CYP2C9;CYP2C8;CYP2E1;NT5C2
GO_MITOTIC_CYTOKINESIS	28	-0.630945	-1.73607	1.73607	0	0.148162	ANLN;CEP55;ANK3;KIF4B;NUSAP1;ZNF365;CUL7;KIF4A;SPTBN1;SNX18;STAMBP;RASA1;CKAP2;SNX33;CNTROB;PLK1;APC;GTPBP8;STMN1;KIF20A;BIN3;USP8;RACGAP1;SPAST;SNX9;CHMP4B;MYH10;RHOA;BBS4;KIF23;MITD1
GO_VASCULOGENESIS	57	-0.552597	-1.73539	1.73539	0.00155763	0.145851	MYOCD;CXCR7;CITED1;JUNB;HDAC7;MYO1E;SGPL1;SETD2;HEG1;GLMN;WNT7A;HHEX;CCM2;CUL7;HAS2;SMO;CAV1;NKX2-5;ADM;EGFL7;NOTCH1;NTRK2;KDR;TMEM100;EPHA2;T;FOXF1;PDGFRB;TNNI3;RASIP1;WT1;HEY2;TGFBR2;WARS2;AMOT;TBX5;PAXIP1;GDF2;TIPARP;SOX18;QKI;TIE1;CTNNB1;FZD4;ZMIZ1;ZFP36L1;WNT7B;AGGF1;ENG;RASA1;SOX17;ZFPM2;VEGFA;SHH;PTK2;GJC1;PITX2;RAMP2;YAP1
GO_RRNA_METABOLIC_PROCESS	237	0.420569	1.73495	1.73495	0	0.158943	SLFN14;RPL13;RRP8;DDX56;RNASEL;UTP18;UTP14A;NOP2;BOP1;RPL7A;FTSJ3;UTP15;NOL11;METTL15P1;RRP1B;NOP56;RRS1;RPS27;RPL32;UTP6;RPL29;ERI3;RPS7;METTL16;RPS3;RPS29;CIRH1A;DEDD2;RPLP1;DIMT1;NSUN3;NAF1;RPL35A;DDX47;RPL36A;EXOSC9;EXOSC5;RPL23;CSNK1E;FCF1;RIOK2;PIN4;RPS15;ABT1;METTL15;POP4;NOL9;RPL37A;WDR55;RPL10A;TSR1;WDR12;NSUN5;RPL8;RPS18;RPL7;ERI2;RPP38;FBL;RPS24;PNO1;RPL10;WBP11;EXOSC2;RPP30;NOLC1;TFB1…
GO_NEURONAL_ACTION_POTENTIAL	27	0.598009	1.73328	1.73328	0.00759494	0.156508	SCN8A;ANK3;DRD1;SCN1A;P2RX1;P2RX4;SCN9A;GRIK2;CATSPER4;KCNMB2;SCN2A;SCN3A;GPR88;KCNMB3;SCN5A;KCND2;CACNA1I;SCN4A;SCN10A;SCN11A;KCNMB4;P2RX3;KCNA2;GPER;MYH14;SCN7A;CHRNA1;KCNA1
GO_ORGANIC_ACID_TRANSPORT	243	-0.449951	-1.72799	1.72799	0	0.155365	SLC6A15;ABCC2;PRAF2;SLCO1B3;SLC38A6;PRKAA2;SLC25A17;CACNA1A;SLC3A1;SLC16A3;PLA2G4A;SLC1A4;SLC27A6;SLC7A6;SLC6A14;SLC16A1;FABP3;AQP9;SLC10A5;SLC7A9;KCNJ10;SLC1A5;DRD2;CLN3;SLC43A2;SLC23A2;KISS1R;SLC38A4;SLCO2A1;C12orf39;GLS;SLC25A26;SLC26A10;LCN12;SLC26A8;SLC16A4;NMUR2;ACSL4;STARD10;SLC26A2;SLC27A5;CTNS;SLC35D1;SLC22A16;AGXT;SLC16A2;SLC11A1;SLC10A1;SLC26A6;PNPLA8;PLIN2;PEX3;XK;PPARG;ABCC4;SLC36A1;…
GO_GOLGI_ORGANIZATION	82	-0.520098	-1.72772	1.72772	0	0.152171	BAG5;LRRK2;ATL2;LMAN1;TBC1D20;FBXW8;COG4;YWHAZ;ATL3;COG7;ARFGEF1;CDK1;BCAS3;HACE1;SEC23IP;DYNC2H1;ARHGAP21;RAB2A;SPTBN5;GOLGA5;CDC42;SURF4;RAB7L1;UBXN2B;TJAP1;HTT;TMED10;NPLOC4;USP6NL;GOLPH3;VTI1A;VRK1;CSNK1A1;GORASP1;OBSL1;RAB1A;STX5;GCC2;COG1;GBF1;PRMT5;GOLPH3L;PLEKHM2;VMP1;DNAJC28;NSFL1C;COG2;TMED9;CLASP1;CSNK1D;ATP8B2;DYM;ZW10;ARHGEF7;OPTN;VCPIP1;STX6;CUL7;PRKD1;BHLHA15;ATP8B1;GOLGB1;ATP8B3;S…
GO_POSITIVE_REGULATION_OF_STEM_CELL_DIFFERENTIATION	46	-0.553838	-1.724	1.724	0.00163399	0.156091	SOX6;TWIST1;TGFB1;SP7;LEF1;TGFB2;DAB2;GATA4;LTBP3;EPB41L5;BMP2;SMAD4;CTNNB1;OLFM1;GATA6;ZNF703;YAP1;HDAC2;SOX5;BAMBI;AXIN2;SOX9;GLIPR2;SNAI1;C10orf54;ALX1;C13orf15;KDM2B;NKX2-5;SMAD3;SERPINB3;TGFB3;COL1A1;TGFBR2;TACSTD2;SDCBP;TGFB1I1;TBX5;GCNT2;SMAD2;GSK3B;CRB2;EZH2;TCF7L2;NOTCH1;HOXB4;WWTR1;FOXC1;BCL9L;AGER
GO_TRICARBOXYLIC_ACID_METABOLIC_PROCESS	36	-0.586445	-1.72201	1.72201	0.00327332	0.156539	IDH3A;PDHB;NNT;ASS1;IDH2;SDHA;PDHA2;MDH1B;IDH1;SLC34A1;SDHB;MDH1;SUCLG2;OGDHL;IDH3B;CS;DLST;ACO1;SIRT4;DLAT;GLUD1;STAT5B;SUCLA2;SUCLG1;ACLY;GHR;STAT5A;SDHD;DHTKD1;ACO2;SDHC;PDHA1;IDH3G;FH;OGDH;DLD;MDH2
GO_CEREBRAL_CORTEX_RADIALLY_ORIENTED_CELL_MIGRATION	26	-0.644597	-1.71722	1.71722	0.00174216	0.162142	RELN;SRGAP2P1;DCX;POU3F2;DIXDC1;DAB2IP;PAFAH1B1;LHX6;FBXO45;CTNNB1;DAB1;MBOAT7;FUT10;GLI3;DISC1;SRGAP2;SOCS7;RTN4;GPR56;NR2E1;CDK5R2;CDK5;RAC1;POU3F3;C16orf45;NDEL1;CCDC141;CDK5R1;LAMB1
GO_HEART_TRABECULA_MORPHOGENESIS	25	-0.643515	-1.71512	1.71512	0	0.163005	S1PR1;HEY2;NRG1;OVOL2;RBP4;SRF;NOTCH1;DLL4;RBPJ;FKBP1A;CAV3;SOS1;BMP10;EGLN1;TEK;ADAMTS1;HEY1;NACA;NKX2-5;UBE4B;FHL2;HEG1;TGFBR3;C20orf160;MED1;FOXH1
GO_CORONARY_VASCULATURE_DEVELOPMENT	35	-0.583688	-1.71407	1.71407	0.00338409	0.161456	ADAMTS6;PRICKLE1;VEGFA;MEGF8;SUFU;TBX1;GATA6;SNX17;LTBP1;GPC3;PLXND1;PTK7;HAND2;C5orf42;NOTCH1;TAB1;AP2B1;NRP1;PDGFRB;PCSK5;MESP1;VEGFB;HEY2;MYH10;SRF;MMP21;NDST1;TBX5;PRDM1;DNM2;SEC24B;SETD2;DCTN5;DYNC2H1;ZFP161;LRP2;SMAD6
GO_CELL_MATRIX_ADHESION	114	-0.485151	-1.71021	1.71021	0	0.166087	LYPD5;ITGA2B;ADAM9;CTTN;ITGB1;TMEM8B;LYPD3;CD34;ITGAV;COL17A1;ITGB5;SNED1;ITGB3;TIAM1;FGG;LAMA5;ITGB2;DEFB118;DLC1;MUC4;VWA2;SRF;DAG1;ADAMTS13;RCC2;THY1;CTNNB1;THBS3;CNTN2;ADAM15;ILK;MSLN;ECM2;FERMT2;MADCAM1;VCL;SORBS1;NPNT;TECTA;ITGA10;DDR1;STRC;ITGA2;OTOA;PTK2B;ARHGAP6;FBLN5;PTPRK;ACTN3;ITGB4;ITGA6;PKD1;PIP5K1A;TRPM7;CTGF;RAC1;TSC1;CCL21;JAM3;EDA;ADAMTS12;CD63;SIGLEC1;ARHGEF7;NID1;HPSE;EPDR1;TN…
GO_REGULATION_OF_CARBOHYDRATE_METABOLIC_PROCESS	152	-0.468309	-1.70834	1.70834	0	0.166279	IGFBP3;MST1;FOXO1;IRS2;LEP;IGFBP5;TINF2;PLEK;CLTC;PTAFR;PDK1;INSR;ADIPOR1;GNMT;PPP1R3F;AKT2;INPP5K;POMC;ARFGEF1;HNF4A;IGF1;PGP;PPARGC1A;MIDN;P2RX7;HTR2A;IGFBP4;PHLDA2;GAPDHS;BPGM;CHP;ACACB;PTK2B;WDR5;NCOR1;OGT;SRC;PPARA;PGAM4;CBFA2T3;PFKFB1;PTH;PPP1CA;SNCA;NR1H4;CD244;DYRK2;UGT1A10;MLXIP;PFKFB2;ENPP1;C1QTNF1;UGT1A8;SELS;HRH1;UGT1A1;PPP1R3B;SLC35B4;C1QTNF2;PGAM1;HMGB1;IL6;PPP1R3E;SIRT1;ACER2;SESN2…
GO_NUCLEAR_TRANSCRIBED_MRNA_CATABOLIC_PROCESS_NONSENSE_MEDIATED_DECAY	114	0.448315	1.70763	1.70763	0	0.197988	RPS8;DCP2;RPL26;RPL3L;SMG6;RPS26;RPS10;RPL30;RPS2;RPS12;RPS17;RPL15;SMG9;FAU;RPL23;RNPS1;SMG7;EIF4G1;RPL22;RPL9;RPLP1;RPL41;GSPT2;RPL35A;PNRC2;RPL36A;EXOSC10;RPS25;RPLP0;PPP2R2A;RPL3;RPLP2;RPS20;RPS27;PPP2CA;MAGOHB;RPL27;RPL37;RPS29;RPS14;RPL29;RPL32;RPS7;RPL28;RBM8A;CTIF;RPL38;RPS3;CASC3;RPS13;RPL35;RPL21;DCP1A;RPL13;RPS19;RPL19;RPSA;UPF3A;EIF4A3;UPF1;SMG5;RPS3A;RPL26L1;UPF3B;RPL7A;RPL18A;ETF1;R…
GO_HUMORAL_IMMUNE_RESPONSE	119	0.44821	1.70758	1.70758	0	0.192056	BCL2;TRAF3IP2;SERPING1;COLEC10;DEFB1;TFE3;C1QA;POU2F2;ST6GAL1;MNX1;HIST1H2BE;HLA-DRB1;TRDC;C1QBP;FCN3;CFHR1;IGLC1;HIST1H2BC;SH2D1A;IGLC2;PAX5;DEFA4;CFD;IFNA21;IGHE;IFNA17;SUSD4;ADM;IGKV1D-33;IL6;CLU;ANG;POU2AF1;CR2;IFNW1;ZP3;VSIG4;IGHV3-23;C8B;IFNA14;HIST1H2BI;IFNA2;C8G;C4BPB;LY86;IL36RN;HLA-DRB3;RNASE3;IFNA1;IGHV2-70;IGLC6;C1R;NPY;C1QB;TAC1;IGHG1;RPL39;LTA;YTHDF2;HLA-E;IGHA2;SEMG2;CFH;MEF2C;RNAS…
GO_CELL_MIGRATION_INVOLVED_IN_SPROUTING_ANGIOGENESIS	15	-0.714708	-1.70727	1.70727	0.00347222	0.165439	SRF;GREM1;EFNB2;NR4A1;EPHB4;VEGFA;GPLD1;FGF2;EGR3;TDGF1;ITGB1;SLIT2;ROBO1;KDR;NRP1
GO_GOLGI_VESICLE_TRANSPORT	291	-0.440029	-1.70554	1.70554	0	0.166057	DYNC1I1;MYO5A;C16orf62;TRAPPC1;STX17;AP4M1;DYNC1I2;FOLR1;TMED7;RANGRF;SORT1;TGFA;KDELR3;SEC24C;STX18;STX4;HYOU1;F8;COL7A1;BBS2;ZW10;COPZ1;ERGIC2;MCFD2;NAPA;TFG;VPS54;COG2;BET1L;NSF;DCTN3;VAMP2;GOLPH3L;KIF3C;COG1;SPTBN1;CNIH3;RAB1A;TMED3;TRAPPC3;VAMP5;RGPD3;SPTB;RGPD2;F9;VTI1A;KIF13A;TMED10;TRAPPC4;SEC22C;SPTA1;RAB6C;YKT6;RAB14;EHD3;LMAN2;ARFGAP1;LLGL1;SCAMP2;DNM2;F10;EXOC5;RAB7B;SPAST;RAB34;VTI1B…
GO_PERICARDIUM_DEVELOPMENT	18	-0.683117	-1.70534	1.70534	0.00484653	0.163281	BMP2;SETD2;HEG1;WNT5A;RPGRIP1L;FLRT3;CCM2;TBX20;HAND2;SMAD3;DLL4;NOTCH1;SOS1;WT1;LRP6;SMAD2;NKX2-6;TBX5
GO_CELL_MORPHOGENESIS_INVOLVED_IN_DIFFERENTIATION	490	-0.416094	-1.70513	1.70513	0	0.160454	TMEM106B;ADAM15;CNTN2;C6orf25;PLXND1;KIF14;FMN1;OMD;LMX1A;EPHB2;CDH4;TBCE;KIF5B;VANGL2;LAMB1;FOXD1;SPTA1;PAX6;BMP7;SPTB;SPON2;ETV1;MYO7A;DLG4;HES1;LLGL1;ID1;NTN3;SLITRK2;MAPK3;SEMA3C;AXL;CLIC5;ISL1;RAB10;LRFN1;SEMA3A;ERG;SRF;LRRC55;NFASC;PTPRZ1;SLITRK3;PAFAH1B1;NKX2-8;FZD4;COL25A1;RELN;STXBP1;CDH11;CYFIP1;UNC5B;SLC11A2;LAMC1;SHH;FYN;TEK;SLC9A6;LRRN1;VSIG1;NDN;CREB1;CTNND2;MINK1;GRHL2;UNC5D;OMG;ME…
GO_CATECHOLAMINE_METABOLIC_PROCESS	35	-0.594607	-1.70178	1.70178	0	0.163777	GCH1;RNF180;MAOB;DAO;DDC;SULT1A1;AGTR2;PNMT;MTPN;PARK2;TGFB2;HAND2;COMT;LRTOMT;MAOA;GRIN2A;CRHR2;GPR37;HPRT1;SNCAIP;PAH;SNCA;TH;NPR1;AOC2;SLC6A3;DBH;GATA3;NR4A2;HDC;DRD4;SULT1A2;DRD2;SNCB;DRD3;EPAS1;SULT1A3;SULT1A4;DRD1;INSM1;AKR1B1;ATP7A
GO_LYMPH_VESSEL_DEVELOPMENT	20	-0.663639	-1.69977	1.69977	0.00515464	0.164835	PDPN;HEG1;SOX18;PPP3CB;FLT4;ACVR2B;FOXC2;TMEM204;EFNB2;CCBE1;NR2F2;FOXC1;PTPN14;SYK;PROX1;ACVRL1;PKD1;TBX1;VEGFA;BMPR2
GO_DORSAL_VENTRAL_AXIS_SPECIFICATION	19	-0.665031	-1.69967	1.69967	0.00840336	0.161923	AXIN1;CXXC4;CTNNB1;FZD5;SENP2;WNT3;LRP5L;SFRP1;SMAD6;MDFI;RGS20;AXIN2;VAX2;RGS19;EGF;LRP5;LRP6;PAX6;BMPR1A;SMAD2
GO_MODIFIED_AMINO_ACID_TRANSPORT	24	-0.628224	-1.6989	1.6989	0.0033389	0.16065	SLCO1B1;SLC3A1;SLC16A10;SLC1A4;CTNS;PDPN;SLC5A6;SLCO1C1;FOLR3;SLC25A26;FOLR2;SERPINA7;SLC16A2;ABCC2;FOLR1;CRYM;SLC19A2;SLC6A8;SLC9A3R1;SLC19A1;SLC7A9;SLCO4A1;SLC16A12;SLC25A32;SLC46A1;SLC38A2
GO_POSITIVE_REGULATION_OF_DEPHOSPHORYLATION	44	-0.560159	-1.69861	1.69861	0	0.15842	NPNT;ITGA1;PIN1;TGFB1;RIPK3;ITGA2;SLC39A10;SPPL3;SMPD1;MAGI2;CHP2;BMP2;PPARGC1B;MEF2C;IGBP1;CD300A;CDCA2;PINK1;JAK2;PPP1R15A;GPLD1;PRKCD;SYMPK;AGTR2;CALM1;TMEM188;PPP2R5A;IFNG;NELF;SMAD3;AKAP6;CALM2;RGN;ADORA1;ANKLE2;PPP1R7;CALM3;PDGFRB;DUSP26;GBA;DLC1;PPP1R16B;PPP2R4;PPP1R12A;PLEK;PAWR;VRK3
GO_REGULATION_OF_FATTY_ACID_BETA_OXIDATION	15	-0.714197	-1.69789	1.69789	0.00350263	0.156972	AKT1;CPT1A;CNR1;PPARA;AKT2;MTOR;PLIN5;TWIST1;LONP2;IRS1;FABP1;ABCD2;ACACB;IRS2;TYSND1;METTL20
GO_POSITIVE_REGULATION_OF_FATTY_ACID_OXIDATION	14	-0.725178	-1.69499	1.69499	0	0.160019	NR4A3;CPT1A;ABCD2;FABP1;PPARGC1A;MLYCD;IRS1;PPARG;TWIST1;PLIN5;C1QTNF2;IRS2;PPARA;AKT2
GO_GOLGI_TO_VACUOLE_TRANSPORT	23	-0.643549	-1.69315	1.69315	0.00179533	0.160703	EPS15;KIF16B;VPS13A;LAMP1;DOPEY2;ZFYVE20;AP2A1;GBF1;WIPI1;KLHL20;ANKFY1;EHD3;RAB14;AP1AR;SORT1;SYS1;GOSR2;VTI1B;AP1G1;MON2;RAB7L1;CORO7;VPS13C;VPS54;AP4M1;TGOLN2;VTI1A
GO_HEART_MORPHOGENESIS	210	-0.447403	-1.69207	1.69207	0	0.160027	BBS4;NOTO;IFT57;MESP1;HEY2;FOXF1;INSR;XIRP2;TAB1;TBX2;RARB;DLL1;RBPJ;TMEM100;SMAD3;DVL2;TBX20;HEY1;HEG1;WNT16;FOXH1;POU4F1;NODAL;SEC24B;PROX1;MICAL2;SMAD7;FAT4;SETDB2;S1PR1;SOX17;SOS1;ZFPM2;SOX9;AXIN2;WNT2;TBX3;ENG;ATF2;MDM2;MYL2;SOX11;MYL3;C20orf160;SOX18;BMP4;MED1;MEF2C;MYLK2;LBX1;PTCH1;TNNT2;EFNA1;MYBPC3;BAZ1B;BMP10;TNNI3;CCDC39;GJA5;CPE;DNAAF1;TCAP;HEYL;SMO;WNT3A;CCDC40;NOTCH2;COL11A1;RARA;TG…
GO_CILIUM_MOVEMENT	29	0.575959	1.69121	1.69121	0.00527705	0.218834	CCDC39;DNAH7;C12orf55;HYDIN;DPCD;ARMC4;CCDC151;DYX1C1;TTLL1;CCDC114;SPAG16;ROPN1L;SPA17;HEATR2;CCDC40;RSPH4A;DNAH1;PCDP1;DNAAF1;DNAH5;DNAI1;DNAI2;ADCY10;C10orf92;RFX3;DNAH11;CABYR;LRRC6;SPAG17;KIF27;NPHP3;NME5;RSPH9;STK36;CCDC103;OFD1
GO_GLUCAN_METABOLIC_PROCESS	54	-0.534167	-1.68787	1.68787	0.0016835	0.165854	UBC;AGL;PGM1;G6PC;GNMT;PPP1R3B;PPP1R3D;AKT2;PFKM;RPS27A;PPP1R3E;PPP1R3C;PHKA1;PPP1R2P3;CALM2;AKT1;PHKA2;PER2;GSK3B;STK40;PHKG2;CPS1;GYG1;CALM3;GSK3A;UGP2;GYS2;GAA;GBE1;GYG2;PYGB;PYGL;PGM2;PPP1R2;STBD1;PPP1CB;PPP1CA;PHKB;UBA52;PCDH12;PPP1R1A;IL6ST;GCK;PGM5;PYGM;GYS1;PPP1R3A;MGAM;PPP1R2P1;UBB;EPM2A;PPP1CC;PRKAG2;NR1D1;PRKAG3;PHKG1;NHLRC1;CALM1
GO_HEART_VALVE_DEVELOPMENT	32	-0.583809	-1.68632	1.68632	0.00338983	0.166504	BMP2;MEF2C;OLFM1;STRA6;SMAD4;TWIST1;MDM2;SHOX2;JAG1;TGFB2;ZFPM1;DCHS1;SOX9;PITX2;SCXB;PRDM1;CYR61;FGFRL1;NOTCH2;TBX20;HEYL;HEY1;SOX4;ZFP161;SMAD6;MTOR;NOTCH1;GJA5;EFNA1;ERG;HEY2;GATA3;ACVR1;TBX5
GO_ZINC_II_ION_TRANSPORT	26	-0.625854	-1.68353	1.68353	0.00338983	0.169509	SLC30A3;SLC30A8;SLC30A9;SLC30A4;SLC39A11;SLC39A5;SLC11A2;SLC39A9;SLC30A10;SLC39A3;SLC30A2;SLC39A1;SLC39A14;SLC30A1;SLC39A6;SLC30A6;SLC39A4;SLC30A5;SLC39A7;SLC39A13;MT3;SLC39A8;SLC30A7;SLC39A10;SLC39A12;SLC39A2
GO_SISTER_CHROMATID_COHESION	101	-0.485391	-1.68347	1.68347	0	0.167063	XPO1;BUB1B;KIF2C;FBXW7;KIF18A;NUP133;SPC24;B9D2;NUP37;WAPAL;CENPP;REC8;CENPM;MAD1L1;NUP107;KNTC1;HORMAD1;HDAC8;CENPO;CKAP5;SKA1;SMC1A;PPP1CC;APITD1;CDC20;SGOL1;PHB2;MAU2;KIF22;STRA8;SPC25;ERCC6L;NUDC;CENPL;NUP43;AHCTF1;CENPF;CDCA5;MAPRE1;INCENP;RAD51C;SGOL2;AURKB;MLF1IP;PPP2R1A;PDS5A;CENPK;NAA50;CENPH;RCC2;RANBP2;SEC13;CENPT;NUP98;STAG2;ITGB3BP;CCDC99;MCMBP;SMC1B;DSN1;CENPA;NUP85;PDS5B;PAFAH1B1;N…
GO_ADHERENS_JUNCTION_ORGANIZATION	64	-0.518069	-1.68341	1.68341	0	0.164656	CTNNB1;ITGA2;NUMB;PVR;CDH18;SRC;CDH4;CADM3;FERMT2;SORBS1;VCL;CDH17;PTPRK;ACTN3;CADM2;CDC42;PTK2B;ARHGAP6;PVRL1;CDH12;PKP2;DLG5;CDH1;PIP5K1A;RAB8B;ZNF703;SMAD7;CTNNA1;CDH10;TBCD;CTTN;CSK;CDH24;DSP;DLC1;CDH6;LAMA5;RCC2;THY1;NUMBL;CDH8;CADM1;TRIP6;RHOD;CDH13;TESK2;MLLT4;PIP5K1C;CDH11;JUB;CDH3;BCL2;ACTN2;CDH9;PVRL4;RAMP2;JUP;CDH2;ANG;PVRL3;ARHGEF7;CDH5;ACTN1;CDH7;TAOK2;CTNND1;PVRL2;PDPK1;WHAMM;HIPK1;…
GO_RETROGRADE_TRANSPORT_ENDOSOME_TO_GOLGI	56	-0.536081	-1.68306	1.68306	0.00319489	0.163031	TBC1D10A;STX10;ARL1;FAM109B;ARFRP1;AP1S1;RHOBTB3;ANKFY1;KIAA1432;DCTN1;DENND5A;TBC1D5;VPS29;STX16;CCDC132;UBE2O;RAB9B;MAGEL2;STX6;FAM21A;RAB41;WASH6P;SPAG9;TBC1D17;VPS35;SNX6;ZFYVE20;VAMP3;FAM21C;SNX8;TBC1D14;ERC1;RNF126;TMED9;VPS54;BET1L;VPS26A;GCC2;STX5;SNX2;SGSM2;RAB7A;TBC1D10C;GBF1;SURF4;WASH3P;FAM109A;GOSR1;RAB6A;VPS26B;RAB6B;VTI1A;RAB9A;WASH1;CLTCL1;SNX5;YKT6;RAB6C;TRAPPC10;PIKFYVE;TRIM27;E…
GO_ESTABLISHMENT_OF_CELL_POLARITY	84	-0.497541	-1.68293	1.68293	0	0.160891	KIF26B;CYTH3;SCRIB;UST;HES1;FRMD4A;WNT5A;LLGL1;DOCK2;SIPA1L3;ARF6;WNT7A;MAP4;WDR43;CCDC99;RAB10;SDCCAG8;FOXF1;SPRY2;SNX27;CCR7;FGF10;SPRY1;STK11;GSK3B;EYA1;WWC1;FERMT1;WDR81;LLGL2;EZR;PRKCZ;SPAG5;PARD3;FSCN1;DYNLT1;GBF1;NEK3;DOCK7;BRSK1;RAP2A;ARHGEF11;CCL21;PAX6;WEE1;HTT;AMOTL1;PKD1;GOLPH3;ZW10;MPP5;RICTOR;JAM3;C19orf46;HES5;MSN;NDC80;GPSM2;CDK5RAP2;NDEL1;BRSK2;ARHGEF2;NUMA1;RAB11FIP2;EPHB1;CLASP…
GO_POSITIVE_REGULATION_OF_TRANSCRIPTION_FROM_RNA_POLYMERASE_II_PROMOTER_INVOLVED_IN_CELLULAR_RESPONSE_TO_CHEMICAL_STIMULUS	26	-0.610164	-1.68257	1.68257	0.00694444	0.159147	ATF4;USF2;VEGFA;USF1;ALS2CR8;NOTCH1;SMAD5;ATF6;XBP1;SMAD1;RBPJ;CHD6;HIF1A;SMAD9;EP300;CREB3;DLX5;RXRA;MT3;NFE2L2;NCOA1;RUNX2;BMP2;RXRG;PPARGC1A;FOXA2;SMAD4
GO_DORSAL_VENTRAL_PATTERN_FORMATION	89	-0.49363	-1.68225	1.68225	0.00155521	0.157288	SMAD6;SMO;DMRT3;EVX1;LHX3;ARL13B;WNT3A;PROP1;GLI2;PSEN1;FGF8;DSCAML1;BMPR1A;IFT122;OVOL2;FKBP8;RFX4;LRP6;PTCH1;LRP4;HOXD11;EGF;C6orf170;SP8;HHIP;RGS20;VAX2;GREM2;LRP5L;IFT172;LHX1;DBX1;NOG;AXIN1;SIX3;NBL1;BMPR1B;SHH;EDN1;IFT52;FBXL15;RGS19;PAX7;LRP5;HOXA11;HOXA2;DLL4;FOXN4;NKX6-2;WDR19;GREM1;FOXA1;CER1;CHRD;FZD5;DYNC2H1;TBX20;WNT7A;SOX1;NKX2-2;LHX2;LMX1B;CXXC4;NOTO;SMAD2;GSC;ASCL1;NKX2-1;WNT3;SFR…
GO_CELLULAR_RESPONSE_TO_STEROL	14	-0.712356	-1.68125	1.68125	0.00357782	0.157055	RORA;OSBPL7;HMGCS1;AACS;C18orf26;INHBA;RORC;LRP8;PTCH1;LRP6;SMO;GPLD1;CYP7A1;ABCA1;MLC1
GO_ESTABLISHMENT_OR_MAINTENANCE_OF_CELL_POLARITY	133	-0.463054	-1.6811	1.6811	0.00143885	0.155116	LIN7C;CENPA;MARK2;PTK7;DLG1;TCF15;MYH9;MPP7;PTK2;NDE1;MYO18A;CLASP2;SLC9A1;PRKCI;MOS;CAP2;STK25;SLC9A3R1;HES5;MPP5;C19orf46;NUMA1;CLASP1;CAP1;NDEL1;NDC80;GPSM2;CDK5RAP2;PARD6B;KIF2C;SPAG5;DYNLT1;FSCN1;DST;DLG5;WEE1;ARF4;HTT;CKAP5;SYNE2;DLG2;ARHGEF11;CDC42;RAP2A;DOCK7;DLG3;SIPA1L3;WNT7A;DOCK2;LHX2;KIF26B;CYTH3;SCRIB;STK11;WWC1;FAT1;SPRY1;FGF10;CCR7;FOXF1;NCKAP1L;ACTR3;APC;CCDC99;FGF13;CCL19;CYP26B…
GO_PEPTIDYL_THREONINE_MODIFICATION	43	-0.556909	-1.68009	1.68009	0.00165837	0.155169	MAP3K10;WNK1;LRRK2;MAPK1;CDK5;PRKCB;OXSR1;TGFBR2;GALNT1;MYLK2;ACVR1;GSK3B;CDK1;TGFBR1;AKT1;CHEK1;MAP3K12;PRKACA;ACVR1B;PDPK1;CAD;MTOR;GSG2;DYRK1A;CDK5R1;CLK1;VPRBP;HIPK3;ADRBK1;PRKCD;BCL2;STK39;GALNT3;PKN1;CAMK2D;TNKS;VRK1;GALNT11;HIPK2;NLK;LMTK2;TAF1;MARK2;PRKCA;GALNT2;MAPK8
GO_BLOOD_VESSEL_MORPHOGENESIS	352	-0.42474	-1.67613	1.67613	0	0.16072	FOXH1;VAV2;SEMA4A;HS6ST1;TDGF1;HEG1;SEC24B;BCAS3;CXCR7;ROBO1;MYOCD;CD34;BMPER;ITGAV;CIB1;FZD5;WARS;HEY1;ENPEP;ARHGAP24;NRP2;RBPJ;NRP1;GPR124;LEP;ADAM8;FOXN1;S100A7;HIF3A;FGF10;PTPRB;GBX2;MED1;CTNNB1;TIE1;SOX18;HSPG2;NFATC4;ENG;ARHGAP22;TSPAN12;DAB2IP;B4GALT1;ZFP36L1;PNPLA6;THBS1;COL8A2;AIMP1;ZFPM2;PIK3CA;SOX17;SMAD7;ZC3H12A;ELK3;GPX1;RHOB;CTGF;SLC12A6;FAM105B;NOX1;FGF2;SIRT1;SGPL1;PROK2;FGF9;ANG;…
GO_REGULATION_OF_FATTY_ACID_OXIDATION	27	-0.614765	-1.67298	1.67298	0.0071048	0.163913	MLYCD;PPARGC1A;ACADVL;AKT1;CPT1A;NR4A3;CNR1;AKT2;PPARA;PDK4;C1QTNF2;MTOR;PLIN5;TWIST1;PPARG;LONP2;IRS1;FABP1;ABCD2;PRKAG2;ACADL;DGAT2;ACACB;SIRT4;IRS2;TYSND1;METTL20;FABP3
GO_AMMONIUM_TRANSPORT	54	-0.531085	-1.66859	1.66859	0.00168634	0.170497	SNAP23;SNCA;SLC22A16;PARK7;SLC6A3;SLC5A7;PRKAA2;FCER1G;CPT1B;PARK2;SLC44A4;RHCE;RHAG;SLC22A3;EDNRA;RHCG;SLC44A1;PRKAG2;CHRM5;ACACB;SYK;SLC25A20;SLC38A2;AQP1;FCER1A;ACACA;EDN1;LYN;ADCYAP1;TAF7;PSEN1;SLC12A2;SLC44A3;OAZ3;DRD1;P2RX1;CPT1A;SLC18A3;SEC14L1;CPT2;RHD;ADA;SLC44A2;SLC6A4;SLC44A5;PDZK1;PRKAB2;ADC;SLC22A4;SLC18A2;SLC18A1;SLC6A2;SCN4A;SLC22A1;SLC22A2;RHBG;SLC22A5
GO_POSITIVE_REGULATION_OF_HISTONE_METHYLATION	29	-0.603066	-1.66728	1.66728	0.00352113	0.17112	GCFC1;DNMT1;SIRT1;HIST1H1B;MLL;CHTOP;PRDM12;WDR61;MYB;EED;AUTS2;PHF1;CTR9;OGT;PAF1;CTNNB1;SMAD4;PHF19;DNMT3B;SNW1;PAXIP1;RNF20;GCG;TET1;RTF1;MTF2;ZNF304;JARID2;PAX7;DMRTC2;BRCA1;RDBP;XBP1
GO_REGULATION_OF_CIRCADIAN_SLEEP_WAKE_CYCLE_NON_REM_SLEEP	12	-0.752389	-1.66502	1.66502	0.00545455	0.173377	ADA;KCNA2;ADORA1;PTGER3;IL6;PTGER4;NPY2R;CHRNB2;ALB;MTNR1B;GHRL;GHRHR
GO_AMINOGLYCAN_BIOSYNTHETIC_PROCESS	103	-0.477143	-1.66032	1.66032	0.00149477	0.180797	HS3ST1;NDST4;CSPG4;CSPG5;B3GAT3;BGN;ABCC5;CHST1;HYAL1;HS6ST2;CSGALNACT1;B3GALT6;HS3ST3A1;UGDH;HS3ST2;VCAN;BCAN;XYLT1;HAS3;ST3GAL2;DCN;CHST3;CHST12;XYLT2;IL1B;EXT1;CHST14;GALNT5;EXTL2;GLCE;ACPL2;ST3GAL1;SDC3;B4GALT7;CHPF;KIAA1199;EXT2;NCAN;HEXA;HS3ST6;HS3ST5;CHPF2;B3GNT4;NDST2;GPC2;GPC1;EXTL1;CHST13;SLC35D2;B3GNT8;EXTL3;SDC2;FMOD;B3GNT2;B3GAT1;ST3GAL3;B4GALT5;PDGFRB;CHST9;HAS1;CSGALNACT2;DSE;GCNT2…
GO_REGULATION_OF_ESTABLISHMENT_OR_MAINTENANCE_OF_CELL_POLARITY	20	-0.649785	-1.65925	1.65925	0.00355872	0.18057	RUFY3;CDH5;FLOT2;TEK;LLGL1;GNB2L1;RICTOR;KANK1;LLGL2;BCAS3;ROCK2;ARFGEF1;GATA3;RAP1B;ROCK1;RNF41;KIAA1598;KRIT1;GSN;PTK2B;WDPCP;KIF20B
GO_CHROMOSOME_CONDENSATION	29	-0.603331	-1.6583	1.6583	0	0.180234	ACIN1;PRM2;NCAPG;AKAP8;PRM3;SMC4;NCAPH2;TTN;H1FNT;STRA8;NCAPH;NCAPD2;CDK1;PHF13;CDCA5;NUSAP1;CHMP1A;HMGA2;SMC2;DFFB;TOP2A;AIFM1;AKAP8L;GPER;NCAPD3;PRM1;PAPD7;NCAPG2;CCNB1;ERN2;HILS1
GO_REGULATION_OF_CELLULAR_RESPONSE_TO_HEAT	72	-0.506137	-1.65745	1.65745	0.00168634	0.179795	NUP37;NUP50;RPA3;KIAA1967;NUP133;C11orf73;CAMK2D;NUP54;NUP107;BAG1;NUPL2;BAG2;NUP153;POM121C;NUP62;HSPA1B;NUP35;HSPA8;NUP43;HSBP1;HSF1;NUP93;ATM;CREBBP;MAPK3;CD34;AKT1S1;MAPKAPK2;EP300;NUP98;MAPK1;FKBP4;RANBP2;DNAJB1;CAMK2B;RPA2;RPTOR;BAG5;BAG4;HSPA1L;GSK3B;HSPH1;HSPA1A;RAE1;NUPL1;TMEM48;NUP85;RPA1;DNAJC7;CHORDC1;DNAJC2;HSP90AA1;DNAJB6;MLST8;YWHAE;NUP214;NUP210;SIRT1;BAG3;NUP205;HSP90AB1;HSPB8;AA…
GO_NEGATIVE_REGULATION_OF_AUTOPHAGY	49	-0.536979	-1.65566	1.65566	0.00161031	0.181196	VPS13C;TSC1;BCL2;CHMP4A;TAB2;KIF25;MTM1;LEPR;TAB3;NPC1;MET;PINK1;DAPL1;HERC1;SIRT2;ZKSCAN3;DAP;TLK2;ZKSCAN4;MT3;KDM4A;PTPN22;QSOX1;GATA4;KIAA0226;FEZ2;SNCA;GOLGA2;UBQLN1;RNF5;CHMP4B;HTR2B;RRAGA;WDR6;LEP;SNRNP70;LRRK2;UBQLN4;BCL2L1;NRBP2;HGF;TBC1D14;PHF23;RASIP1;LZTS1;TSPO;CLN3;C12orf5;FEZ1;MTOR;ATG7;AKT1;SCFD1
GO_REGULATION_OF_MUSCLE_SYSTEM_PROCESS	189	-0.443094	-1.65494	1.65494	0	0.180409	NMUR2;SLC8A1;SOD1;AKAP13;SMAD7;ZC3H12A;CHGA;SPHK1;CTGF;TACR2;PLN;CAMK2D;GHSR;ABAT;ADRA2A;CDK9;MYL3;ATP2A2;CASQ2;AIF1;GSTM2;MYL2;SLC8A3;PDE4D;FBXO32;KCNQ1;DAPK3;ATP1A1;NPNT;FLT1;PTAFR;CAMK2B;IGFBP5;EP300;NOS1AP;SSTR2;PLCE1;OXTR;CASQ1;PTGER3;PRKG1;PDE5A;CTTN;IGF1;SRI;ATP2B4;MYOCD;P2RX1;PPARGC1A;TACR1;PRKACA;PTGS1;NOL3;DSC2;ADRA1A;ATP1A2;NOS1;ADA;F2R;CTDP1;SLC9A1;TNNI3K;TACR3;CAV3;IL6ST;MTMR4;EDN1;U…
GO_ANGIOGENESIS	282	-0.428389	-1.65385	1.65385	0	0.18084	FGF6;RAMP1;SRF;FGF18;VEZF1;MAPK14;NRARP;COL4A2;KRIT1;RASIP1;ID1;HOXB13;PDGFA;EPHB4;PDCL3;EFNB2;SRPK2;CYR61;NRXN3;CALCRL;GPLD1;VASH1;LEPR;PTGS2;EDNRA;SEMA3E;EPHB2;HAND2;PRCP;MCAM;ADAM15;SFRP2;PLXND1;CEACAM1;ATP5B;OVOL2;GPR56;FGF8;ETS1;EGFL7;PRKD2;SRPX2;NOS3;TNFAIP2;ITGA5;TEK;VAV3;SCG2;UNC5B;THSD7A;COL15A1;SHH;C19orf10;DLL4;SYK;PDCD10;ECM1;APOD;JUN;NR4A1;RORA;CLIC4;GDF2;ITGB1BP1;SEMA5A;ECSCR;PLAU;P…
GO_REGULATION_OF_LIPID_KINASE_ACTIVITY	46	-0.540672	-1.64955	1.64955	0.00160256	0.187737	TEK;PIK3R1;ERBB4;VAV3;FGR;CCKBR;AMBRA1;VAV2;PIK3R5;FGF2;VAC14;CCR7;PIK3R6;TNFAIP8L3;FGFR3;EEF1A2;EPHA8;PDGFRB;KLF4;IRS1;CCL19;DAB2IP;PIK3R2;TGFB1;FLT1;SRC;PDGFRA;PIK3R3;RB1;KIAA0226;FLT3;NRBF2;NOD2;RAC1;CCL21;RBL2;ATG14;PTK2;LYN;PIK3R4;CD81;PDGFB;CDC42;PPP2R5A;RBL1;PTK2B;KIT;PIK3IP1
GO_ENDOTHELIAL_CELL_DIFFERENTIATION	70	-0.510748	-1.64841	1.64841	0	0.188226	RAP2C;PDE2A;MET;COL18A1;RDX;TJP1;NRG1;KDM6B;TNMD;ARHGEF26;RAPGEF3;CLIC4;JAG1;MLLT4;F11R;EDF1;PTN;STC1;BMPR2;GSTM3;MSN;CCM2;RAPGEF2;ICAM1;SOX17;HAPLN2;F2RL1;ACVRL1;GPX1;PROX1;S1PR1;NOTCH4;SCUBE1;MYADM;RAB1B;SMAD4;CTNNB1;RAPGEF6;RAB1A;SOX18;EZR;ENG;HOXB5;WNT7B;RAP1A;RAP2B;PDE4D;SETP18;NR2F2;LAMA5;NRP1;DLL1;RBPJ;TMEM100;NOTCH1;PPP1R16B;PLOD3;ACVR1;VEZF1;RAPGEF1;RAP1B;HEY2;MESP1;TJP2;HEG1;MARVELD2;BM…
GO_REGULATION_OF_SYNAPSE_ORGANIZATION	105	-0.474795	-1.64663	1.64663	0.00148148	0.189585	AGRN;APOE;HNRNPK;TPBG;RAPSN;WNT5A;NRXN3;SLITRK2;PTEN;WNT7A;ZMYND8;IGSF9;LRTM1;EEF2K;CUX2;AMIGO1;CAMK2B;NTRK2;LRRTM2;ARHGEF15;OXTR;RAB17;ANAPC2;THBS2;NLGN2;CRIPT;MEF2C;PCDH17;CLSTN1;LINGO2;FRMPD4;GHSR;SLITRK1;SHANK3;NTRK1;LRRC24;DAB2IP;DKK1;NEURL;C1QL3;SLIT1;NFATC4;CLSTN2;LRTM2;EPHB2;NLGN3;CDC42;CDC20;ROBO2;CAMK1;PVRL1;SLITRK4;EPHA7;BDNF;SYNDIG1;SLITRK6;PPP1R9A;BAI1;NEDD4;CBLN1;LRRTM3;CDH2;SLITRK5…
GO_CGMP_BIOSYNTHETIC_PROCESS	13	-0.712573	-1.64577	1.64577	0.0107335	0.189336	GUCY2D;NPPC;GUCY1B3;GUCY2F;AQP1;HTR2C;GUCY2C;GUCY1A2;HTR2B;GUCA2B;NPR2;NPPB;GUCY1A3;NPR1;NPPA
GO_AMINOGLYCAN_METABOLIC_PROCESS	157	-0.450182	-1.6456	1.6456	0	0.187542	GALNT5;B4GALT7;ST3GAL1;GLCE;ACPL2;PGLYRP1;CD44;HEXB;KIAA1199;IL15;CHPF;EXT2;HYAL2;CHPF2;SPACA3;NDST2;GPC2;EXTL3;B3GNT8;IDS;SLC35D2;CHST13;SGSH;B3GNT2;FMOD;HGF;FOXC1;EGFLAM;GLB1;ABCC5;ITIH2;HYAL1;HS6ST2;CSGALNACT1;OVGP1;ITIH3;AKT1;VCAN;UGDH;STAB2;DCN;ST3GAL2;NAGLU;XYLT1;EXT1;CHST12;XYLT2;IMPAD1;B4GALT4;SDC4;B3GNT7;B4GALT2;CHST7;PGLYRP4;SPOCK2;ITIH5;B4GALT6;GPC3;B4GALT3;GAL3ST3;CHST2;CHSY3;OMD;PDGF…
GO_DOPAMINE_METABOLIC_PROCESS	23	-0.628989	-1.6442	1.6442	0.00699301	0.188532	SNCAIP;HPRT1;GPR37;GRIN2A;ATP7A;SLC6A3;TH;DRD1;NPR1;SNCA;PARK2;SNCB;DRD3;DRD2;MAOA;COMT;TGFB2;DRD4;DDC;AGTR2;GCH1;DBH;DAO;MAOB;NR4A2
GO_THIOESTER_BIOSYNTHETIC_PROCESS	47	-0.541069	-1.64225	1.64225	0.00650406	0.190271	ACLY;ACOT11;ACSL3;THEM4;PTPLA;FASN;PTPLB;ACOT8;DLAT;ACOT6;ACOT13;DLD;HSD17B12;ACOT1;TECR;PPT1;PDHX;ACSBG1;ACSL1;ACSBG2;ACSL5;ACSF3;PDHA1;ACOT2;BRP44;SCD5;ACSL4;ACACB;PDHA2;THEM5;ACOT7;AGK;ACACA;PDHB;SCD;GCDH;ELOVL6;BRP44L;ELOVL3;ELOVL7;ELOVL2;MLYCD;ACSS2;ACSF2;ELOVL1;LOC344967;ACSL6;ACOT9;ACOT4;PPT2;SLC25A1;ACOT12;ELOVL5;ACSS1
GO_HEART_TRABECULA_FORMATION	14	-0.696108	-1.64084	1.64084	0.0119454	0.191148	RBP4;NKX2-5;SRF;TEK;ADAMTS1;HEY1;HEY2;OVOL2;BMP10;CAV3;TGFBR3;EGLN1;FHL2;FKBP1A
GO_CANONICAL_WNT_SIGNALING_PATHWAY	91	-0.475984	-1.63469	1.63469	0.00154083	0.202126	GATA3;LRP6;DISC1;NDP;FGF8;TBL1XR1;TCF7L2;ZNRF3;RAB5A;T;EGF;TCF7L1;MYC;DIXDC1;RYK;CAV1;SMO;SOX4;WNT1;PPAP2B;KDM6A;PSEN1;PROP1;FZD8;WNT3A;FZD9;FZD7;FAM105B;SHH;FAM123B;CDH3;UBE2B;FZD2;PORCN;LRP5;TBL1X;DVL1;TMEM64;WNT11;FZD4;WNT8A;PTK7;KLF4;WNT2B;FZD10;FRAT1;LRP5L;RARG;WNT4;AXIN1;FZD1;BCL9;FRAT2;SNAI2;HOXB9;GSK3B;NR4A2;STK11;LGR4;LRRK2;DVL3;APC;BCL9L;WNT7A;FZD5;SCYL2;PTEN;CHD8;NKX2-5;DVL2;MED12;TCF7…
GO_HISTONE_PHOSPHORYLATION	23	-0.618588	-1.63464	1.63464	0.0088968	0.200133	NEK11;CHEK1;MAP3K12;CDK1;AURKB;VRK1;HIPK4;ATM;RPS6KA4;CDK2;AURKA;GSG2;PRKAA1;RPS6KA5;PRKAA2;PRKCA;CCNB1;VPRBP;AURKC;PRKCD;JAK2;PKN1;PRKCB;BAZ1B;HMGA2
GO_RESPONSE_TO_STIMULUS_INVOLVED_IN_REGULATION_OF_MUSCLE_ADAPTATION	14	-0.700839	-1.63443	1.63443	0.00877193	0.198558	MTMR4;AGT;CASQ1;RPS6KB1;TRIM63;FBXO32;NOL3;MYOG;SRL;ACTN3;NEDD4;HDAC4;SCN5A;PPARGC1A;SEPN1
GO_ACTIN_FILAMENT_BASED_MOVEMENT	92	-0.4775	-1.63326	1.63326	0	0.199038	SCN2B;SLC9A1;WASL;MYL6;KIAA1598;CAV3;MYL4;SCN5A;TNNI2;NEB;ACTA1;CACNB2;GJC1;TPM4;ACTN2;EMP2;TNNT3;MYH3;FRMD6;GPD1L;MYH9;GJA1;NEDD4L;TTN;MYO5A;GJA5;DES;DMD;MYBPC2;TNNI3;MYBPC3;KCNH2;TPM2;VIM;MYL1;TNNT2;ROCK1;NUP155;TMOD1;WIPF2;MYH10;CACNA1C;MYH4;TPM3;TNNC2;MYO9B;SCN4B;MYL6B;KCNE1;TNNI1;TCAP;WIPF3;MYH2;WIPF1;SUN2;ACTN3;ACTC1;RYR2;MYH7;SYNE2;PKP2;ACTN4;KCNJ2;KCNE2;MYBPC1;MYO6;CAMK2D;EPB41L5;MYH8;MYL…
GO_REGULATION_OF_CHROMOSOME_SEGREGATION	77	-0.49126	-1.63312	1.63312	0.00156495	0.197291	ATM;C15orf23;AURKB;CDCA5;CENPF;ANKRD32;USP44;PTEN;DLGAP5;CDC23;CUL3;CTCF;APC;CCNB1;RACGAP1;RCC2;PTTG3P;WAPAL;ESPL1;H2AFY;RAD18;GORASP1;SPAG5;RAB1A;NEK2;FBXO5;CTNNB1;KIF2C;BUB1B;C11orf51;PCID2;ZNF207;AXIN2;CDC42;SIRT2;PUM1;XRCC3;HORMAD1;CDC26;HDAC8;PUM2;PSMG2;SENP6;MAD1L1;CDC6;ZW10;BECN1;GEN1;ANAPC4;ANAPC11;TPR;MAD2L1;LCMT1;DUSP1;FAM178A;RNF4;CENPE;SMC5;ATRX;MAD2L2;CSNK2A2;CSNK2A1;RB1;TNKS;ECT2;AN…
GO_CYCLIC_NUCLEOTIDE_METABOLIC_PROCESS	54	-0.512678	-1.6319	1.6319	0.00762195	0.198185	GUCY1A2;AMPD2;PDE4D;PDE10A;ADCY2;NPR1;GUCY1A3;PDE8B;UCN2;PTH;RORA;MB21D1;RAMP2;HTR2C;NUDT4;PDE1B;GUCY1B3;PTHLH;ATP2B2;AQP1;CALCRL;GUCY2F;PDE3A;PDE3B;CNP;ADCY10;PDE2A;NPR2;NPPB;ADCY5;CACNB4;PDE4C;ADM;ADCY6;GUCY2D;NPR3;NPPC;ADCY4;ADCY3;PDE9A;ADCY9;PDE7A;NPPA;TAAR1;PDE5A;GUCY2C;HTR2B;PDE4A;PDE8A;PDE7B;ADCY7;ADORA2A;PDE4B;PDE11A;GUCA2B;ADCY8;ADCY1
GO_INTRA_GOLGI_VESICLE_MEDIATED_TRANSPORT	38	-0.554633	-1.63173	1.63173	0.00498339	0.196504	COPE;NSF;VTI1B;GOSR2;DNAJC28;NAPG;GCC1;CUX1;COPG2;COG2;COG4;NAPA;COPA;COPB2;OPTN;COPZ1;COG8;RAB41;RGPD5;GABARAPL2;TRAPPC10;RAB6C;RGPD6;COG6;GOLGA3;GOSR1;RAB33B;COG5;GOLGA5;RAB6A;SYS1;COG3;TRIP11;RGPD4;RAB6B;VTI1A;RGPD2;RGPD1;GOLGA4;GCC2;COPB1;RGPD8;GOLGA1;RGPD3;SORL1;PACS1;COG1
GO_TISSUE_MIGRATION	80	-0.483816	-1.63171	1.63171	0.00309119	0.194605	PTEN;EPHB4;ID1;PRSS3;EFNB2;DPP4;GREM1;LTB4R2;ITGB1;ROBO1;LOXL2;PPARD;TDGF1;FGF10;ACTA2;FERMT1;SRF;ACTG2;RHOA;FAP;ITGB2;NRP1;GPR124;KDR;FOXF1;GIPC1;NOV;PTP4A3;STAT1;EPB41L5;LOC100506013;SLIT2;KRT2;PLXND1;SOX18;CXCL13;VEGFA;STARD13;GPLD1;GPX1;S100P;CALCA;ACTC1;PTK2B;PIK3CA;CORO1B;ARSB;HMGB1;TGFBR1;SCG2;ANLN;PLEKHG5;FGF2;GRHL2;PKN3;FAT2;FGF8;AMOT;PTPN11;PRKX;WDPCP;PKN2;NOS3;T;EGR3;S100A2;CDH13;NR4A1…
GO_ANION_TRANSMEMBRANE_TRANSPORT	233	-0.425389	-1.63059	1.63059	0	0.195008	SLC25A20;SLC35B3;SLC6A12;SLC38A2;SLC17A2;SLC16A12;ABCC10;SLC35A2;CLCN1;SLC17A3;SLC20A2;GABRE;SLC22A7;SLC36A2;SLC16A5;BRP44L;SLC12A9;SLC38A1;TTYH3;SLC36A3;SLC5A6;SLC1A7;SLC7A3;GABRG2;GABRB3;CLCN4;GABRG1;SLC13A3;SLC16A11;CLIC4;SLC37A3;SLC25A42;SLC26A7;SLC7A13;SLC7A5;SLC7A5P1;ABCC8;SLC38A11;SLC17A8;SLC17A5;SLC34A3;SLC38A3;SLC22A4;ABCC5;SLC1A6;LRRC8A;BEST1;ANO2;SLC22A5;ANO1;SLC17A4;SLC38A7;SLC7A14;SL…
GO_CELLULAR_RESPONSE_TO_CHOLESTEROL	12	-0.732207	-1.63058	1.63058	0.0145985	0.193126	PTCH1;SMO;GPLD1;LRP6;CYP7A1;ABCA1;MLC1;OSBPL7;HMGCS1;AACS;INHBA;LRP8
GO_TRNA_TRANSPORT	32	-0.575429	-1.62965	1.62965	0.0103448	0.193346	TOMM20;NUP88;NUP160;TPR;AAAS;TOMM20L;NUP205;NUP93;NUP43;NUP210;NUP188;NOL6;NUP155;SEH1L;RANBP2;NUP98;POM121;NUP85;XPOT;TMEM48;RAN;NUPL1;NUP133;NUP50;NUP37;RAE1;NUP214;NUP35;NUP62;NUP153;POM121C;NUPL2;NUP107;NUP54
GO_TELENCEPHALON_GLIAL_CELL_MIGRATION	17	-0.665519	-1.62932	1.62932	0.0136519	0.192234	CDK5;CDK5R2;GPR56;NR2E1;SRGAP2;DISC1;SOCS7;RTN4;CDK5R1;LAMB1;C16orf45;DCX;DAB2IP;RELN;SRGAP2P1;MBOAT7;GLI3;DAB1;PAFAH1B1;CTNNB1
GO_REGULATION_OF_GLUCOSE_METABOLIC_PROCESS	96	-0.472767	-1.62781	1.62781	0	0.193717	FOXO1;MST1;IGFBP3;PGAM2;GSK3B;KAT2B;IRS2;EPM2AIP1;FAM48A;PASK;IGFBP5;LEP;ADIPOR1;INSR;PDK1;GSK3A;RANBP2;KAT2A;GNMT;BAD;POMC;SMEK2;PPP1R3D;INPP5K;PPP1R3F;AKT2;PGP;IGF1;HNF4A;MIDN;PPARGC1A;GPLD1;PHLDA2;IGFBP4;LEPR;ACACB;ACTN3;BPGM;RORC;FBP1;KIAA0889;INS;DUSP12;WDR5;PGAM4;SORBS1;OGT;SRC;PPARA;PFKFB1;NCOA2;PPP1R3G;FOXA2;SERPINA12;PPP1CA;PPP1CB;MLYCD;PTH;C1QTNF1;ENPP1;PFKFB2;DYRK2;PHKG2;SELS;NLN;COX11…
GO_CARDIAC_CHAMBER_DEVELOPMENT	140	-0.443047	-1.6267	1.6267	0	0.19461	ZFP161;TMEM65;TBX20;HEY1;DCTN5;HEG1;FOXH1;ARID1A;POU4F1;MYOCD;PRDM1;NDST1;MESP1;HEY2;FOXF1;PCSK5;XIRP2;TAB1;TBX2;RARB;RBPJ;TBX3;C5orf42;MDM2;MYL2;SOX11;BMP4;MYL3;C20orf160;MED1;MEF2C;PROX1;SMAD7;SOS1;ZFPM2;WNT2;LMO4;SMAD6;CPE;HEYL;SMO;NOTCH2;COL11A1;RARA;MYH10;TNNT2;MYBPC3;BMP10;TNNI3;AP2B1;GJA5;JAG1;FOXC2;HAND1;PTK7;SHOX2;SALL4;FZD1;STRA6;NPHP3;DHRS3;LTBP1;SNX17;RBM15;CRELD1;PITX2;MSX2;CAV3;ADAM…
GO_REGULATION_OF_CARTILAGE_DEVELOPMENT	58	-0.506815	-1.62633	1.62633	0.00318979	0.193551	PTHLH;PKDCC;SOX5;CTGF;BMPR1B;ACVRL1;BMP6;AXIN2;SIX2;ADAMTS7;SMAD1;NKX3-2;HOXA11;RELA;SOX9;WNT11;KIAA1715;FAM101B;EFEMP1;SOX6;SHOX2;TGFB2;TGFB1;RUNX2;WNT9A;BMP2;GLI3;RARG;GLG1;NOG;GDF2;BMP4;CTNNB1;SNAI2;ZBTB16;GDF5;BMPR2;FGF18;POR;FAM101A;CHADL;LEP;RARB;SCIN;BMP10;FRZB;GDF6;SMAD3;GREM1;CARM1;SCXB;RARA;GLI2;TGFBR1;CYR61;IHH;TRPS1;MAF;ZNF664-FAM101A;BMP1;LOXL2;ADAMTS12;WNT5A
GO_MICROTUBULE_DEPOLYMERIZATION	11	-0.726936	-1.62438	1.62438	0.0209059	0.195642	STMN4;KIF2B;C1orf96;KIF18A;KIF18B;KIF19;SGK1;NCKAP5L;KIF14;STMN1;STMN3;KIF2C;KIF24
GO_ORGANIC_ACID_TRANSMEMBRANE_TRANSPORT	98	-0.463674	-1.62304	1.62304	0	0.196518	SLC16A8;SLC16A4;SLC17A6;SLC25A26;ACACA;SLC6A18;PRKAG2;SLC25A22;ACACB;SLC7A5P2;SLC2A9;SLC25A15;SLC25A1;SLC23A1;SLC6A9;CPT1B;SLC25A2;SLC7A7;SLC22A16;SLC6A16;SLC16A13;SLC7A4;SLC27A5;SLC7A2;SLC5A12;SLC13A5;SLC38A5;PEX3;SLC1A1;SLC6A8;SLC38A8;SLC7A11;SLC7A1;PRKAB2;BRP44;SLC36A1;SLC16A7;SLC1A2;SLC6A19;SLC25A13;PQLC2;SLC36A4;SLC6A6;SLC6A7;SLC36A2;SLC16A5;BRP44L;SLC6A15;SLC38A1;SLC25A20;SLC6A12;SLC38A2;SL…
GO_REGULATION_OF_STRIATED_MUSCLE_CONTRACTION	77	-0.485813	-1.61962	1.61962	0.00159236	0.20203	DMPK;TNNT3;GSTO1;ADRA1B;ATP1B1;HSP90AA1;JUP;UCN;FKBP1B;PIK3CG;CAV3;ADRBK1;SCN5A;TNNI3K;SLC9A1;DSG2;TNNI1;CAV1;ACE2;P2RX4;CACNA1C;ATP2A1;CTNNA3;NPPA;MYBPC3;STC1;RNF207;HRC;SCN10A;DMD;GJA5;BMP10;CALM3;MYL2;SLC8A3;PDE4D;CASQ2;GSTM2;HCN4;SUMO1;KCNQ1;ATP1A1;HDAC4;CAMK2D;GATA4;PLN;ATP2A2;MYL3;RGS2;CLIC2;KCNJ2;TRPM4;PKP2;CTGF;ZC3H12A;CHGA;SMAD7;SLC8A1;MYBPH;ACTN3;CALM1;RYR2;MYH7;DSC2;PRKACA;ANK2;NKX2-5;…
GO_HEART_GROWTH	23	-0.612359	-1.61934	1.61934	0.0122807	0.200818	MYOCD;GATA4;CAMK2D;C20orf160;TGFBR3;HEG1;SORBS2;NPPA;RXRA;AGT;TGFB2;SIRT6;FOXC2;NKX2-5;NDRG4;NOTCH1;C3orf58;SMAD1;PDLIM5;AGTR2;BMP10;FOXC1;ODZ4;PRKAR1A;MESP1;S1PR1
GO_ENERGY_HOMEOSTASIS	13	-0.709816	-1.61922	1.61922	0.010327	0.199297	CRTC3;AMPD2;LEPR;PRCP;OMA1;MRAP2;NR4A3;ACACB;EDN2;AMPD3;MEX3C;STAT3;PIK3CA
GO_POSITIVE_REGULATION_OF_CELL_CYCLE_PHASE_TRANSITION	64	-0.498982	-1.61899	1.61899	0.00306279	0.198028	CDC7;PPP1R1C;CYP1A1;CUL4A;CCND1;ANXA1;TMOD3;WNT10B;MDM2;AIF1;CUL4B;TP63;ESPL1;GORASP1;RAB1A;MTBP;FBXO5;NEUROG1;RCC2;NACC2;STOX1;APP;ANKRD17;CUL3;KCNA5;LSM11;PTEN;DLGAP5;RAD51B;PHB2;STXBP4;CREBBP;UBE2E2;ZNF16;RAD51C;DBF4B;PLRG1;CDCA5;UBE2C;RDX;CDC45;BRD4;PLK1;SIN3A;NSMCE2;DDX3X;TGFB1;C16orf53;FAM83D;RB1;ANAPC10;CDK10;NPM1;CDK4;GOLGA2;LSM10;SMARCD3;SMC5;PHOX2B;APEX1;MEPCE;PBX1;VPS4B;ANAPC11;RAB11A;…
GO_TOXIN_METABOLIC_PROCESS	12	-0.71539	-1.61817	1.61817	0.0108303	0.198136	PAM;CYP1A1;TH;CYP1A2;CYP2W1;CYP1B1;STAR;FMO2;AS3MT;FMO1;ARL1;DDC
GO_NEGATIVE_REGULATION_OF_CIRCADIAN_RHYTHM	15	-0.674355	-1.61707	1.61707	0.0124113	0.198689	SUV39H2;DRD1;SFPQ;CRY1;DRD2;PASD1;ADA;KIAA1737;GHRL;CRH;SIN3A;PTGER4;SUV39H1;PER2;PTGER3;ADORA1;CRY2
GO_REGULATION_OF_PROTEASOMAL_UBIQUITIN_DEPENDENT_PROTEIN_CATABOLIC_PROCESS	140	-0.450813	-1.61688	1.61688	0	0.197478	USP14;HERPUD1;BAG6;ARIH1;APC;GBA;LRRK2;BAG5;CUL3;PTEN;C2orf28;RNF114;RNF14;ATM;SMAD7;ANKIB1;PBK;PIAS1;RNF180;UBQLN2;SIRT2;NELL1;PCID2;VCP;TRIB3;BUB1B;PSMD10;CBFA2T3;PLK2;MDM2;WNT10B;DAB2IP;GIPC1;RNF166;SVIP;SENP1;RNF19B;TRIB1;RAD23B;ESPL1;GORASP1;CSNK1A1;CSNK1D;SOCS4;DUSP1;MAD2L1;TAF9;AURKA;NFE2L2;CLU;TRIB2;TPR;GCLC;COMMD1;HSP90AB1;UBE2V2;RFWD2;TERF1;RNF144A;ZFAND2A;RCHY1;ARAF;HSPBP1;NUB1;TTK;KBT…
GO_STRIATED_MUSCLE_CELL_PROLIFERATION	13	-0.712399	-1.61627	1.61627	0.0243902	0.197302	NOTCH1;NDRG4;SMAD1;C3orf58;MEGF10;BMP10;TGFBR3;ODZ4;PRKAR1A;FOXC1;RXRA;NKX2-5;FOXC2;TGFB2;TK1
GO_ER_TO_GOLGI_VESICLE_MEDIATED_TRANSPORT	156	-0.442313	-1.61615	1.61615	0	0.19578	USE1;DYNC2H1;F2;RAB2A;VAPA;SEC24B;DCTN5;ANK3;SCFD1;SEC23IP;COPA;SEC31A;TBC1D20;COG4;ATL3;COPG2;AREG;PREB;DYNLL2;NRBP1;CUL3;NRBP2;GOSR2;PROC;COPE;LMAN1;VAPB;DYNC1LI2;SEC22A;F5;SEC24A;TRAPPC6A;PPP6R1;BET1;GORASP1;SEC22B;RAB1C;TRAPPC2L;RAB1B;CNIH;SPTBN2;ARF4;DYNC1H1;SPTBN4;VCP;SPTBN5;GOSR1;TEX261;RAB7L1;GOLGB1;CNIH2;GOPC;CNIH4;DCTN4;ARCN1;ARFGAP3;LMAN2L;SPTAN1;SEC23B;CD59;TMED9;KDELR1;CSNK1D;PROS1;S…
GO_LIPID_LOCALIZATION	237	-0.422191	-1.6145	1.6145	0	0.197489	PITPNM1;ABCC2;APOB;HDLBP;SLCO1B3;SCARB1;SERPINA5;OSBPL5;GLTPD2;APOC2;PRKAA2;PCTP;SLC25A17;GLTP;APOC4;PLA2G4A;ABCA2;ABCG1;SLC27A6;ABCG4;FABP3;FITM2;LRP6;ENPP1;ESYT3;AQP9;C2orf43;SLC10A5;IL1B;DRD2;KISS1R;TRIAP1;PITPNM3;APOL3;CFHR4;ATP8B3;SLCO2A1;ATP8B2;C12orf39;SOAT2;ATP10D;LCN12;PITPNB;STARD5;OSBPL1A;NMUR2;ACSL4;PNLIP;STARD10;OSBP;SIGMAR1;PNPLA2;SORL1;ANO9;PSAP;SLC27A5;SFTPA1;OSBPL8;PLEKHA8P1;OSBP…
GO_CELL_DIVISION	410	-0.401606	-1.61199	1.61199	0	0.201167	TIPIN;CETN3;HAUS4;IST1;PARD6A;SYCE2;SEPT6;CDKN2A;FAM175B;TNKS;FAM83D;CABLES2;FGF13;DSN1;WASL;SPIRE2;CETN1;CDK20;PRC1;CKAP2;KLHL22;NEK4;MIS12;LMLN;CDC25A;POGZ;CENPJ;KLHDC5;CCNG1;STMN1;TPRA1;FBXL7;DIAPH2;SYCP1;SEPT7;TUBA1C;AATF;ACTR2;FGFR2;VPS4B;KLHL13;CASC5;LIG3;VPS4A;KIFC1;SEPT9;ARL8B;CNTRL;MAD2L2;JTB;SMC5;CENPW;NSL1;BRSK2;ARL3;NUP37;TEAD3;PPP1CB;CCNA1;PARD3;RCC1;LLGL2;PDCD6IP;REEP3;DCLRE1A;TGFB2…
GO_CENTRAL_NERVOUS_SYSTEM_PROJECTION_NEURON_AXONOGENESIS	22	-0.610648	-1.61183	1.61183	0.00910747	0.199841	GLI2;SLIT2;FBXO45;DCLK1;EPHA4;CHRNB2;PAFAH1B1;NFIB;DCX;TSKU;CDH11;EPHB2;SPTBN4;SZT2;SCN1B;ZEB2;NR2E1;DCC;EPHB3;PLXNA4;EPHB1;NR4A2
GO_REGULATION_OF_LIPID_METABOLIC_PROCESS	259	-0.417433	-1.61127	1.61127	0	0.199378	AKT2;PRKAB2;PLIN5;VDR;PPARGC1A;DKK3;VAV2;BBS4;IRS2;LAMTOR1;ABHD5;PANK2;PLA2G6;NR1D2;LDLR;LEP;ACADL;SREBF1;PPARA;INSIG2;ATP1A1;PDPR;APOA4;DAB2IP;ESR1;SCP2;DNAJC15;ADRA2A;NR1H4;GHSR;LPCAT1;AGTR1;ATG14;ACER1;SAMD8;GFI1;GAL;PPP2R5A;TRIB3;ACACB;C1QTNF2;LDLRAP1;NR1H2;FGR;FGF2;SIRT1;VAC14;CCKBR;DLAT;UGT1A8;GK;UGT1A10;TNFAIP8L3;DHCR7;STAT5B;GPR116;ABCD2;PDK4;PIK3R2;ARF1;IRS1;SNAI2;BSCL2;CYP27B1;PTK2;FGFR…
GO_CENTRAL_NERVOUS_SYSTEM_NEURON_AXONOGENESIS	27	-0.593958	-1.61041	1.61041	0.0116279	0.199663	DCX;TSKU;PTEN;NFIB;EPHB2;CDH11;GLI2;SLIT2;CHRNB2;PAFAH1B1;FBXO45;DCLK1;EPHA4;NR2E1;PLXNA4;PTK2;NR4A2;EPHB1;EPHB3;DCC;PHOX2B;SCN1B;TCTN1;SPTBN4;SZT2;ZEB2;NDEL1
GO_REGULATION_OF_MUSCLE_ADAPTATION	62	-0.506835	-1.60663	1.60663	0.00156495	0.206069	PPARGC1A;PDE5A;NEDD4;ERRFI1;NR4A3;P2RX4;ATP2B4;IGF1;TNNT1;GTF2IRD1;MTOR;TNNI1;AKAP6;AKAP1;PDE9A;NOL3;RPS6KB1;NOS3;ECE1;EP300;TRPC3;SEPN1;BMP10;GSK3A;CAMK2B;PPP3CA;IGFBP5;MYOG;SRL;GSK3B;CAMK2G;CASQ1;RGS2;ATP2A2;CDK9;CAMK2D;HDAC4;MLIP;PIN1;TNNC1;DDX39B;KLF4;AGT;AIF1;FBXO32;MTPN;TRIM63;PRKCA;SLC9A1;MYH7;ADK;CAV3;LMCD1;SCN5A;ACTN3;CTDP1;GLRX3;PARP1;EDN1;GTF2I;IL6ST;MTMR4;AKAP13
GO_PROTEIN_DEPHOSPHORYLATION	179	-0.431369	-1.60568	1.60568	0.00138504	0.206342	PGP;LHPP;ILKAP;PTPRF;EYA4;PPP2R3B;DUSP11;PTPRS;PTEN;MTMR14;DUSP13;CTDSP1;TAB1;PPTC7;EYA2;PTPRB;PPEF2;PPP2R1A;PPM1M;SSH2;PTPN9;CDC14A;RPRD1A;MTMR7;PPP4C;PPP1CA;DUSP16;PTPRU;MTMR8;PPP2R5D;CDKN3;PTP4A3;PTPN22;PTPRN2;PPP1CC;PTPRT;DUSP6;PTPRE;PTPRO;FBXW11;NCK1;ACP1;PPP1R3E;MDP1;PPM1F;PTPN3;CTDSPL;DUSP28;PPP1R3B;CDC25C;SDHAF2;PPP3R1;UBLCP1;DUSP5;PPM1E;SSH1;PPM1K;DUSP1;DUSP26;PPP1R15B;CAMK2G;PTPN7;PTPN1…
GO_ACTOMYOSIN_STRUCTURE_ORGANIZATION	75	-0.478242	-1.60543	1.60543	0.00471698	0.205376	MYH10;TMOD1;CAPN3;C1orf190;LDB3;SIX4;KRT19;BMP10;MYLK3;TNFAIP1;TCAP;CNN3;LMOD3;PHACTR1;MYO18A;ACTN2;ACTA1;CFLAR;PDCD10;F11R;ZYX;CNN1;TTN;MYH9;LMOD1;MYH3;FHOD3;CASQ1;RACGAP1;CDC42BPA;RHOA;TPM1;KIF23;SRF;LIMCH1;MYH14;CUL3;MYOZ1;MYH11;PDGFRB;CFL2;NEBL;ITGB5;TMOD4;CSRP3;NKX2-5;ITGB1;ANKRD1;EPB41L4B;MEF2A;OBSCN;WDR1;PROX1;ALKBH4;TRPM7;MYPN;ACTG1;KRT8;PTK2B;TMOD3;ACTC1;PRKAR1A;CNN2;MYH6;CASQ2;MYL2;ARRB…
GO_CELL_CELL_ADHESION_VIA_PLASMA_MEMBRANE_ADHESION_MOLECULES	187	-0.428362	-1.60514	1.60514	0	0.204435	PCDH7;PTPRD;CLDN6;ARVCF;PCDHA10;CLDN12;CDH4;PCDH9;PCDH17;CLDN1;IL1RAPL1;IGSF9B;REG3A;CDH12;PCDH12;CD84;PKD1;PCDHGA4;PCDHGC4;CXADR;PCDH15;DSG1;ICAM1;PCDHGA3;NCR3;PCDHB5;PCDHGA11;RET;CRTAM;IGSF9;CDH24;CDH22;CELSR1;PCDHB2;PCDHB15;PCDHA12;CLDN17;SDK1;PCDHA13;PCDHB6;PCDH10;CLDN23;AMIGO1;UMOD;ATP2C1;PCDHGB1;CDHR3;LGALS7B;TRO;CDH13;PCDHA11;PCDHGA6;CDH11;CLDN7;PCDHB16;CDH8;DSCAM;PCDHGB6;CADM1;CLSTN3;ITGA…
GO_PROTEIN_AUTOPHOSPHORYLATION	189	-0.4233	-1.60421	1.60421	0	0.204723	MAP2K2;EGFR;ATP13A2;CSF1R;JAK1;EIF2S1;TRPM7;PINK1;JAK2;CSNK1G1;MYO3A;PTK2B;JAK3;DDR1;TEC;RIPK3;GRK5;PDGFRA;EIF2AK2;FLT1;STK4;SRC;PTK6;DAPK3;GRK1;CAMK2D;ULK1;ERN1;PEAK1;STK17B;STK11;ULK2;WNK3;DDR2;LRRK2;PAK1;FGFR3;CAMK2B;SRMS;CHEK2;HCK;MAPKAPK2;INSR;UHMK1;INSRR;GRK7;CSNK1G2;PRKACA;CLK3;VRK2;AURKB;FLT4;TRIM28;ATM;CSK;MST4;TSSK2;FGFR1;CLK2;FGFR4;PTK2;SIK1;STK25;CLK1;TNIK;CDK12;EPHA1;NEK6;EIF2AK4;MOS…
GO_ESTROGEN_METABOLIC_PROCESS	19	-0.638667	-1.60337	1.60337	0.00897666	0.204791	SGPL1;STAR;HSD17B12;TIPARP;UGT2B11;HSD17B14;UGT2B4;AKR1B15;UGT1A1;IL1B;COMT;HSD17B8;HSD17B7;CYP1B1;SULT1E1;SULT1A1;PLEKHA1;CYP19A1;HSD3B1;HSD17B4;HSD17B11;RDH8;HSD17B1
GO_POSITIVE_REGULATION_OF_BEHAVIOR	25	-0.604001	-1.60294	1.60294	0.0120275	0.204198	AGRP;PTGER4;UTS2;UCN;PENK;PTGER3;CRH;GHRL;GHRH;C16orf80;MTNR1B;NLGN1;UTS2R;GJA1;MTOR;INSL5;GHRHR;MEF2C;NR2C2;NR4A3;RXFP4;STRA6;NPS;DRD1;ALB;NPY2R
GO_ORGANIC_ANION_TRANSPORT	337	-0.406329	-1.60147	1.60147	0	0.205564	ABCC5;VAMP2;ATP11A;CA7;SLC1A6;GOT2;PRELID2;SLCO4C1;CEACAM1;SLCO6A1;SLC7A14;SLC38A7;NPC2;BEST1;SLC22A5;SLC27A1;SLC16A6;STX1A;NF1;PSEN1;HBB;CD36;SLC33A1;SLC25A12;ALB;SERINC1;SLC6A1;CPT2;DRD3;OCA2;EMB;ATP8B1;ABCA1;ACE2;C20orf79;SLC35A2;CA5B;SLC6A12;SLC25A20;SLC16A12;ARL6IP5;FOLR1;RAB3A;SLC22A7;ATP10A;SLC25A6;CPLX1;SLC36A2;ABCA12;CA13;SLC13A3;SLC7A3;SLC1A7;APOA1;SLC7A5P1;APOA5;SLC17A8;ATP8B4;ACCN3;CE…
GO_POSITIVE_REGULATION_OF_EPITHELIAL_TO_MESENCHYMAL_TRANSITION	31	-0.570633	-1.60142	1.60142	0.00653595	0.204114	EZH2;CRB2;TCF7L2;NOTCH1;BCL9L;WWTR1;AGER;TGFBR2;SDCBP;TGFB1I1;SMAD2;GCNT2;TGFB3;SERPINB3;COL1A1;ALX1;C13orf15;SMAD3;AXIN2;SNAI1;GLIPR2;ZNF703;HDAC2;BAMBI;DAB2;BMP2;EPB41L5;SMAD4;CTNNB1;OLFM1;TWIST1;TGFB1;LEF1;TGFB2
GO_REGULATION_OF_ENDOTHELIAL_CELL_PROLIFERATION	95	-0.467536	-1.6013	1.6013	0	0.202876	AGGF1;ENG;ANGPT1;THBS1;CCL26;CAV2;BMP4;BMP2;STAT1;PDGFB;PROX1;ACVRL1;VASH1;VEGFA;HMGB2;AIMP1;SPARC;WNT2;ARNT;STAT5A;PDCL3;C13orf15;PDCD6;F3;WNT5A;FLT4;APOE;FGF18;THBS4;VASH2;SULF1;ARG1;AGER;NR2F2;ITGB3;KRIT1;NRP2;ZNF580;KDR;NRARP;PPP1R16B;LEP;NRP1;ATOH8;RPTOR;APOH;NR4A1;PGF;PRKCA;GJA1;CDH13;JUN;SEMA5A;ATP5A1;CXCR3;VIP;ATPIF1;CXCL12;GDF2;C19orf10;TNMD;PLXNB3;HIF1A;PDCD10;FGF16;ECM1;BMP6;GHRL;DLL4;…
GO_CARDIAC_CELL_DEVELOPMENT	49	-0.516562	-1.60007	1.60007	0.00646204	0.203804	BMP10;MYLK3;MYH11;PDGFRB;NEBL;CCNB1;NOTCH1;MYH10;SRF;NKX2-6;MAML1;BVES;HEY2;LMNA;NPPA;SORBS2;MYOCD;CDK1;NKX2-5;ATG5;CSRP3;MTOR;TCAP;CAV3;AGTR2;PDLIM5;ACTC1;SLC8A1;CXADR;PROX1;ACTN2;PITX2;MEF2A;NEXN;VEGFA;OBSL1;FHOD3;FHL2;CAMK2D;SGCB;GATA4;LRRC10;TBX3;JAG1;TTN;PDGFRA;MYH6;AGT;MYL2
GO_CARDIAC_EPITHELIAL_TO_MESENCHYMAL_TRANSITION	24	-0.590943	-1.59935	1.59935	0.00747664	0.203759	TMEM100;RBPJ;WNT2;NOTCH1;SNAI1;HEY2;EFNA1;ERG;MSX2;RTN4;FGF8;MSX1;ADAM15;TGFBR1;BMP2;SMAD4;SNAI2;WNT16;OLFM1;TGFBR3;HEYL;HEY1;HAS2;TGFB2
GO_ACTIN_MYOSIN_FILAMENT_SLIDING	38	-0.544967	-1.59897	1.59897	0.00840336	0.203077	ACTN3;MYH7;ACTC1;MYL6;MYL4;TNNI2;NEB;MYBPC1;TPM4;ACTN2;ACTA1;MYH8;MYH3;TNNT3;MYL3;MYL2;MYH6;TTN;TNNC1;DES;DMD;MYBPC2;TNNI3;MYL1;VIM;MYBPC3;TPM2;TNNT2;TMOD1;TPM1;MYH4;TNNT1;TNNC2;TPM3;MYL6B;TNNI1;TCAP;MYH2
GO_VENTRAL_SPINAL_CORD_DEVELOPMENT	46	-0.524262	-1.59363	1.59363	0.00803858	0.21262	VLDLR;LHX3;EVX1;NKX2-2;SOX1;MDGA2;GLI2;PHOX2A;TBX20;DYNC2H1;CLN8;SOX4;DMRT3;OLIG2;ASCL1;ABT1;ISL1;ZC4H2;LBX1;PTCH1;GBX1;OLIG3;GATA2;DBX1;LHX1;GDPD5;GLI3;DAB1;LHX4;MNX1;RELN;HOXD10;CACNA1A;ISL2;GIGYF2;IFT172;HOXC10;NKX6-1;NKX6-2;FOXN4;DLL4;LMO4;TCTN1;SHH;PAX6;SUFU
GO_PROTEIN_LOCALIZATION_TO_GOLGI_APPARATUS	25	-0.593227	-1.59323	1.59323	0.0164474	0.211925	RGPD5;RGPD6;OPTN;NRAS;VPS13A;COG7;CSNK1D;IFT20;PAQR3;ATP9B;GCC1;PACS1;SORL1;ARFRP1;GBF1;RGPD8;OBSL1;GOLGA1;GCC2;LACRT;ARL1;VPS13D;RGPD3;RGPD2;RGPD1;GOLPH3;VPS13C;GOLGA4;RAB6A;RGPD4;TRIP11;SYS1;RAB33B
GO_NUCLEAR_CHROMOSOME_SEGREGATION	199	-0.42174	-1.5927	1.5927	0	0.211497	C11orf85;RANGAP1;NUP160;GSG2;SYCP1;ZWINT;RAB11A;TAOK1;MRE11A;CENPI;ZW10;CLIP1;DSCC1;HORMAD2;NSL1;CHMP4B;CDCA8;DDX11;KIFC1;C15orf43;VPS4A;CASC5;PAPD7;NIPBL;SEH1L;VPS4B;MLH3;ACTR2;DSN1;PDS5B;TMEM48;SMC1B;FAM83D;FAM175B;FANCD2;NUF2;SYCE2;CCDC79;CCNB1IP1;CEP55;PAFAH1B1;CHMP1B;NUSAP1;LOC728637;BUB1;FANCM;BRCA2;POGZ;STRA13;C2orf65;AKAP8L;MIS12;KLHL22;PRC1;UBE2B;MSH4;PLK1;PTTG1;CENPL;SPICE1;PHB2;DLGAP5;…
GO_GLYCOPROTEIN_METABOLIC_PROCESS	321	-0.402023	-1.59029	1.59029	0	0.215234	SULF1;B4GALT5;ST3GAL3;SIRT3;SERP2;GYLTL1B;CHST9;TRAK1;GCNT2;DSE;CSGALNACT2;GALNT1;ST3GAL5;LECT1;FKRP;ALG1;B3GNT9;IGF1;ADAMTSL4;ST6GALNAC1;HYAL4;CYTL1;MGAT5;EDEM1;MUC5AC;NGLY1;PARP4;KIAA2018;NDNF;DAD1;ART3;MUC21;GAL3ST4;HS3ST3B1;ARF4;FUT5;SLC35D1;CHST15;POFUT1;PRKCSH;GORASP1;CHSY1;OGT;CHST8;TRAK2;CELA1;NDST3;NDST4;CANT1;MGAT4C;ALG6;DERL3;BGN;GCNT7;NEU4;B3GAT3;CSPG5;PARP10;GNPTAB;VEGFB;FOXL1;HPSE;B…
GO_REGULATION_OF_NEUROTRANSMITTER_UPTAKE	14	-0.676603	-1.58941	1.58941	0.0121317	0.215754	SNCA;SLC18A1;DRD1;GDNF;DRD4;RAB3B;ATP1A2;GFAP;NOS1;DRD2;TOR1A;PER2;GPM6B;DRD3;PARK2
GO_POSITIVE_REGULATION_OF_LIPID_KINASE_ACTIVITY	31	-0.569706	-1.58779	1.58779	0.0136986	0.217521	TGFB1;FLT1;SRC;PDGFRA;CCL19;IRS1;NOD2;FLT3;PTK2;ATG14;LYN;CD81;PIK3R4;PDGFB;RAC1;CCL21;KIT;PTK2B;CDC42;ERBB4;TEK;VAV3;FGR;VAV2;FGF2;AMBRA1;CCR7;TNFAIP8L3;EEF1A2;EPHA8;PDGFRB;FGFR3
GO_NLS_BEARING_PROTEIN_IMPORT_INTO_NUCLEUS	21	-0.615326	-1.58687	1.58687	0.0171821	0.218124	KPNB1;KPNA7;CBLB;TRPS1;KPNA3;KPNA4;KPNA2;IPO5;KPNA5;RANBP2;RANBP6;KPNA1;NUP54;NCKIPSD;RERE;IPO4;DAG1;TNPO2;FYB;TNPO1;NUP35;KPNA6
GO_REGULATION_OF_STEM_CELL_DIFFERENTIATION	105	-0.454934	-1.58628	1.58628	0.00144718	0.21778	CLASP1;PAX2;TBX5;MAD2L2;VASN;TGFBR2;OVOL2;TGFB1I1;N4BP2L2;SDCBP;EFNA1;FOXC1;FUZ;PAX8;GDNF;TCF7L2;PBLD;SIX4;SDHAF2;NFE2L2;SMO;HES5;PPP2CA;PHLDB1;ZFP36L2;WNT3A;TGFBR1;TGFB3;COL1A1;GATA6;HNF1B;HDAC2;TAL1;KDM3A;PRICKLE1;GLIPR2;SNAI1;CNOT2;CLASP2;C10orf54;H1FOO;SAV1;TRIM6;SP7;TGFB1;JAG1;REST;TWIST1;OLFM1;POFUT2;DAG1;GCNT2;DACT3;GSK3B;SMAD2;TACSTD2;HMGA2;BMP5;STRAP;BCL9L;WWTR1;AGER;EZH2;CRB2;NOTCH1;HOX…
GO_REGULATION_OF_GLUCOSE_TRANSPORT	90	-0.46653	-1.58615	1.58615	0.00302115	0.216471	NUP214;GCK;ADIPOQ;RTN2;LMBRD1;CLIP3;TNF;PRKCI;PID1;NUP85;PRKAA1;IRS1;PIK3R3;SIRT6;GCKR;ADIPOR2;TMEM48;ARPP19;PIK3R2;NUPL1;O3FAR1;RHOQ;GRB10;HK2;APPL1;RAE1;RARRES2;ENPP1;PRKCB;KIAA0528;NUP188;SELS;RNASEL;PTPN11;NUP155;SEH1L;POM121;RPS6KB1;IL1B;NUP88;TPR;NUP160;NFE2L2;FAM132A;AAAS;GIP;C1QTNF2;CREBL2;FFAR3;OSTN;NR4A3;NUP205;NUP210;AKT1;NUP35;CLTCL1;NUP62;NUPL2;NUP153;POM121C;NUP107;PRKAG2;TRIB3;REPI…
GO_MITOTIC_NUCLEAR_DIVISION	325	-0.402059	-1.58611	1.58611	0	0.215062	SMC2;KIF25;TERF1;MAP9;SETD8;MARK4;CENPC1;ZWILCH;CTDP1;CDC27;CLASP2;KIAA1383;SMC4;SIRT7;AKAP8;ARPP19;TTN;HAUS3;LRRCC1;RAN;GOLGA2;BUB3;ANAPC7;TUBGCP6;NLRC4;CCNF;TIMELESS;USP37;NUMA1;RBBP8;NDC80;CHMP4C;CD2AP;NDEL1;NUP88;ANAPC16;CDC25C;BIRC5;UBE2I;ANLN;BECN1;PAPD5;STAG1;ANAPC4;HEPACAM2;WEE1;CHMP1A;PBK;CHMP4A;SETDB2;CLTCL1;CDK3;KIF11;HAUS5;UBE2S;NUP153;FLNA;SIRT2;HAUS8;ANAPC1;TTYH1;CSNK1A1;CDC14A;DYNL…
GO_MONOCARBOXYLIC_ACID_CATABOLIC_PROCESS	90	-0.468267	-1.58605	1.58605	0	0.213727	XYLB;PEX2;MMAA;AKR1A1;ACAD9;ABCD2;GOT2;LIPE;FAAH;MCEE;HSD17B4;ALDH3A2;ACOT8;ETFA;PCCB;CPT1C;CYP4A11;DCXR;CPT1A;ALDH4A1;LPIN3;ACAA1;CPT2;EHHADH;ABCD3;AKR1D1;PHYH;CYP39A1;ACOX2;ACAD11;ACOX1;PCCA;CYP26C1;SESN2;HOGA1;PLA2G15;ABCD1;ALDH5A1;ADIPOQ;LPIN1;HADHB;CRABP1;ETFB;CYP4F2;ACOXL;HACL1;CYP26B1;SLC25A17;CEL;NUDT19;HAO1;ACAD10;DECR1;CROT;LPIN2;LEP;ACADL;CYP4F3;HADHA;CRYL1;SLC27A2;CYP4F12;ECH1;ACAD8;P…
GO_ANION_TRANSPORT	450	-0.391666	-1.58544	1.58544	0	0.213477	BEST2;ABCC4;PPARG;SLC34A2;SLC36A1;SLC7A1;NCOA1;ANO10;BRP44;PDZK1;SLC22A11;SLC12A2;APOE;ENPP3;SLC1A2;SLC6A19;SLC16A7;SLC2A1;P2RX7;SLC26A5;APOC1;SLC10A1;SLC16A2;SLC11A1;ATP10B;SLC26A6;SLC37A1;PLIN2;PITPNA;PNPLA8;SLC37A2;LRRC8E;XK;PEX3;SLC26A2;RHAG;ANO9;SLC12A1;SLC27A5;OSBPL8;AGXT;GABRR1;SLC35D1;CTNS;SLC22A16;CLNS1A;SLC22A31;VDAC2;CA6;SLC25A26;ATP10D;SLC26A10;SLC26A8;LCN12;SLC22A20;SLC16A4;PITPNB;SL…
GO_PROTEOGLYCAN_METABOLIC_PROCESS	81	-0.467544	-1.58341	1.58341	0.00765697	0.216065	B3GALT6;FOXL1;HPSE;ADAMTS12;COL11A1;BCAN;VCAN;DCN;XYLT1;ARSB;EXT1;IMPAD1;CHST3;CHST12;XYLT2;NDST4;CANT1;EGFLAM;BGN;CSPG4;CSPG5;B3GAT3;HS6ST2;HYAL1;BMPR2;CSGALNACT1;CHPF2;HEXA;HS3ST5;GPC1;EXTL1;NDST2;IDS;EXTL3;LIPC;CHST13;SGSH;B3GAT1;CHST14;EXTL2;B4GALT7;ACPL2;GLCE;HS6ST3;HEXB;CHPF;BMPR1B;SPOCK3;EXT2;HS3ST4;NCAN;PPARD;UST;HS6ST1;LECT1;IGF1;DSEL;CYTL1;IDUA;HYAL4;B3GAT2;SULF1;CHST9;DSE;NDST1;CSGALNA…
GO_POSITIVE_REGULATION_OF_CARTILAGE_DEVELOPMENT	28	-0.576682	-1.58186	1.58186	0.0120898	0.217981	BMP6;HOXA11;SMAD1;BMP10;RELA;GDF6;SOX9;PKDCC;GDF5;ZBTB16;BMPR2;SOX5;FGF18;POR;ACVRL1;BMPR1B;GLI3;SCXB;BMP2;CYR61;IHH;GDF2;BMP1;BMP4;WNT5A;LOXL2;SOX6;SMAD3;RUNX2
GO_REGULATION_OF_MUSCLE_CONTRACTION	142	-0.434272	-1.58111	1.58111	0	0.218145	CHRM2;ADRB2;SCN10A;ADRA1D;HRC;RNF207;STC1;HSPB6;NMU;TBXA2R;CTNNA3;CHRM1;NPPA;CAV1;TNNI1;DSG2;ACE2;ADRBK1;SCN5A;PTGER4;ADRA1B;KCNA1;TNNI2;FKBP1B;HSP90AA1;MYL9;GUCY1A3;GSTO1;ANXA6;MYL5;OXT;CNN1;CHRM3;DOCK4;EDN2;PAWR;PDE4B;ASPH;CHRNB4;CHRNA3;ADORA1;GPER;TPM1;SRF;TNNT1;CALM2;DOCK5;ANK2;KCNB2;DSP;NKX2-5;CALCA;ACTN3;MYBPH;MYH7;RYR2;CALM1;PKP2;TRPM4;KCNJ2;CALCRL;PTGS2;GATA4;HDAC4;CLIC2;RGS2;NPY2R;ITGA2;…
GO_LAYER_FORMATION_IN_CEREBRAL_CORTEX	12	-0.692591	-1.57781	1.57781	0.0268817	0.22409	PAFAH1B1;C16orf45;CTNNB1;CDK5R1;MBOAT7;GLI3;RELN;SOCS7;DCX;GPR56;NR2E1;DAB2IP;CDK5;CDK5R2
GO_REGULATION_OF_PHOSPHATIDYLINOSITOL_3_KINASE_ACTIVITY	38	-0.53996	-1.57718	1.57718	0.0115132	0.223736	PIK3R4;PDGFB;LYN;ATG14;PTK2;CCL21;RAC1;PIK3IP1;PTK2B;KIT;CDC42;PIK3R3;PDGFRA;FLT1;SRC;TGFB1;PIK3R2;DAB2IP;KLF4;IRS1;CCL19;NOD2;FLT3;KIAA0226;TNFAIP8L3;PIK3R6;CCR7;PDGFRB;EPHA8;FGFR3;FGR;VAV3;TEK;ERBB4;PIK3R1;FGF2;PIK3R5;VAV2;AMBRA1;CCKBR
GO_REGULATION_OF_MYELINATION	29	-0.567949	-1.57645	1.57645	0.0117845	0.224041	MAG;AKT1;CDH2;ZNF259;RARA;MTOR;PTEN;DICER1;HES5;ODZ4;HGF;RARB;EIF2AK3;FIG4;C1orf130;RXRB;CTNNB1;DLG1;PARD3;TG;RARG;KLK8;NGFR;RXRA;KIF14;SIRT2;C11orf9;IFNG;RNF10;WASF3;NRG1;TNFRSF21;MTMR2
GO_POSITIVE_REGULATION_OF_CELL_MORPHOGENESIS_INVOLVED_IN_DIFFERENTIATION	156	-0.426599	-1.57539	1.57539	0.00143885	0.224906	TGFB3;LRP8;CDKL5;LIMK1;CUL7;RAB11A;PAX8;TCF7L2;SEMA4D;SDCBP;FGB;DISC1;FGA;RAB21;RAC3;CXCL12;DSCAM;BHLHB9;APOA1;NET1;IST1;EPHA4;PREX1;PAFAH1B1;SEMA5A;SS18L1;RREB1;RELN;FBXO31;ARPC2;MAPK9;MAP1B;TWF2;KIAA1598;EPB49;NRG1;CRABP2;AKAP5;LRRC16A;SERPINB3;DNM2;OLFM4;MYOC;C13orf15;HAS2;RUFY3;EEF2K;CUX2;ITPKA;AMIGO1;CRB2;LIF;NOTCH1;NTRK2;TIAM1;WWTR1;BCL9L;FGG;AGER;ANAPC2;CUX1;SRF;RHOA;SMAD2;GSK3B;ILK;DAB2;S…
GO_REGULATION_OF_CELLULAR_RESPONSE_TO_GROWTH_FACTOR_STIMULUS	219	-0.412595	-1.57455	1.57455	0	0.225065	TGFB3;NEDD4;ABL1;OTX2;ADAMTS12;ITGA5;HFE2;SLC9A6;CAV1;PTPN1;DCN;GREM2;ONECUT2;HHIP;PRKD2;TOB1;CTDSPL2;HRG;FGFR2;PPP2R5B;SDCBP;GATA3;FKBP8;ACVR2A;WNT4;ADAMTSL2;GRB10;GDF2;DAND5;PRDM14;NOG;SOST;VWC2L;FZD4;MT3;KCP;PIN1;CDKN1C;RUNX2;ITGA3;VTN;C10orf54;HIF1A;FGF16;ZNF451;FBXL15;FGFBP1;UBE2O;HTRA4;FOLR1;GATA6;DNM2;RPS27A;HSPA5;CYR61;HES1;TGFBR3;MYO1C;WNT5A;CCBE1;HHEX;UBC;PDCD6;FURIN;CHRD;CER1;NOTCH1;CR…
GO_MOVEMENT_IN_ENVIRONMENT_OF_OTHER_ORGANISM_INVOLVED_IN_SYMBIOTIC_INTERACTION	74	-0.469249	-1.57305	1.57305	0.00157729	0.227015	SLC1A5;XPR1;CD80;RPSA;CLEC5A;CCR5;LAMP1;CR2;CD209;CTSB;PPIA;GPR172B;EPS15;ACE2;SCARB2;ITCH;PVRL2;VAMP8;SELPLG;NCAM1;CD4;CAV1;GYPA;ITGA5;WWP2;ITGB6;CD86;ADRBK1;GPR172A;SLC20A2;SCARB1;MRC1;PVRL4;CD55;HYAL2;HLA-DRB1;CR1;ITGB7;F11R;LAMP3;TFRC;ITGB3;LDLR;CLEC4M;CDHR3;DAG1;CD46;SLC10A1;MOG;HSPA1A;SLAMF1;ZNF639;TNFRSF4;HAVCR1;UVRAG;ITGB1;CXCR4;SERPINB3;EFNB2;DPP4;AXL;ITGAV;ITGB5;EFNB3;PVRL1;ICAM1;TNFRSF…
GO_RESPONSE_TO_STEROL	23	-0.595214	-1.573	1.573	0.0153584	0.225748	LRP8;C18orf26;AACS;TGFBR1;CCL3;RORA;ABCA1;TGFB1;PMVK;SMO;ACP5;RORC;INHBA;HMGCS1;OSBPL7;MLC1;SMAD2;CYP7A1;LRP6;GPLD1;TGFBR2;CCL5;CCR5;PTCH1
GO_NEURON_PROJECTION_MORPHOGENESIS	376	-0.396493	-1.57247	1.57247	0	0.225287	GDF7;LHX9;AURKA;DRD2;SIAH1;FBXO45;S100A6;RTN4R;SPTAN1;CRMP1;PHOX2B;PTPN11;APBB2;NEO1;NR2E1;GBX1;CDK5;TUBB3;EFNA1;EPHA8;ALCAM;EPYC;FARP1;ODZ2;NEFH;TOP2B;CACNA1A;UNC5A;SDC2;RNF165;MNX1;NGF;HRAS;BCL11B;NRXN1;LHX1;IQGAP1;DRGX;ISPD;ZNF280A;FEZF1;FLOT1;ENAH;IMPACT;NTNG2;EIF2AK4;CNP;SHANK1;ZEB2;RERE;POU4F2;TNN;S100B;KAL1;UBB;LAMA2;PTEN;LINGO3;WNT7A;ANK3;VLDLR;LRFN3;OR8A1;ITGB1;STK11;THBS4;SEMA4F;MAPK1;M…
GO_SINGLE_ORGANISM_MEMBRANE_BUDDING	68	-0.482049	-1.57224	1.57224	0.00315457	0.224463	TRAPPC3;BET1;PPP6R1;SEC22B;GORASP1;CNIH3;RAB1A;TRAPPC2L;STX5;GBF1;KLHL12;F5;TRAPPC6A;SEC24A;SEC23A;PPP6C;SNX3;RAB1B;CNIH;TMED10;TRAPPC4;CTSC;GOLPH3;VAPA;SAR1B;SEC24B;SCFD1;RILP;SEC23IP;TRAPPC10;TRAPPC5;CUL3;GOSR2;SEC13;VAPB;LMAN1;TBC1D20;SEC31A;AREG;PREB;ATP8A2;TRAPPC1;GRIA1;GOLGA2;TMED2;USO1;ANKRD28;TGFA;CTSZ;SEC16B;PRKCI;FOLR1;MYO18A;ATP8A1;PPP6R3;TRAPPC6B;F8;CD59;COL7A1;CNIH2;SEC24C;SERPINA1;S…
GO_SPINAL_CORD_PATTERNING	24	-0.600184	-1.57205	1.57205	0.0164534	0.223501	ASCL1;NKX6-1;GDF11;NKX6-2;DLL4;FOXN4;SHH;IFT122;PAX6;SUFU;RFX4;DBX1;LHX3;NKX2-2;EVX1;TULP3;SOX1;GLI3;GLI2;RELN;SMO;INTU;DMRT3;CHRD
GO_POSITIVE_REGULATION_OF_TELOMERE_MAINTENANCE_VIA_TELOMERE_LENGTHENING	31	-0.552201	-1.57158	1.57158	0.0181219	0.223111	MAP3K4;CCT5;MAPKAPK5;MAP2K7;CTNNB1;NEK2;MAPK15;TNKS;POT1;RTEL1;OBFC1;MAPK1;PRKCQ;DKC1;CCT7;TCP1;CCT4;PKIB;HNRNPA1;ATR;CCT8;HMBOX1;ACD;PNKP;CCT2;NEK7;CCT6A;AURKB;ATM;CCT3;MAPK3;TNKS2;WRAP53
GO_ESTABLISHMENT_OF_SPINDLE_ORIENTATION	24	-0.59333	-1.57083	1.57083	0.0161871	0.223253	PAFAH1B1;SPAG5;LLGL1;DYNLT1;LLGL2;ZW10;WDR43;CENPA;MAP4;NDEL1;MOS;SPRY2;NDC80;CCDC99;CDK5RAP2;GPSM2;NUMA1;EYA1;WDR81;NDE1;CLASP1;PAX6;ARHGEF2;HTT;SPRY1;FGF10
GO_EPITHELIAL_TO_MESENCHYMAL_TRANSITION	55	-0.496889	-1.57063	1.57063	0.00633914	0.222301	TGFB1;LEF1;TGFB2;SFRP1;WNT8A;FAM101B;SNAI2;SMAD4;CTNNB1;OLFM1;NOG;ADAM15;FAM83D;EPB41L5;BMP2;EOMES;WNT4;RTN4;S100A4;BMP7;MSX2;SNAI1;SOX9;WNT11;AMELX;HIF1A;WNT2;FOXF2;HEYL;HEY1;HAS2;CUL7;WNT5A;LOXL2;TGFBR3;WNT16;TGFBR1;PAX3;MSX1;TRIM28;FGF8;GSC;GSK3B;HEY2;LRP6;LIMS1;HMGA2;EFNA1;ERG;LOXL3;HGF;FGFR2;HNRNPAB;TMEM100;RBPJ;NOTCH1
GO_REGULATION_OF_PROTEIN_COMPLEX_DISASSEMBLY	193	-0.415697	-1.56597	1.56597	0	0.230554	HAUS6;UVRAG;AURKB;GAS2L2;C15orf23;CIB1;MLH1;GAS2L1;KATNB1;APC;CFL2;CHEK2;SCIN;EPS8;KIAA0196;PLEK;BIRC2;LZTS2;KIF23;PPP2R1A;NEK7;CHMP2A;CEP192;TUBGCP2;CEP120;HAUS2;KIF4B;RANBP1;SPAG5;HAUS1;CHMP5;ESPL1;CDC14A;EIF5A;PLK2;C1orf135;CHMP3;KIF4A;NCOR1;HAUS8;CKAP5;DYNC1H1;SPTBN5;SPTBN4;CAPZB;F2RL1;TPX2;AVIL;RGS14;FLNA;KIF11;HAUS5;WDR1;DSTN;CHMP1A;SPTBN2;RPS3;MAP6D1;CAPZA1;SPTAN1;PSRC1;HRSP12;ADD2;ADD1;BI…
GO_PROTEIN_MONOUBIQUITINATION	48	-0.512139	-1.56485	1.56485	0.00474683	0.231591	KLHL22;SKP1;UBE2O;DTX3L;UHRF1;DDB2;UBE2B;RNF168;RNF2;MGRN1;NEDD4L;TRIM37;PCGF1;CUL4B;CTR9;UBE2W;UBE2T;PARK2;KLHL12;NEURL;RBX1;PAF1;CUL1;DTL;DDB1;UBE2E1;RING1;RNF40;RAD18;FBXL2;RAG1;UBE4B;RNF20;HUWE1;UBE2R2;LEO1;RNF126;TSG101;UBE2D3;FANCL;RYBP;CUL3;KDM2B;TOPORS;CDC73;PEX12;TRIM25;WAC;TRIM21;NEDD4;BCOR
GO_AMEBOIDAL_TYPE_CELL_MIGRATION	148	-0.431556	-1.56395	1.56395	0	0.232169	EDNRB;SEMA3F;MYH9;EFNB1;EMP2;ARID5B;PAXIP1;S100A2;TWIST1;LRP5;ZEB2;TNFSF12;SCARB1;CYP1B1;TNS1;PITX2;TRY6;PTK2;SEMA3B;NANOS1;MEGF8;KRT16;FGF2;TGFBR1;ANLN;SGPL1;HMGB1;SMO;ARSB;PKN2;CAP1;EGR3;GDNF;ITGA4;PHOX2B;PTPN11;PRKX;PKN3;SEMA6A;SEMA5B;GBX2;SOX18;CXCL13;SEMA4B;EPB41L5;KRT2;LEF1;PTP4A3;GIPC1;SYNE2;PTK2B;SOX17;PIK3CA;ZFAND5;SEMA3D;PIP5K1A;GPX1;SEMA4C;SEMA4A;LOXL2;TDGF1;LTB4R2;RIC8A;ITGB1;ROBO1;NO…
GO_ORGANIC_HYDROXY_COMPOUND_TRANSPORT	142	-0.428782	-1.56166	1.56166	0	0.23584	MFSD10;SOAT2;ABCA5;SLCO1A2;NISCH;SEC14L1;SLC44A5;LDLRAP1;CLU;MIP;SLC18A2;CADPS;SLC22A1;SLC18A1;SLC16A1;LRP6;SLC10A5;AQP6;AQP9;MECP2;ABCC3;PGAP1;ABCA2;SLC16A3;ABCG4;SLC5A7;PARK7;ABCG1;PARK2;CEL;APOC2;PRKAA2;LIPC;SLCO1B3;SCARB1;CHRM5;SOAT1;GHRL;SLC9A3R1;OSBPL5;APOB;APOE;P2RX1;DRD1;SLC16A7;SLC10A2;PRKAB2;PDZK1;ABCA13;NCOA1;SCN4A;SLC6A2;LDLR;ABCB4;SLC10A1;SLC22A2;APOC1;SLC26A6;AQP10;SLC10A6;SLC27A5;N…
GO_REGULATION_OF_STEROID_HORMONE_SECRETION	18	-0.631088	-1.56165	1.56165	0.0205479	0.234508	RETN;AGTR2;GAL;CRH;GHRL;BMP6;GDF9;PTPN11;REN;NKX3-1;C1QTNF1;CRY1;CRHR1;GALR1;TMF1;AGTR1;POMC;KDM5B;TAC1;AGT
GO_POSITIVE_REGULATION_OF_JUN_KINASE_ACTIVITY	60	-0.481243	-1.56145	1.56145	0.00470219	0.23364	MAP4K5;PKN1;RIPK1;TRAF2;TLR9;FCER1A;KIAA1804;TNFRSF11A;EDN1;ZEB2;PTK2B;TNF;BIRC7;MAP3K4;MAP4K1;VANGL2;SYK;TRAF6;MDFI;FZD10;PTPLAD1;FZD4;DAB2IP;ERCC6;CCL19;MAP3K7;MAP2K7;MAPK8IP3;EPHA4;DUSP19;MAP3K2;DBNL;MAP3K11;CD40LG;AXIN1;FGD2;MAP3K5;TNFSF11;ERN1;GAB1;SASH1;DAXX;TIAM1;DVL3;MAP3K10;PAK1;MAP3K6;ARHGEF5;SPAG9;MAP3K9;MAP4K2;DVL2;IL1B;PTPN1;FZD5;TLR6;MDFIC;RPS3;WNT5A;MUL1;ZAK;TAOK3;FZD8
GO_PLATELET_DERIVED_GROWTH_FACTOR_RECEPTOR_SIGNALING_PATHWAY	34	-0.539183	-1.55725	1.55725	0.0127592	0.241698	BCAR1;VEGFA;PDGFB;JAK2;PLEKHA1;RGS14;PTPRJ;ZFAND5;BCR;FER;CLASP2;SRC;PDGFRA;TIPARP;PDGFD;ARID5B;IQGAP1;PDGFC;CSRNP1;TXNIP;PTPN11;RAPGEF1;NRP1;PDGFRL;GAB1;PDGFRB;PIK3C2A;PTEN;PDGFA;PTPN1;PLAT;MYO1E;SGPL1;ABL1
GO_EPITHELIAL_CELL_MATURATION	14	-0.663382	-1.55702	1.55702	0.0215827	0.240785	AGPAT6;RFX3;HIF1A;NKX6-1;FEM1B;CDKN1A;XBP1;HOXA5;SIX3;FOXA1;TYMS;TFCP2L1;TMEM79;HOXB13;GJA1
GO_CELL_JUNCTION_ORGANIZATION	173	-0.419227	-1.55663	1.55663	0.00144718	0.240223	WHAMM;HIPK1;PKN2;CLDN3;GJA5;NLGN4X;OCLN;LAMB3;CLDN9;ARHGEF7;MPP5;CDH2;ANG;PVRL3;PDPK1;ACTN1;CDH5;TAOK2;CDH7;PRKCI;TNS1;CLDN5;MICALL2;STRN;GJC1;MARVELD3;RAMP2;JUP;BCL2;DLG1;TRIP6;RHOD;SNAI2;LIMS2;ECT2;NUMBL;MPP7;TGFB1;PIP5K1C;F11R;PKP3;FN1;GJA4;XIRP2;APC;LSR;CDH6;NLGN2;FLCN;GJB2;LIMS1;RCC2;CLDN19;CSK;HEG1;HNF4A;CTTN;ITGB1;GNPAT;KRT5;SMAD3;COL17A1;PARD6G;PTK2B;ARHGAP6;PVRL1;ITGA6;CDH17;FLNA;CADM2;C…
GO_POSITIVE_REGULATION_OF_MUSCLE_TISSUE_DEVELOPMENT	56	-0.497559	-1.55649	1.55649	0.00949367	0.239122	GJA1;PRKAA1;SHOX2;NACA;DDX39B;TGFB1;PIN1;GPC1;FLOT1;MEF2C;CYP26B1;BMP4;CTNNB1;BCL2;MTM1;NRG1;FGFR1;SHH;GATA6;CDON;TBX1;WNT2;MYF5;ACTN3;SOX17;MKL2;ARNTL;RPS6KB1;TBX20;ERBB4;HMGCR;AKAP6;GREM1;MTOR;EFNB2;MYOCD;FGF9;CDK1;WNT3A;FGF2;PPARGC1A;HEY2;MYOG;MAPK14;TBX5;USP2;ADRB2;MYOD1;NOTCH1;TBX2;RBPJ;DLL1;BMP10;FGFR2;CCNB1;MYF6
GO_DEVELOPMENTAL_INDUCTION	27	-0.554854	-1.55648	1.55648	0.0166113	0.237763	FRS2;WNT4;SIX3;BMP2;CTNNB1;BMP4;HIPK2;FZD5;WNT3;HOXC11;SIX1;WNT2B;WNT1;HOXA11;GDNF;WNT2;SALL1;NKX2-1;POU5F1;SOX9;HIPK1;SOX8;FGF10;SPRY1;FGF1;FGF8;FGFR1
GO_PROTEIN_HYDROXYLATION	15	-0.646486	-1.55541	1.55541	0.0278746	0.238809	PAH;HIF1AN;PDIA2;P4HA2;LEPRE1;LEPREL2;LEPREL1;P4HB;EGLN3;EGLN2;EGLN1;ASPH;OGFOD1;PLOD1;CRTAP;P4HA1;P4HA3;JMJD6
GO_REGULATION_OF_MICROTUBULE_POLYMERIZATION_OR_DEPOLYMERIZATION	159	-0.421176	-1.55474	1.55474	0.00141643	0.238949	HAUS5;KIF11;CHMP1A;CKAP5;MAPT;RGS14;FLNA;STMN4;DYNC1H1;TPX2;C1orf135;CHMP3;PLK2;NCOR1;HAUS8;KIF4A;SNCA;RANBP1;EML2;SPAG5;CEP120;KIF4B;HAUS2;ESPL1;CDC14A;HAUS1;CHMP5;KIF23;LZTS2;PPP2R1A;BIRC2;CEP192;TUBGCP2;CHMP2A;NEK7;CHEK2;APC;KIAA0196;CIB1;MLH1;SLC39A12;STMN3;GAS2L1;KATNB1;MAPRE1;AURKB;GAS2L2;C15orf23;HAUS6;UVRAG;MID1IP1;PCNT;TUBGCP3;TERF1;MAP9;KIF2A;FLJ23152;KIAA1377;PARP3;CLASP2;KIAA1383;C16o…
GO_BRANCHING_INVOLVED_IN_URETERIC_BUD_MORPHOGENESIS	44	-0.506375	-1.55387	1.55387	0.0096463	0.239882	TCF21;FGF2;CITED1;GREM1;WNT1;WNT6;PKD2;ADAMTS16;HOXD11;WT1;MYC;LAMA5;PBX1;PAX8;GDNF;FGF8;PAX2;EYA1;PTCH1;LHX1;SMAD4;CTNNB1;DLG1;BMP4;GPC3;CTNNBIP1;ILK;WNT4;BMP2;GLI3;PGF;SIX1;GZF1;NPNT;FOXD1;SOX9;WNT9B;HOXA11;DCHS1;SALL1;SHH;FGF1;FAT4;BCL2
GO_EPITHELIAL_CELL_DEVELOPMENT	180	-0.422422	-1.55303	1.55303	0	0.240471	PAX6;SLITRK6;RAC1;PDGFB;RILPL1;XBP1;DACT2;NKX6-1;FLNB;ICAM1;KLF5;TMEM79;RAP1A;WNT7B;EZR;RAB1A;NTRK1;RAPGEF6;BMP5;ST14;SHROOM3;VEZF1;ACTA2;NOTCH1;CLIC5;HYDIN;SPDEF;ID1;SFN;HOXB13;TYMS;MARVELD2;MYO7A;CXCR4;TMC1;MYO1E;PALLD;WNT5A;NKX2-2;TNMD;TJP1;RDX;MET;SIX2;PDE2A;FOXJ1;HIF1A;RAB13;GJA1;PDZD7;MLLT4;E2F4;YIPF6;MAGI2;RARG;WNT4;CLIC4;FRS2;RILPL2;PAFAH1B1;BFSP2;RAPGEF3;ARHGEF26;IFT74;GRHL2;GATA3;VIM;ST…
GO_MEMBRANE_DISASSEMBLY	44	-0.503638	-1.55047	1.55047	0.00827815	0.244673	AAAS;NUP160;TPR;NUP88;NUP43;EMD;NUP210;NUP93;NEK9;NUP205;CDK1;NUP155;PRKCB;CTDNEP1;LMNA;NUP188;RANBP2;NDEL1;POM121;CCNB1;NUP98;SEH1L;TMEM48;PRKCA;NUP85;NUP133;PAFAH1B1;NUP50;RAE1;NUP37;VRK1;NUPL1;NUPL2;LPIN1;POM121C;NUP153;AKAP8L;NUP107;NUP35;NUP214;NUP62;PLK1;TMEM188;NEK6;NUP54;BANF1;CCNB2
GO_NEGATIVE_REGULATION_OF_PROTEIN_COMPLEX_DISASSEMBLY	152	-0.426741	-1.54919	1.54919	0	0.24626	NEK7;TUBGCP2;CEP192;BIRC2;PPP2R1A;LZTS2;KIF23;EPS8;KIAA0196;APC;SCIN;CHEK2;KATNB1;GAS2L1;MLH1;CIB1;UVRAG;HAUS6;C15orf23;AURKB;GAS2L2;SPTBN2;KIF11;HAUS5;TPX2;SPTBN4;CAPZB;DYNC1H1;SPTBN5;FLNA;RGS14;AVIL;CKAP5;HAUS8;NCOR1;KIF4A;PLK2;C1orf135;HAUS1;CDC14A;ESPL1;KIF4B;HAUS2;CEP120;SPAG5;RANBP1;BIRC8;SMC3;CLASP1;CSNK1D;CAPG;GPSM2;PPP2R4;NDC80;TUBB;TRIM54;HDAC3;MID1;ADD1;TUBGCP5;KIF3B;BIRC5;AURKA;SPTAN1…
GO_LYMPHANGIOGENESIS	11	-0.703464	-1.5488	1.5488	0.0339286	0.245747	FLT4;PDPN;SOX18;PPP3CB;PTPN14;CCBE1;BMPR2;PROX1;ACVR2B;FOXC2;ACVRL1
GO_FOREBRAIN_CELL_MIGRATION	59	-0.486233	-1.54794	1.54794	0.00829187	0.246403	DIXDC1;DRD2;DCX;POU3F2;AXL;SRGAP2P1;PSEN1;FUT10;ROBO1;CXCR4;CX3CR1;OGDH;ARL13B;LHX6;DRD1;FBXO45;CDK5;NR2E1;HTR6;GPR56;SRGAP2;SRF;DISC1;NKX2-1;LRRK2;ARX;NRP1;NDEL1;POU3F3;CCDC141;SEMA3A;TYRO3;SLIT1;EFHC1;DAB2IP;SLIT3;RELN;FGF13;SLIT2;MBOAT7;GLI3;DAB1;CXCL12;PEX13;EMX2;CNTN2;PAFAH1B1;CTNNB1;TNR;EGFR;RAC1;CDK5R2;NRG1;FGFR1;FEZF2;SOCS7;RTN4;CDK5R1;FOXB1;LAMB1;NRG3;C16orf45
GO_PROTEIN_LOCALIZATION_TO_KINETOCHORE	8	-0.772154	-1.54636	1.54636	0.019305	0.248701	RCC2;CHAMP1;BUB1B;GSG2;MIS12;AURKB;CASC5;ZW10;CCDC99;CDK1;MTBP

## Sheet: 3m
Description	SIZE	ES	NES	|NES|	NOM p-val	FDR q-val	Genes
GO_MULTICELLULAR_ORGANISMAL_MACROMOLECULE_METABOLIC_PROCESS	70	0.679099	2.28465	2.28465	0	0	EMID2;MMP13;COL3A1;MMP15;MRC2;COL5A2;MMP7;COL13A1;CTSB;MMP8;COL7A1;TNXB;COL1A1;TRAM2;COL11A1;PEPD;COL8A1;MMP11;MMP16;COL11A2;ACE2;KLK6;COL19A1;HIF1A;MMP3;COL6A2;COL4A6;MMP2;COL6A3;CTSK;COL4A1;COL18A1;COL12A1;MMP19;COL4A4;SERPINH1;COL15A1;COL1A2;MMP9;CTSD;COL5A1;COL6A6;CTSL1;PRSS2;MMP20;COL25A1;COL5A3;ARG1;ENPEP;MMP14;COL4A2;TENC1;COL10A1;PRTN3;CTSS;COL6A1;P2RX7;COL6A5;MMP27;MMP26;ADAMTS2;LEPREL1;…
GO_OXIDATIVE_PHOSPHORYLATION	77	-0.786061	-2.51552	2.51552	0	0	COX5A;NDUFA9;NDUFB6;COX6A1;COX4I2;UQCRC1;COX8C;NDUFA3;NDUFC1;NDUFA11;C11orf83;ATP5D;NDUFV3;SURF1;NDUFS1;NDUFA6;UQCRH;AK2;GBAS;NDUFS7;NDUFA10;C1orf31;NDUFA4;COQ9;UQCR11;NDUFB9;NDUFS3;ATP5C1;NDUFB11;SNCA;COX4I1;FXN;NDUFB10;UQCRQ;NDUFB5;NDUFB3;NDUFC2-KCTD14;NDUFA2;NDUFS6;NDUFB1;NDUFB2;NDUFA12;NDUFC2;UQCR10;NDUFS4;NDUFA1;UQCRHL;COX8A;NDUFS5;COX7B;MECP2;NDUFS2;COX7C;DLD;SDHC;TAZ;CYC1;COX6C;UQCRC2;SDHA…
GO_CELLULAR_RESPIRATION	134	-0.704471	-2.47472	2.47472	0	0	NDUFB1;UQCR10;NDUFS4;FAM36A;NDUFA12;BAX;NDUFB2;POLG2;NDUFS2;MYBBP1A;CAT;DLD;NR4A3;COX7C;SLC25A12;DHTKD1;TAZ;NDUFAB1;UQCRC2;SCO2;MDH1B;COX10;UQCRB;NDUFV2;NDUFB7;PDHA2;PMPCB;UQCRFS1;ALDH5A1;FASTKD1;CS;NDUFA7;DLST;NDUFB4;ACO1;NDUFA8;CYP1A2;GPD1;NDUFAF2;NDUFB8;COX15;COX5A;COX6A1;NDUFA9;NDUFA11;NDUFC1;NDUFA3;OGDH;FASTKD2;FAM54B;SLC25A13;BLOC1S1;ETFDH;OXA1L;SDHD;PDHA1;IDH3G;UQCRH;NDUFA6;NDUFA4;C1orf31;…
GO_ELECTRON_TRANSPORT_CHAIN	89	-0.705697	-2.35418	2.35418	0	0	NDUFC1;NDUFA11;NDUFA3;COX4I2;UQCRC1;COX8C;NDUFB6;COX6A1;NDUFA9;COX5A;UQCRH;NDUFA6;NDUFS1;SLC25A13;ETFDH;NDUFV3;PPARGC1A;C11orf83;PINK1;COQ9;UQCR11;NDUFA4;C1orf31;NDUFA10;NDUFS7;NDUFS6;NDUFA2;NDUFB5;NDUFB3;UQCRQ;NDUFC2-KCTD14;NDUFB10;CYB561;SNCA;NDUFB11;COX4I1;NDUFS3;NDUFB9;NDUFS2;MECP2;ETFA;POLG2;COX7B;NDUFA1;NDUFS5;COX8A;UQCRHL;UQCR10;NDUFS4;NDUFB2;NDUFC2;NDUFA12;IMMP2L;SLC1A3;NDUFB1;SDHAF2;UQCR…
GO_MITOCHONDRIAL_RESPIRATORY_CHAIN_COMPLEX_ASSEMBLY	62	-0.7399	-2.32747	2.32747	0	0	AARS2;TMEM126B;SAMM50;CHCHD8;NDUFAB1;TAZ;FAM36A;NDUFA12;NDUFC2;NDUFB2;UQCR10;NDUFS4;NDUFB1;ACAD9;BCS1L;C20orf7;IMMP2L;TFAM;AIFM1;C19orf79;NDUFS2;IMMP1L;NDUFS5;NDUFAF3;NDUFA1;C2orf56;NDUFA8;NDUFB4;NDUFV1;NDUFA5;NDUFA7;NDUFS8;NDUFB8;NDUFAF2;C7orf44;TIMMDC1;ECSIT;NDUFAF1;NDUFB7;CHCHD5;NDUFV2;TTC19;NDUFA13;UQCRB;CCDC56;C8orf38;COX19;NDUFV3;OXA1L;C11orf83;SDHAF1;NDUFA6;NDUFS1;NDUFA9;FOXRED1;NDUFB6;NDU…
GO_MITOCHONDRIAL_RESPIRATORY_CHAIN_COMPLEX_I_BIOGENESIS	50	-0.760609	-2.3026	2.3026	0	0	C20orf7;BCS1L;ACAD9;NDUFB1;NDUFB6;NDUFS4;FOXRED1;NDUFB2;NDUFA12;NDUFC2;NDUFA9;NUBPL;NDUFA1;NDUFS5;NDUFAF3;NDUFS2;NDUFC1;NDUFA11;AIFM1;NDUFA3;OXA1L;NDUFV3;TMEM126B;NDUFS1;TAZ;NDUFAB1;NDUFA6;NDUFA13;NDUFV2;NDUFB7;NDUFAF4;NDUFS7;NDUFAF1;ECSIT;C18orf55;C8orf38;NDUFA10;NDUFS3;NDUFA7;NDUFA5;NDUFB9;NDUFV1;NDUFB4;NDUFB10;NDUFA8;NDUFB11;C2orf56;TIMMDC1;NDUFA2;NDUFB5;NDUFB3;C7orf44;NDUFAF2;NDUFS6;NDUFS8;ND…
GO_INNATE_IMMUNE_RESPONSE	440	0.540504	2.24434	2.24434	0	0	FES;LRRC33;HIST1H2BJ;SIRPB1;CD55;C1RL;IGLL1;SEC61A1;OASL;CIITA;C4B;B2M;OAS2;CCL13;POLR3E;DEFB121;CCL4;CFB;CD1D;DEFB131;IFIT3;PTX3;LYN;DEFB125;POLR3D;ZBTB1;HIST2H2BE;CYBA;PTPN6;IL28RA;TLR3;CFI;MAP4K2;MAVS;UNC93B1;CFHR5;NLRC5;CD58;CLEC2A;BST2;IRF5;KIR2DS5;DEFB135;TREM1;HLA-F;DEFB128;LGALS9;FCN2;TRIM13;C3;NLRP3;CALCA;APOBEC3H;VAMP7;IFI35;CCL5;DMBT1;DEFB103A;TRIM4;IL4;CCL20;RPS27A;IGLC3;KLRC4-KLRK1;I…
GO_MULTICELLULAR_ORGANISM_METABOLIC_PROCESS	84	0.650146	2.23328	2.23328	0	0	COL11A2;GHR;ACE2;MMP16;KLK6;COL19A1;MMP8;COL7A1;CTSB;MMP11;COL1A1;TRAM2;TNXB;COL8A1;PEPD;COL11A1;COL5A2;MMP15;MRC2;COL13A1;MMP7;EMID2;MMP13;ADRB2;COL3A1;CTSL1;PRSS2;COL25A1;COL5A3;MMP20;CEL;MMP9;ADRB3;TIPARP;COL5A1;COL6A6;CTSD;COL4A4;COL18A1;COL12A1;MMP19;COL1A2;COL15A1;ADRB1;SERPINH1;COL4A6;MMP2;MMP3;HIF1A;COL6A2;COL6A3;CTSK;COL4A1;LEPREL1;ADAMTS2;FURIN;ADAMTS14;ID1;AKR1C3;P2RX7;COL6A5;COL6A1;PP…
GO_POSITIVE_REGULATION_OF_PHAGOCYTOSIS	44	0.71523	2.21096	2.21096	0	0.000687028	C3;C4B;ABCA7;ITGA2;FCER1G;RAP1A;PYCARD;SPACA3;GAS6;MERTK;CAMK1D;SFTPD;LBP;MBL2;TUB;PTX3;MFGE8;ABR;C4A;CD47;TNF;AZU1;C2;F2RL1;BCR;CCL2;ITGAV;IL1B;PPARG;PYDC1;CYBA;LMAN2;AHSG;DOCK2;CD36;CALR;DNM2;ANO6;RAB27A;TULP1;GATA2;SLC11A1;AGER;NCKAP1L;PROS1;STAP1
GO_CELL_CHEMOTAXIS	140	0.594087	2.20759	2.20759	0	0.000549623	SAA1;XCL2;PRKCD;CCR2;CHGA;PTPRO;PIP5K1A;HMGB2;ARHGEF16;BCAR1;CKLF;XCL1;CXCL13;AGTR1;CXCL14;CCL3;LEF1;ENG;PDGFRA;FLT1;CCL26;PDE4D;NCKAP1L;EPHA2;LYST;ITGB2;CXCL6;NRP1;CCR6;ARHGEF5;ADAM8;HOXB9;CCR7;IL8;CCL14;CXCL2;CCL28;SAA2;PIK3CG;IL10;CXCL16;PLXNB3;EDN1;CXCL11;SAA4;EDNRB;CXCR3;S100A9;CCL15;BIN2;CXCL5;PIP5K1C;NUP85;EMR2;SBDS;EGR3;CCL18;HRH1;CXCL9;VAV1;VCAM1;TNFSF11;IL17RA;RHOG;CCL11;AMICA1;ANO6;IL1…
GO_RESPONSE_TO_TYPE_I_INTERFERON	53	0.686401	2.19146	2.19146	0	0.000458019	IRF9;ISG20;OAS2;IFI6;IFNA7;OAS3;IFITM1;IFIT3;MX2;IRF6;IFNA10;IRF4;HLA-B;IFITM3;IRF8;OASL;MX1;IRF3;RNASEL;BST2;GBP2;TYK2;IFNA16;IFNAR1;IFIT1;HLA-A;IFNA17;SHMT2;OAS1;IFNA21;IFI27;IFI35;ADAR;HLA-H;XAF1;IFNA1;JAK1;HLA-G;IFNA2;IFNA14;HLA-F;STAT1;IRF5;IRF7;SP100;HLA-E;STAT2;C19orf66;IRF1;RSAD2;EGR1;HLA-C;IFNA13;IFNB1;IFIT2;IFITM2;IP6K2;IFNA8;IFNA5;PSMB8;TRIM56;ISG15;SAMHD1;IFNAR2;IFNA6;IKBKE;IFNA4;IRF2
GO_REGULATION_OF_HUMORAL_IMMUNE_RESPONSE	41	0.712204	2.18218	2.18218	0	0.000392588	SPNS2;CD46;C6;CCR7;C7;CFP;KLK5;ZP4;C5;PPP2R3C;PROS1;C8A;HPX;SUSD4;CFI;PHB2;A2M;FCER2;PHB;SPINK5;C8B;DEFB103B;ZP3;MASP1;PTPN6;CD59;C4BPA;C4A;C4BPB;GPR77;C8G;SERPING1;DEFB103A;PGC;CFB;C2;IRG1;C5AR1;TNF;C3AR1;FOXJ1;VTN;C9;CR1;LTA;C3;C4B;CD55;C1QBP;CXCL13;KLK7;CFH
GO_POSITIVE_REGULATION_OF_ENDOCYTOSIS	109	0.600426	2.17194	2.17194	0	0.000343514	CCL21;ACTN4;CD47;VEGFA;TUB;C4A;ABR;MFGE8;BCR;F2RL1;TF;SGIP1;C2;FCER1G;ITGA2;RAP1A;ARRB1;C3;ABCA7;ANGPT1;DAB2;SNCA;GPC3;GAS6;HFE;SFTPD;CAMK1D;LBP;SLC11A1;SERPINE1;DLL1;STAP1;NCKAP1L;AGER;PLCG2;PPARG;SCYL2;AHI1;ITGAV;GREM1;AXL;EEF2K;HIP1;SFRP4;HNRNPK;DNM2;ITGB1;TSPAN1;CALR;PPT1;BICD1;CALY;VPS28;DOCK2;WNT5A;LMAN2;TOR1A;PTX3;CBLL1;CLIP3;TBC1D5;CBL;VTN;SYNJ1;CD14;SYK;AZU1;PTPN5;TNF;CAV3;GH1;NLGN1;WASL…
GO_COMPLEMENT_ACTIVATION	35	0.745557	2.16168	2.16168	0	0.000611839	IGHG1;FCN2;C3;FCN1;IGHA2;CFH;MASP2;LOC440786;C1S;C8G;C4BPB;C4A;IGHV2-70;IGLC6;C1R;C1QB;C2;C13orf15;IGKV3D-20;IGHM;C1QC;IGLC3;IGHG4;MASP1;IGKC;C7;IGKV4-1;KRT1;CD46;IGKV2-40;C5;C1QA;IGLL1;C4B;IGKV1-5;C9;CR1;MBL2;IGKV3D-11;TRDC;IGHA1;C1RL;C1QBP;FCN3;CFHR1;CD55;IGLC1;CFB;IGHG3;SERPING1;COLEC10;C4BPA;COLEC11;IGHV1OR21-1;IGHD;IGHE;IGLL5;SUSD4;CFI;IGKV1D-33;CLU;IGHV3-23;CR2;VSIG4;C8B;CFP;IGLC2;C6;IGLC7;…
GO_LEUKOCYTE_CHEMOTAXIS	99	0.612125	2.14813	2.14813	0	0.000823121	VAV1;FFAR2;RPS19;CCR5;PF4V1;IL17RA;TNFSF11;LGALS3;CXCR2;CCL1;HRH1;CCL18;CCL2;CSF3R;CCL7;IL6;HMGB1;IL1B;VAV3;CCL24;CCL16;CCL11;IL16;PF4;CX3CR1;ANO6;AMICA1;SCG2;IL10;PIK3CG;IL6R;EDN1;CXCL16;KIT;C5AR1;AZU1;CCL4;CCL22;CCL13;SYK;CCL23;PIP5K1C;ITGA1;CXCL10;ITGA9;SBDS;CCL19;NUP85;EMR2;S100A9;EDNRB;CXCR3;CXCL11;PREX1;CCL15;ADAM8;PPBP;FOLR2;CCR1;CCR7;CCL4L2;LYST;NCKAP1L;S100A8;PLA2G1B;PDE4B;ARHGEF5;CCR6;C…
GO_ENERGY_DERIVATION_BY_OXIDATION_OF_ORGANIC_COMPOUNDS	203	-0.572652	-2.11953	2.11953	0	0.000374365	SDHD;UBC;IDH3G;PGM1;PDHA1;UQCRH;PPP1R3D;NDUFA6;FASTKD2;OGDH;PHKA1;RPS27A;FAM54B;BLOC1S1;SLC25A13;CALM2;ETFDH;OXA1L;ACADVL;NDUFC1;NDUFA11;GSK3B;NDUFA3;COX5A;COX6A1;GSK3A;NDUFA9;NDUFA2;NDUFB5;NDUFB3;NDUFC2-KCTD14;MC4R;PYGB;IDH3B;NDUFB9;NDUFB10;PPP1CB;NDUFA4;UBA52;C1orf31;PCDH12;PPP1R1A;PPP1R2P1;PYGM;LEPR;UQCR11;COQ9;PRKAG2;NHLRC1;CALM1;DHTKD1;PRLH;TAZ;UQCRC2;MTOR;NDUFAB1;SCO2;MYBBP1A;DLD;CAT;COX7C;…
GO_HUMORAL_IMMUNE_RESPONSE	119	0.58743	2.11558	2.11558	0	0.00161045	BCL2;TRAF3IP2;SERPING1;COLEC10;DEFB1;TFE3;C1QA;POU2F2;ST6GAL1;MNX1;HIST1H2BE;HLA-DRB1;TRDC;C1QBP;FCN3;CFHR1;IGLC1;HIST1H2BC;SH2D1A;IGLC2;PAX5;DEFA4;CFD;IFNA21;IGHE;IFNA17;SUSD4;ADM;IGKV1D-33;IL6;CLU;ANG;POU2AF1;CR2;IFNW1;ZP3;VSIG4;IGHV3-23;C8B;IFNA14;HIST1H2BI;IFNA2;C8G;C4BPB;LY86;IL36RN;HLA-DRB3;RNASE3;IFNA1;IGHV2-70;IGLC6;C1R;NPY;C1QB;TAC1;IGHG1;RPL39;LTA;YTHDF2;HLA-E;IGHA2;SEMG2;CFH;MEF2C;RNAS…
GO_DEFENSE_RESPONSE_TO_BACTERIUM	147	0.572904	2.11002	2.11002	0	0.00170195	TNF;AZU1;C5AR1;DEFB114;IGHV1OR21-1;DEFB121;IGHD;PRB3;IL23A;SYK;DEFB104A;DEFB105A;DEFB125;PGLYRP1;IL6R;DEFB131;SPINLW1;TLR9;IGHG3;HIST1H2BK;HP;SPACA3;HIST1H2BJ;NOD2;VIP;IGHA1;FAU;MBL2;GALP;BCL3;CEBPB;S100A14;DEFB106A;NOS2;B2M;DEFB113;SEMG1;IGLL1;DEFA6;COCH;ACP5;IGHG2;DEFA3;IGHV4OR15-8;H2BFS;SEH1L;IGKV3-20;IGLC7;HAMP;FGA;CLEC4E;FGB;MICA;PLA2G2A;CFP;DEFB108P1;LEAP2;IGJ;BPI;DEFA1;TLR2;OPTN;CD36;HIST2…
GO_REGULATION_OF_ACUTE_INFLAMMATORY_RESPONSE	66	0.638992	2.10466	2.10466	0	0.00177594	MASP1;PPARG;PHB2;A2M;C5;CCR7;C7;PTGER3;ADORA1;ADAM8;CD46;GSTP1;CFH;SPN;INS;FCER1G;TAC1;C3;IL20RB;CCR2;NLRP3;C2;C8G;GPR77;OSM;KLKB1;TNFRSF11A;FCER1A;CCL5;F12;OSMR;PTGS2;C4A;IL4;C4BPB;CNR1;CREB3L3;FFAR3;C8B;NPY5R;ZP3;CD59;PHB;IL1B;IL6;SUSD4;CFI;PROS1;C8A;RHBDD3;TNFSF11;C6;CFP;FFAR2;SELS;PLA2G4A;CD55;EDNRB;C1QBP;C9;CR1;C4B;VTN;APCS;ASH1L;C5AR1;TNF;C3AR1;SERPING1;IL6ST;CFB;PIK3CG;ADCYAP1;C4BPA
GO_DETECTION_OF_BIOTIC_STIMULUS	20	0.79173	2.08286	2.08286	0	0.0032854	PGLYRP1;TLR1;CD1D;NOD1;SSC5D;SCARB1;PGLYRP4;NLRP3;HLA-DRB4;PGLYRP3;HLA-DRB3;TREM2;HLA-A;C4B;TLR6;SMO;LY96;HLA-B;CRTAM;TLR2;LBP;NOD2;PGLYRP2;NLRC4;HLA-DRB5;TLR4;HLA-DRB1
GO_ACUTE_PHASE_RESPONSE	38	0.701665	2.07642	2.07642	0	0.00315917	IL1RN;FGA;SERPINA1;PLSCR1;STAT5B;REG3G;TFRC;IL1A;SIGIRR;SAA2;IL1B;F2;UGT1A1;IL6;ORM2;HNRNPK;F8;AHSG;EPO;SERPINA3;IL22;IL6R;ASS1;HP;REG3A;SERPINF2;CRP;CD163;ORM1;APCS;APOL2;HIF1A;SAA1;FN1;INS;CEBPB;ITIH4;MRGPRX1;MBL2;STAT3;HFE;SAA4;LBP
GO_INFLAMMATORY_RESPONSE	391	0.503081	2.07607	2.07607	0	0.00296173	CCL5;KLKB1;HNRNPA0;RAC1;REG3A;TNFRSF21;CCL20;C4A;F12;NLRP3;TNFRSF11B;RIPK2;IL20RB;CALCA;CNR2;IL17RE;NCR3;LGALS9;FCER1G;INS;S100A12;NGFR;C3;CCL25;CHST2;NFRKB;HDAC4;CD40;PRKCZ;HLA-DRB5;STAT3;HFE;TSPAN2;CCL4L2;LYZ;ACVR1;TNFRSF10C;GPER;CYP4F11;SLC7A2;PLA2G4C;NOTCH1;HLA-DRB4;AHCY;NTRK2;CXCL3;PRKCQ;AGER;C5;S100A8;TLR7;ADORA2A;CX3CL1;LTA4H;NFKB1;CCL8;MS4A2;CD27;AOX1;IL31RA;CDO1;CCRL2;F3;NFKBIZ;KDM6B;LYN…
GO_PROTEIN_ACTIVATION_CASCADE	58	0.654121	2.07515	2.07515	0	0.00286757	IGHG2;CFD;IGLV7-43;IGHV4OR15-8;CFHR5;C8A;GP1BB;IGKV3-20;FGA;IGLC7;GP9;FGB;CFP;IGLC2;C6;F8;C8B;VSIG4;IGHV3-23;CR2;CFI;SUSD4;CLU;IGKV1D-33;VWF;IGLL5;IGHE;FBLN1;IGHV1OR21-1;IGHD;KNG1;COLEC11;C4BPA;F7;CFB;COLEC10;SERPING1;IGHG3;CFHR1;FCN3;IGLC1;CD55;C1RL;IGHA1;C1QBP;MBL2;GP5;TRDC;IGKV3D-11;F11;APOH;IGKV1-5;C4B;CR1;C9;IGLL1;C1QA;FGG;C5;IGKV2-40;CD46;TFPI;F10;IGKC;KRT1;C7;IGKV4-1;MASP1;IGHG4;F3;IGHM;C1…
GO_LEUKOCYTE_MIGRATION	235	0.530869	2.07167	2.07167	0	0.00293055	CCR2;CDC42;F2RL1;SOS1;ARTN;S1PR1;CD47;CKLF;PPIL2;PTPRO;HIST1H2BA;JAM2;CCL26;NLRP10;ANGPT1;PODXL;SRC;FLT1;ITGB2;EPS8;ARHGEF5;PROC;NCKAP1L;HCK;LYST;CCR7;SPNS2;ELANE;CCL14;ITGB1;IL8;ITGAX;PIK3R1;CD177;CEACAM8;SELL;CXCL16;EDN1;PIK3CG;APOB;CD74;IL10;CCL15;SLC16A3;EDNRB;SLC7A6;HRAS;PIK3CB;FN1;PIP5K1C;CCL18;PROS1;SLC7A9;TBX21;VCAM1;TNFSF11;SLC16A1;ITGA4;VAV1;PTPN11;IL16;MAG;CCL11;CCL16;OLR1;SHC1;IL1B;AT…
GO_REGULATION_OF_NATURAL_KILLER_CELL_ACTIVATION	23	0.776336	2.06656	2.06656	0	0.00306264	LEP;FLT3LG;PGLYRP3;IL18;IL23A;RHBDD3;RASGRP1;STAT5B;TICAM1;AP1G1;IL12B;PIBF1;PGLYRP1;IL15;MICA;ZBTB1;PLDN;GAS6;PGLYRP2;IL12A;LAMP1;CD244;BLOC1S3;AXL;IL23R;HAVCR2;PTPN22
GO_REGULATION_OF_PROTEIN_ACTIVATION_CASCADE	29	0.736873	2.06173	2.06173	0	0.00297843	CR1;C9;C3;C4B;CD55;SERPINC1;C1QBP;CFH;C4BPA;C4A;C4BPB;SERPING1;C8G;GPR77;CFB;C2;C5AR1;C3AR1;VTN;PHB2;CFI;SUSD4;A2M;PHB;C8B;MASP1;CD59;FGA;CD46;C6;C7;CFP;C5;PROS1;C8A
GO_MACROPHAGE_ACTIVATION	30	0.72488	2.05158	2.05158	0	0.0032262	ZAP70;HAVCR2;TYROBP;HMGB1;CLU;IL13;CRTC3;TLR3;AIF1;CX3CL1;JUN;SNCA;PRKCE;TLR8;LBP;CX3CR1;TLR4;TLR1;FOXP1;SBNO2;CD93;IL4;JMJD6;SLC7A2;SLC11A1;TICAM1;AZU1;TLR7;SYK;EDN2;CSF2
GO_ORGANIC_ACID_CATABOLIC_PROCESS	193	-0.555575	-2.05011	2.05011	0	0.000853013	SLC25A21;HSD17B10;SESN2;AMDHD2;UROC1;CYP26C1;SDS;PCCA;ACOX2;KYNU;CCBL1;BCKDHB;CEL;OAT;SLC25A17;ETFB;CYP4F2;PAH;GLDC;HADHB;GLUD1;ETFA;PCYOX1L;ACAT1;ALDH3A2;IDO1;ENOSF1;HSD17B4;IL4I1;PPM1K;LIPE;ALDH1L1;FAAH;ABCD2;PIPOX;ACAD9;XYLB;ALDH1L2;AKR1D1;EHHADH;ACMSD;CYP4A11;GLS;ALDH4A1;PCCB;KMO;DAO;IVD;GCDH;HNMT;HMGCL;MUT;PEX7;AGXT2L2;AMACR;AUH;HAAO;CARNS1;CRAT;IDO2;FTCD;SCP2;AGXT;ECI1;ECI2;ABAT;MCCC2;SORD;…
GO_ADAPTIVE_IMMUNE_RESPONSE	200	0.526553	2.03978	2.03978	0	0.00418765	C2;RORC;ICAM1;ANXA1;PAG1;LILRB5;CD84;FCAMR;TRPM4;TNFRSF11A;TSC1;GCNT3;THEMIS;EXOSC3;IRF7;GNL1;RAG1;TNFRSF13B;LAMP3;KLHL6;IL4R;CTSS;IFNA5;OTUB1;SLAMF1;IGHM;CD1B;LILRB1;DENND1B;LIG4;ZAP70;PIK3CD;IFNA6;ITK;IGHD;BTK;SIT1;ORAI1;IGHV1OR21-1;STAT6;SYK;RNF168;EMR1;RNF8;IFNK;IGHG3;RAET1E;CD8A;RORA;MBL2;C9;FCGR1B;CD7;FAS;IGHG2;MICB;EXO1;PRKD2;C8A;IGHV4OR15-8;FGA;SH2D1B;NFKB2;IGLC7;GATA3;LAT2;INPP5D;LY9;IGJ…
GO_REGULATION_OF_TOLL_LIKE_RECEPTOR_SIGNALING_PATHWAY	46	0.651986	2.03874	2.03874	0	0.00424253	RAB7B;UBQLN1;SARM1;BIRC2;LGR4;BIRC3;NLRP6;TNFAIP3;TICAM2;CAV1;TLR3;FLOT2;PDPK1;HMGB1;PELI1;IRAK3;C19orf29;ARRB2;TLR2;CYBA;NLRP2P;NFKBIL1;PIK3AP1;TLR9;BPIFB1;LYN;WDFY1;NR1H3;F2RL1;CD14;SMPDL3B;NR1D1;TLR5;IRG1;GFI1;TICAM1;DAB2IP;IRF4;LY96;IRF1;TYRO3;RSAD2;PTPN22;TLR4;TIRAP;IRF7;FLOT1;LBP;LTF
GO_RESPONSE_TO_FUNGUS	39	0.689588	2.03429	2.03429	0	0.00429409	C10orf99;ANG;DEFA1;HTN3;BCL10;CARD9;ADM;IL6;CAMP;IL17A;ATG5;MALT1;DEFA4;IL25;APP;S100A8;GNLY;HRG;DEFA3;IL17RA;DCD;CHIA;ELANE;DEFA1B;HAMP;IL17RC;TLR4;VIP;S100A9;HTN1;LTF;CLEC7A;NLRP10;MPO;S100A12;TAC1;DEFA6;TGFB1;DEFA5;CTSG;JAGN1;SYK;NPY;CALCA;COTL1;CLEC6A;CD86;BAK1;CHGA;IL36RN;SPON2;PTX3
GO_MYELOID_LEUKOCYTE_MIGRATION	82	0.597257	2.0275	2.0275	0	0.00493569	JAGN1;CALCA;IFNG;CCL17;XCL2;ANXA1;SAA1;TNFRSF11A;VEGFA;RAC1;CCL21;CCL5;CKLF;CHGA;CXADR;CCL20;PTPRO;PDGFB;IL17RC;TREM1;CCL3;SFTPD;CCL3L3;XCL1;CCL3L1;PDE4D;CCL26;S100A12;GBF1;FCER1G;FLT1;CCL25;TGFB2;CXCL3;EDN2;ITGB2;ARHGEF5;UMOD;PLA2G1B;S100A8;PDE4B;NCKAP1L;CCR7;CCL4L2;FOLR2;PPBP;MITF;CCL14;IL8;CX3CL1;EDN3;CCL8;PIK3CD;SYK;CCL13;CCL4;CCL22;KIT;AZU1;C5AR1;EDN1;EPX;IL6R;PIK3CG;CCL15;EDNRB;PREX1;S100A9…
GO_IMMUNE_EFFECTOR_PROCESS	382	0.490783	2.02714	2.02714	0	0.00484577	TMEM173;IGHG1;BTN3A2;STAT2;TUBB4B;NCKAP1;CCL3;CD244;IL13RA2;SERPINB9;MASP2;LOC440786;ABI1;IFNA14;CHGA;ZC3H12A;POLR3G;C1R;IFNA1;CTSH;HLA-DRB3;IGHV2-70;C1QB;AIMP1;PIK3CA;RELA;ADAR;ADA;UNC13D;ISG15;BAIAP2;IFI16;TRIM22;ATP7A;TLR8;SEMA4A;VAV2;BCL10;MASP1;C7;PLA2G6;DBH;NBN;HLA-DQB1;APOBEC3G;CD46;TUSC2;CXCL6;ACTR3;EXOSC4;PLSCR1;IRF4;C1QA;IFITM3;PIK3R2;HAVCR2;KLRF2;JAG1;EMP2;ABCC9;POLR3B;CFHR1;IGLC1;FCN3…
GO_REGULATION_OF_INTERLEUKIN_6_PRODUCTION	93	0.575862	2.02325	2.02325	0	0.00511814	IL36A;RABGEF1;RAB7B;IL33;NCKAP1L;TLR7;GBA;MAPKAPK2;FIGF;PTAFR;TNFAIP3;ISL1;IRAK3;SLAMF1;CSK;WNT5A;P2RX7;TLR1;SPON2;ZC3H12A;IL36RN;IL1RL2;GPR77;XBP1;CCR2;F2RL1;IFNG;RIPK2;ARRB1;TRPV4;ADORA2B;PTPN22;IL36B;LGALS9;FCER1G;AKIRIN2;NLRP10;IL17F;GAS6;LBP;GHSR;TIRAP;CRHR2;IL17RC;SELS;NLRX1;NCL;INPP5D;ARHGEF2;HGF;AFAP1L2;DDX58;SOCS5;TICAM2;IL17A;ARRB2;TNFSF4;HMGB1;IL6;IL1B;CARD9;PYDC1;HSPD1;TLR3;TLR6;NLRC3…
GO_POSITIVE_REGULATION_OF_COAGULATION	24	0.731975	2.02259	2.02259	0	0.00498282	SERPINF2;USF1;SERPINE1;F7;F12;PLEK;F2R;HRG;EPB49;CPB2;THBS1;F2;NFE2L2;ENPP4;APOH;THBD;CD36;PSEN1;ANO6;SELP;TLR4;S100A9;PLG;HPSE;F3
GO_REGULATION_OF_PHAGOCYTOSIS	63	0.621211	2.02174	2.02174	0	0.00485651	C4B;TGFB1;PRKCG;MBL2;MERTK;SPACA3;PYCARD;ADIPOQ;PTX3;C4BPA;SCARB1;SYK;AZU1;TNF;FGR;IL1B;PYDC1;CCL2;HMGB1;CD36;ANO6;CYBA;AHSG;TULP1;GATA2;RAB27A;PROS1;FCER1G;ITGA2;RAP1A;C3;ABCA7;GAS6;ALOX15;CAMK1D;SFTPD;LBP;CD47;TUB;C4BPB;CD300A;ABR;MFGE8;C4A;BCR;F2RL1;SNX3;C2;PPARG;PTEN;ITGAV;DNM2;SYT7;CALR;CSK;OLFM4;DOCK2;GNB2L1;LMAN2;PRTN3;SLC11A1;PLD1;STAP1;NCKAP1L;AGER;PLD2;HCK;BLK
GO_AEROBIC_RESPIRATION	49	-0.666313	-2.01297	2.01297	0	0.00214631	IDH3B;CS;DLST;NDUFV1;ACO1;FXN;OGDHL;SUCLG2;MDH1;SDHB;MDH1B;IDH1;MTFR1;UQCRB;COX10;IDH2;CHCHD5;SDHA;PMPCB;PDHA2;COX19;IDH3A;UCN;PDHB;NNT;MDH2;DLD;OGDH;CAT;FAM54B;BLOC1S1;SLC25A14;OXA1L;SDHD;DHTKD1;ACO2;SDHC;PDHA1;IDH3G;FH;SURF1;FAM54A;UQCRH;UQCRC2;SUCLG1;UQCR10;SIRT3;SUCLA2;FAM36A;ME3;UQCRC1;PANK2;DLAT
GO_HUMORAL_IMMUNE_RESPONSE_MEDIATED_BY_CIRCULATING_IMMUNOGLOBULIN	28	0.725351	2.009	2.009	0	0.0061342	C1QB;C2;IGLC6;C1R;HLA-DRB3;IGHV2-70;C4A;C4BPB;C8G;C1S;MASP2;HLA-DRB5;LOC440786;IGHA2;C3;IGHG1;C5;IGKV2-40;HLA-DRB4;HLA-DQB1;CD46;IGKV4-1;C7;IGKC;IGHG4;IGLC3;C1QC;IGHM;IGKV3D-20;IGHD;IGHV1OR21-1;C4BPA;IGHG3;SERPING1;C1RL;C1QBP;IGHA1;CD55;IGLC1;IGKV3D-11;TRDC;BCL3;MBL2;HLA-DRB1;C9;CR1;C4B;IGKV1-5;C1QA;IGLL1;IGLV7-43;IGHG2;EXO1;IGKV3-20;IGHV4OR15-8;C8A;IGLC7;C6;IGLC2;CR2;ZP3;IGHV3-23;C8B;IGKV1D-33;C…
GO_REGULATION_OF_LEUKOCYTE_MIGRATION	134	0.545627	2.00664	2.00664	0	0.0061534	NOV;ITGA2;LGALS9;MADCAM1;GPSM3;CCL25;TRPV4;SLIT2;LBP;GAS6;HOXA7;VEGFA;RAC1;CCL21;CCL5;ABR;CD300A;CCL20;IL4;TNFSF14;BCR;KITLG;EDNRA;ICAM1;ANXA1;EDN3;CX3CL1;CCL8;WNT5A;OLFM4;KLRC4-KLRK1;CCR1;BMP5;PPBP;ADORA1;CXCL3;PAWR;EDN2;VEGFC;C5;IL33;APOD;CCL19;CXCL10;S100A14;CXCL12;GCET2;CMKLR1;PTGER4;IL6R;LYN;IL23A;PLA2G7;CXCL1;ECM1;WASL;CCL4;C3AR1;TNF;CYP19A1;C5AR1;MSN;MMP28;CCL2;PF4;JAM3;FADD;P2RY12;PF4V1;L…
GO_NUCLEOSIDE_MONOPHOSPHATE_METABOLIC_PROCESS	221	-0.538206	-1.99807	1.99807	0	0.00240889	ATP5C1;AMPD3;ATIC;NDUFB9;DUT;MYH8;NT5E;ATP5I;NDUFB10;PFKL;NDUFA2;NDUFB5;NDUFB3;NT5M;NDUFC2-KCTD14;MYH6;AMPD2;SHMT1;ATP6V0A2;PRKAG2;AK2;MYH7;GBAS;NDUFA4;UPP1;C1orf31;PRTFDC1;UPP2;COQ9;UQCR11;DLG4;UMPS;PAICS;OGDH;HKDC1;SLC25A13;GAPDH;AK1;ATP5H;ENO4;PGM1;DGUOK;BAD;UQCRH;TYMS;MPP3;NDUFA6;ATP6V0A4;COX5A;UCK2;COX6A1;IMPDH1;ADSSL1;NDUFA9;DCK;PFKFB4;NDUFC1;PGAM2;NDUFA11;ALDOC;NDUFA3;HPRT1;NDUFA7;PGK2;MAG…
GO_RIBONUCLEOPROTEIN_COMPLEX_BIOGENESIS	398	-0.500775	-1.98376	1.98376	0	0.00276356	CELF4;UTP11L;RPL22;WDR46;RRP7B;RC3H1;ZNF658;EXOSC10;POLR2D;SNRPD1;SNRPG;EIF3A;SENP3;CNOT7;PA2G4;RRNAD1;XAB2;RPS8;RPS2;RPL15;GEMIN6;DDX52;MRPL20;RIOK1;SURF6;RRP7A;CDKN2A;NHP2L1;SRSF6;NOA1;RPP14;DDX20;BMS1;RPL35;RPSA;LSG1;IMP3;NPM3;FTSJ2;RPS19;PPAN;EXOSC6;RPP40;PRPF19;EBNA1BP2;RPL18A;TEX10;PRPF39;DKC1;AATF;LAS1L;GEMIN8;DICER1;RPS20;SLU7;EIF2S3;RPS14;SF3A2;EIF6;GAR1;RPL28;NGDN;ISG20L2;NHP2;SETX;NOP1…
GO_PATTERN_RECOGNITION_RECEPTOR_SIGNALING_PATHWAY	104	0.552777	1.9768	1.9768	0	0.01006	UBE2D3;FFAR2;SCARA3;BIRC3;IRF3;TICAM2;UNC93B1;DDX58;TLR3;TLR6;HSPD1;MAVS;ITCH;COLEC12;IKBKG;TBK1;CD36;UBE2D1;FAM105B;TLR2;UBE2D2;FADD;CTSB;CYLD;PIK3AP1;TAB2;MYD88;TLR9;TAB3;RIPK1;MAP3K1;PIK3R4;PGLYRP1;TNIP2;CD14;CTSK;UBB;BTK;NOD1;CD86;TICAM1;CASP8;LY96;HAVCR2;S100A14;CTSL1;TRAF6;TLR4;UBE2N;RFTN1;NOD2;PRKCE;CLEC7A;IRAK4;PGLYRP2;CTSS;MAP2K6;IKBKB;BIRC2;LGMN;CHUK;TNFAIP3;ITGB2;NFKBIA;TAB1;PGLYRP3;TL…
GO_NUCLEOSIDE_TRIPHOSPHATE_METABOLIC_PROCESS	209	-0.530359	-1.97098	1.97098	0	0.00326221	ATP6V0A1;UCKL1;ATP5G3;NDUFS3;PFKFB1;CTNS;OLA1;COX4I1;NDUFB11;SNCA;TXNDC3;DTYMK;FXN;UQCRQ;NDUFS6;LOC100506422;PGAM4;GAPDHS;CTPS2;PGK1;BPGM;VCP;ENO3;NDUFS7;PKLR;NDUFA10;HSPA1B;C16orf7;TPI1;ATP5E;ERVK-6;UCK1;C11orf83;PFKP;ATP5D;ENPP3;NDUFV3;FIGNL1;ATP5S;HSPA8;ATP5O;NDUFS1;SURF1;NME1;ENO2;ADA;ATP1A2;LRRK2;ENO1;AK4;NDUFB6;COX8C;HSPA1A;UQCRC1;COX4I2;HK3;GNAI3;AK8;MOCS3;COX5B;NDUFV1;AK5;NDUFA5;ADPGK;OGD…
GO_POSITIVE_REGULATION_OF_NEUTROPHIL_MIGRATION	25	0.716248	1.96283	1.96283	0	0.0115585	IL8;CAMK1D;C1QBP;LBP;XCL1;TIRAP;CXCL2;DAPK2;IL1B;CCL19;C3AR1;NCKAP1L;C5AR1;CXCL1;RAC2;EDNRA;IL23A;CXCL3;PAWR;ADAM8;CD74;PTGER3;CCL21;THBS4;CCR7;PTGER4;RAC1
GO_DETECTION_OF_OTHER_ORGANISM	12	0.851144	1.95788	1.95788	0	0.0125269	HLA-DRB4;PGLYRP3;HLA-DRB3;PGLYRP4;NOD1;SSC5D;CD1D;PGLYRP1;TLR1;HLA-DRB1;TLR4;PGLYRP2;NOD2;NLRC4;HLA-DRB5;TLR2;HLA-B;TLR6;HLA-A
GO_REGULATION_OF_COAGULATION	84	0.561447	1.95496	1.95496	0	0.012789	PRKCA;F11;APOH;TLR4;SELP;PLAU;HS3ST5;ADAMTS18;S100A9;USF1;SERPINE2;LBH;SERPING1;EDN1;SERPINF2;ANXA5;ALOX12;F7;LYN;F2R;SYK;KNG1;SERPINB2;VTN;EPB49;CAV1;STAB2;NFE2L2;ENPP4;ANO6;VPS33B;PSEN1;CD36;HPSE;PLG;C1QTNF1;TMPRSS6;ACCN1;FGB;FGA;ADRB2;PROS1;SCARA5;NOS3;PLAUR;HRG;CPB2;ANXA2;THBS1;FCER1G;TEC;PDGFRA;STXBP5;PROCR;SERPINC1;ABAT;FOXA2;TSPAN8;KLKB1;F12;PDGFB;F2RL1;TXK;GP1BA;FAM46A;PRKCD;TC2N;F2;PDGFA…
GO_TOLL_LIKE_RECEPTOR_SIGNALING_PATHWAY	82	0.574995	1.95288	1.95288	0	0.0128858	TNIP2;CD14;CTSK;UBB;BTK;TICAM1;CD86;CASP8;PIK3AP1;TLR9;TAB2;MYD88;TAB3;RIPK1;MAP3K1;PIK3R4;TLR4;RFTN1;PRKCE;IRAK4;LY96;HAVCR2;S100A14;CTSL1;TRAF6;IRF3;TICAM2;UNC93B1;UBE2D3;SCARA3;BIRC3;CD36;UBE2D1;UBE2D2;TLR2;CTSB;FADD;HSPD1;TLR3;TLR6;COLEC12;TBK1;IKBKG;TANK;TNIP3;RIPK2;TLR5;PIK3C3;IRAK1;UBA52;TLR10;RPS6KA3;TLR1;TIRAP;IRF7;NR1H4;CD180;LBP;MAPKAPK3;IRAK2;MAP3K7;LGALS9;CNPY3;TNIP1;LGMN;CHUK;ITGB2;…
GO_REGULATION_OF_LEUKOCYTE_CHEMOTAXIS	85	0.565227	1.95015	1.95015	0	0.0128326	CYP19A1;C3AR1;C5AR1;CCL4;CXCL1;IL23A;PADI2;PLA2G7;LYN;F7;SWAP70;CD74;IL6R;IL12A;C1QBP;CXCL11;CMKLR1;NBL1;CXCL12;S100A14;CXCL5;CXCL10;CREB3;CCL19;RAC2;CXCL9;KLRK1;RARRES2;PF4V1;VEGFB;JAM3;PF4;ANO6;CCL2;DAPK2;CCL7;HMGB1;MMP28;IL6;IL1B;PTK2B;EDNRA;MPP1;F2RL1;CCR2;TNFSF14;IL4;TNFSF18;CCL21;ADAM10;CCL5;VEGFA;GPR77;RAC1;GAS6;CXCL13;CAMK1D;LBP;XCL1;SLIT2;CCL3;CXCL14;TIRAP;TRPV4;GPSM3;THBS1;LGALS9;NOV;AI…
GO_RIBOSOME_BIOGENESIS	281	-0.513114	-1.94972	1.94972	0	0.00455235	GNL1;EXOSC3;RPL17;FBLL1;MRTO4;UTP3;EXOSC1;DDX27;LSM6;MTG1;RPL11;RRP36;MTERFD2;RPS16;TSC1;UBA52;WDR18;RSL24D1;BYSL;FASTKD2;C1D;SKIV2L2;RPL14;SART1;EXOSC8;RPL18;RPL36;WDR43;RPL6;RPL13A;RPL23A;RBFA;NOL6;MRPL36;CHD7;MRPL10;FAU;KRR1;NOL8;RPP21;EXOSC7;RPS12;RPS25;VCX;NOB1;MRPS9;SUV39H1;RPL9;DIS3;PWP2;MPHOSPH6;DDX51;RPL38;MDN1;IMP4;RPL27;NSUN4;GEMIN4;RPS3A;MRM1;TSR2;RIOK3;MPV17L2;MRPL11;ERI1;RPS4Y1;DDX2…
GO_DRUG_METABOLIC_PROCESS	22	-0.760359	-1.94862	1.94862	0	0.00425969	EPHX2;CYP2D6;CYP4F12;CYP3A5;UGT1A8;FMO4;ADH1A;UGT1A10;CYP2C19;CBR1;UGT1A4;FMO2;CYP3A4;NOS1;CAD;DPEP1;UGT1A1;BCHE;UGT1A9;CYP2A6;CYP2D7P1;UGT1A3;FMO3;FMO5;FMO1;CYP1A1;ADAL;UGT1A6;NR1I2;CYP4B1;CYP4F2;CYP1A2;CYP2B6;UGT1A7;VKORC1;CYP2C9;CYP2C8;CYP2E1;NT5C2
GO_REGULATION_OF_NEUTROPHIL_CHEMOTAXIS	24	0.716202	1.94554	1.94554	0	0.0131383	C3AR1;C5AR1;NCKAP1L;CXCL1;RAC2;EDNRA;MPP1;CXCL3;IL23A;CD74;THBS4;CCL21;CCR7;RAC1;GPR77;IL8;C1QBP;CAMK1D;LBP;JAM3;XCL1;SLIT2;TIRAP;CXCL2;DAPK2;IL1B;CCL19
GO_GENERATION_OF_PRECURSOR_METABOLITES_AND_ENERGY	271	-0.510113	-1.94476	1.94476	0	0.00427465	NDUFA10;PKLR;PRKAG3;BPGM;MTFR1;GAPDHS;PPP1CC;NDUFS7;UQCRQ;NFATC4;NDUFS6;PPP1R2;NDUFS3;PFKFB1;CYB561;PPP1CA;HK3;PHKA2;COX8C;PANK2;ENO1;KL;CROT;LEP;UGP2;ACO2;FH;GNMT;NDUFS1;G6PC;AKT2;PFKP;PPARGC1A;GCK;IL6ST;PPP1R3A;GYS1;IDH3A;C17orf42;COX7A2L;CHCHD5;SDHA;FASTKD3;GBE1;GNAS;AKD1;NDUFA5;COX5B;PHKB;ADRB3;OGDHL;COX7B;PFKFB2;NDUFS5;GIPR;COX8A;GALK1;DLAT;STK40;SUCLG1;SLC1A3;XYLB;MYC;GPR116;COX6C;PPP1R3B;C…
GO_POSITIVE_REGULATION_OF_INTERLEUKIN_6_PRODUCTION	61	0.592751	1.94312	1.94312	0	0.0132887	TICAM2;DDX58;ARHGEF2;NCL;CD36;TNFSF9;TBC1D23;CYBA;TLR2;CARD9;IL1B;PYDC1;TLR3;HSPD1;TLR6;IL17A;TNFSF4;IL6;HMGB1;F2R;TNF;NOD1;TICAM1;MAPK13;TLR9;MYD88;IL6R;PAEP;ADCYAP1;UCN;TLR4;HYAL2;NOD2;PYCARD;TWIST1;ZBTB20;TRAF6;EREG;LILRB2;FIGF;ISL1;PTAFR;IL33;TLR7;IL36A;RAB7B;P2RX7;WNT5A;XBP1;IFNG;RIPK2;CCR2;F2RL1;IL1RL2;TLR1;SPON2;CRHR2;IL17RC;TIRAP;LBP;LGALS9;FCER1G;IL36B;IL17F;NLRP10;AKIRIN2;TRPV4;ADORA2B
GO_GRANULOCYTE_MIGRATION	61	0.596187	1.94272	1.94272	0	0.0129913	VAV1;IL17RA;CXCR2;LGALS3;CCL1;HRH1;CCL18;CCL2;DAPK2;CSF3R;CCL7;IL1B;VAV3;CCL24;CCL16;CCL11;SCG2;AMICA1;PIK3CG;EDN1;EPX;C5AR1;CCL4;CCL22;CCL13;SYK;CCL23;PIP5K1C;ITGA1;ITGA9;EMR2;S100A9;IRAK4;PREX1;CCL15;PPBP;CCL4L2;NCKAP1L;S100A8;PLA2G1B;PDE4B;UMOD;CXCL3;ITGB2;EDN2;PIK3CD;CCL8;EDN3;CX3CL1;IL8;CCL14;CCL20;CXADR;CKLF;CCL5;VEGFA;XCL2;SAA1;ANXA1;CCL17;JAGN1;IFNG;CCL25;TGFB2;GBF1;FCER1G;PDE4D;S100A12;C…
GO_EXTRACELLULAR_STRUCTURE_ORGANIZATION	294	0.483674	1.9403	1.9403	0	0.0131066	COL27A1;MYH11;ERCC2;ADAMTS20;COL4A2;FKBP1A;HAS1;DSPP;FBN2;CTSS;CYR61;SCXB;VIT;MPV17;ADAMTS14;LAMA1;SPINK5;PDGFA;ICAM1;LAMB1;COL4A3;IBSP;MYF5;PDGFB;SPOCK2;SH3PXD2B;CAPN1;SFRP2;ADAM15;CCDC80;ITGA2;EGFLAM;KAZALD1;FGA;NFKB2;MMP15;DMP1;MMP7;SERAC1;COL7A1;MPZL3;MFAP4;ATXN1L;MATN4;NF1;ITGAE;CD36;COL11A2;CREB3L1;MMP16;ELN;COL19A1;FLRT2;ITGA5;FBLN1;COL6A2;VTN;RIPK1;ITGB8;COL4A4;CD44;LAMC1;COL1A2;COL9A2;SE…
GO_RESPONSE_TO_XENOBIOTIC_STIMULUS	69	-0.609979	-1.93516	1.93516	0	0.00473879	NQO1;UGT2B28;GGT1;MGST2;GSS;CYP2F1;CYP2J2;S100A12;GSTM2;CYP2B6;AKR7A2;STAR;GSTP1;GPX1;CYP1A1;UGT1A5;UGT1A6;ABP1;UGT1A3;CYP2D7P1;RORC;PON3;GLYAT;PTGS1;CYP2W1;DNAJA2;UGT2B11;HNF4A;GGT2;ALDH3A1;APOBEC3A;CYP3A7;GSTA4;MGST3;ACY3;SULT1B1;E2F1;GSTM1;AHRR;BPHL;CMBL;CYP1A2;AOC2;GSTO1;UGT2B4;RORA;MGST1;CYP2E1;CYP2C8;CYP2C9;UGT1A7;RB1;ACY1;AKR7L;GSTM4;AOC3;ACSM2B;NAT2;NR1I2;CES2;GRIN1;FMO3;FMO1;CYP46A1;AKR7…
GO_MONOCARBOXYLIC_ACID_CATABOLIC_PROCESS	90	-0.583431	-1.93506	1.93506	0	0.00444261	XYLB;PEX2;MMAA;AKR1A1;ACAD9;ABCD2;GOT2;LIPE;FAAH;MCEE;HSD17B4;ALDH3A2;ACOT8;ETFA;PCCB;CPT1C;CYP4A11;DCXR;CPT1A;ALDH4A1;LPIN3;ACAA1;CPT2;EHHADH;ABCD3;AKR1D1;PHYH;CYP39A1;ACOX2;ACAD11;ACOX1;PCCA;CYP26C1;SESN2;HOGA1;PLA2G15;ABCD1;ALDH5A1;ADIPOQ;LPIN1;HADHB;CRABP1;ETFB;CYP4F2;ACOXL;HACL1;CYP26B1;SLC25A17;CEL;NUDT19;HAO1;ACAD10;DECR1;CROT;LPIN2;LEP;ACADL;CYP4F3;HADHA;CRYL1;SLC27A2;CYP4F12;ECH1;ACAD8;P…
GO_DEFENSE_RESPONSE_TO_OTHER_ORGANISM	367	0.469522	1.9344	1.9344	0	0.0139799	ISG20;DEFB127;CD86;ACTRT1;HCAR1;NOD1;DDX60;DEFB126;CLEC6A;IRF9;COTL1;TNIK;MYOM1;CRCP;DEFB1;C8orf59;ATP1B1;OAS3;DEFB109P1;MB21D1;GABRA5;BCL2;S100A9;NLRC4;PGLYRP2;MX2;IL12A;ZNF681;IGLC1;FCN3;POLR3B;DEFB107B;SELP;ABCC9;DEFB107A;PDK4;HAVCR2;IFITM3;MAP1A;IRF4;MUC5B;FGF14;DEFB110;SLC1A3;OPRK1;CD93;KLRK1;GBP1;COX8A;IFI44L;IL17RA;HIST1H2BC;IGLC2;DKKL1;IFNW1;IGHV3-23;DEFB103B;DEFB106B;IFIT1;IFIT5;SERINC3;…
GO_COLLAGEN_FIBRIL_ORGANIZATION	36	0.656503	1.93149	1.93149	0	0.0142833	LOX;LOXL2;ATP7A;COL1A1;TNXB;SCXB;NF1;COL11A1;MMP11;TGFBR1;ADAMTS2;GREM1;COL11A2;TNXA;ADAMTS14;COL14A1;FOXC1;DDR2;COL3A1;PLOD3;COL5A2;DPT;P4HA1;SFRP2;COL5A1;FOXC2;TGFB2;COL5A3;ANXA2;FMOD;LUM;CYP1B1;COL12A1;COL2A1;ADAMTS3;SERPINH1;COL1A2;SERPINF2
GO_B_CELL_MEDIATED_IMMUNITY	57	0.592917	1.9235	1.9235	0	0.016146	LOC440786;HLA-DRB5;MASP2;GCNT3;C1S;IL13RA2;EXOSC3;CD40LG;IRF7;IGHA2;GAPT;C3;FCER1G;IGHG1;PRKCD;C2;C1QB;IGHV2-70;HLA-DRB3;C1R;IGLC6;C4BPB;C4A;C8G;BCL10;IGHG4;TLR8;CD27;IGHM;C1QC;IGLC3;MLH1;LIG4;IGKV3D-20;C5;HLA-DRB4;IGKV2-40;CD46;HLA-DQB1;MSH6;IL4R;IGKC;NBN;C7;IGKV4-1;MSH2;IGLC1;CD55;IGHA1;C1QBP;C1RL;MBL2;AICDA;HLA-DRB1;BCL3;TRDC;IGKV3D-11;IGKV1-5;C4B;CR1;C9;IGLL1;C1QA;POU2F2;IGHV1OR21-1;BATF;IGHD…
GO_TRANSLATIONAL_TERMINATION	90	-0.580727	-1.92349	1.92349	0	0.00527941	TRMT112;MRPL18;MRPS18A;MRPS10;MRPL9;MRPL24;N6AMT1;DAP3;MRPL54;MRPL34;MRPL17;MRPS27;MRPL13;MRPL37;MRPL30;MTRF1;MRPS21;MRPL12;MRPS11;MRPL14;MRPL53;MRPL45;MRPL39;MRPL10;MRPL33;PTCD3;GSPT1;MRPL36;MRPS30;MRPS24;MRPL28;MRPL42;MRPS23;MRPL27;MRPL50;MRPL48;MRPL41;MRPL3;GADD45GIP1;MRPL35;MRPL1;MRPS22;GSPT2;MRPL32;MRPS6;CHCHD1;MRPS5;MRPL46;MRPL47;ICT1;MTRF1L;MRPS12;MRPS9;MRPL16;APEH;AURKAIP1;MRPL20;MRPS18B;…
GO_POSITIVE_REGULATION_OF_NATURAL_KILLER_CELL_ACTIVATION	15	0.811968	1.92341	1.92341	0.00238663	0.0157872	IL23A;IL18;FLT3LG;IL12B;AP1G1;STAT5B;RASGRP1;TICAM1;IL15;PLDN;ZBTB1;CD244;IL12A;LAMP1;GAS6;IL23R;BLOC1S3;AXL
GO_POSITIVE_REGULATION_OF_LEUKOCYTE_CHEMOTAXIS	73	0.573063	1.92119	1.92119	0	0.0160027	CXCL9;RAC2;RARRES2;VEGFB;PF4V1;PF4;ANO6;IL1B;CCL2;DAPK2;CCL7;HMGB1;IL6;IL23A;PLA2G7;C3AR1;C5AR1;CCL4;CXCL1;IL6R;CD74;F7;SWAP70;CXCL12;C1QBP;IL12A;CXCL11;CMKLR1;CREB3;CXCL10;CCL19;S100A14;CXCL5;CCR6;FIGF;CXCL3;EDN2;CXCL6;NCKAP1L;ZNF580;VEGFC;THBS4;CCR1;CCR7;S100A7;SERPINE1;PPBP;CALR;IL8;TMEM102;ADAM17;WNT5A;EDN3;CX3CL1;CXCL2;CSF1;EDNRA;CCR2;F2RL1;TNFSF14;PTK2B;ADAM10;CCL21;CCL5;VEGFA;RAC1;TNFSF18;…
GO_DEFENSE_RESPONSE_TO_VIRUS	128	0.526985	1.91758	1.91758	0	0.0165852	IFNE;APOBEC3G;APOBEC3C;LYST;EXOSC4;PLSCR1;IL12B;IFNB1;IL28B;IFNA13;FAM111A;IFNA4;C17orf85;POLR3F;TRIM22;TLR8;TRIM56;IFI16;ISG15;UNC13D;APOBEC3B;POLR3G;ZC3H12A;IL28A;IFNA14;IFNA2;RELA;ADAR;TRIM5;AIMP1;IFNA1;F2RL1;EIF2AK2;STAT2;POLR3C;TMEM173;ADARB1;OPRK1;RNASEL;GBP1;IFI44L;PCBP2;DNAJC3;ABCF3;IRF3;MX1;CXCL9;POLR3H;APOBEC3D;IFNA17;DDX41;TBK1;IL6;APOBEC3F;CARD9;IFNA21;OAS1;AGBL4;IFNW1;IFIT1;IFIT5;SER…
GO_POSITIVE_REGULATION_OF_LEUKOCYTE_MIGRATION	99	0.546931	1.91102	1.91102	0	0.017965	ZP3;FADD;TNFRSF18;ANO6;PF4;HMGB1;IL6;CCL7;DAPK2;CCL2;CCL24;PYDC1;PLVAP;IL1B;RAC2;LGALS3;BDKRB1;CXCL9;ITGA4;VEGFB;PF4V1;RARRES2;CXCL11;CMKLR1;IL12A;C1QBP;PYCARD;MIA3;CXCL12;SELP;CXCL5;S100A14;CCL19;CREB3;CXCL10;CCL4;CXCL1;C5AR1;TNF;C3AR1;PLA2G7;IL23A;SWAP70;F7;CD74;PTGER4;IL6R;WNT5A;ADAM17;TMEM102;ITGA2B;IL8;CALR;CCL8;CSF1;CXCL2;TACR1;CX3CL1;EDN3;ZNF580;VEGFC;NCKAP1L;EDN2;CXCL6;CXCL3;PTAFR;PAWR;CC…
GO_RRNA_METABOLIC_PROCESS	237	-0.504424	-1.90922	1.90922	0	0.00706105	SLFN14;RPL13;RRP8;DDX56;RNASEL;UTP18;UTP14A;NOP2;BOP1;RPL7A;FTSJ3;UTP15;NOL11;METTL15P1;RRP1B;NOP56;RRS1;RPS27;RPL32;UTP6;RPL29;ERI3;RPS7;METTL16;RPS3;RPS29;CIRH1A;DEDD2;RPLP1;DIMT1;NSUN3;NAF1;RPL35A;DDX47;RPL36A;EXOSC9;EXOSC5;RPL23;CSNK1E;FCF1;RIOK2;PIN4;RPS15;ABT1;METTL15;POP4;NOL9;RPL37A;WDR55;RPL10A;TSR1;WDR12;NSUN5;RPL8;RPS18;RPL7;ERI2;RPP38;FBL;RPS24;PNO1;RPL10;WBP11;EXOSC2;RPP30;NOLC1;TFB1…
GO_TRANSLATIONAL_INITIATION	136	-0.539208	-1.90385	1.90385	0	0.00735962	UBA52;LARP1;EIF2B2;MTIF2;RPS16;RPS5;EIF2B4;RPS4X;RPL11;RPL24;RPL17;EIF2A;EIF1AD;EIF3B;RPS11;RPL27A;EIF2B5;RPL31;RPS6;EIF2C2;RPL6;RPL23A;RPL13A;RPL18;RPL36;RPS27A;EIF4E3;EIF2B1;RPL14;EIF1;RPL22;RPL9;RPS25;COPS5;EIF3A;MCTS1;RPS8;EIF3L;RBM4;RPS12;RPL15;RPS2;EIF2B3;FAU;EIF1AX;RPL35;EIF3M;RPSA;RPS19;EIF4G2;RPL18A;RPS3A;EIF5;RPS20;RPL27;EIF2S2;EIF2S3;RPS14;EIF3H;EIF2D;EIF5B;RPL28;EIF6;RPL38;ABCF1;RPL10…
GO_NUCLEAR_TRANSCRIBED_MRNA_CATABOLIC_PROCESS_NONSENSE_MEDIATED_DECAY	114	-0.555004	-1.89734	1.89734	0	0.00781595	RPS8;DCP2;RPL26;RPL3L;SMG6;RPS26;RPS10;RPL30;RPS2;RPS12;RPS17;RPL15;SMG9;FAU;RPL23;RNPS1;SMG7;EIF4G1;RPL22;RPL9;RPLP1;RPL41;GSPT2;RPL35A;PNRC2;RPL36A;EXOSC10;RPS25;RPLP0;PPP2R2A;RPL3;RPLP2;RPS20;RPS27;PPP2CA;MAGOHB;RPL27;RPL37;RPS29;RPS14;RPL29;RPL32;RPS7;RPL28;RBM8A;CTIF;RPL38;RPS3;CASC3;RPS13;RPL35;RPL21;DCP1A;RPL13;RPS19;RPL19;RPSA;UPF3A;EIF4A3;UPF1;SMG5;RPS3A;RPL26L1;UPF3B;RPL7A;RPL18A;ETF1;R…
GO_INTEGRIN_MEDIATED_SIGNALING_PATHWAY	79	0.55145	1.89588	1.89588	0	0.0221045	ITGB3;LAMA5;HCK;CUL3;PLEK;ITGB2;ADAMTS13;SEMA7A;RCC2;ITGA2B;PRAM1;FERMT3;PLP1;ADAM9;ITGAM;ITGB1;DOCK1;TSPAN32;ITGAV;ITGAX;ITGB5;COL16A1;PTK2B;TXK;ITGB4;CDH17;ITGA6;CTGF;CD47;ADAM10;BCAR1;DST;ITGAD;C6orf25;ADAM15;DAB2;ILK;FERMT2;MADCAM1;SRC;ITGA10;ITGA2;TEC;FCER1G;COL3A1;ANGPTL3;ITGA4;PTPN11;ITGA8;VAV1;CEACAM1;FUT8;ERBB2IP;ITGAE;ADAM11;ITGA5;NEDD9;CCM2;PRKD1;VAV3;FGR;ITGB6;FBLN1;SYK;ITGA3;ITGA11;I…
GO_POSITIVE_REGULATION_OF_CHEMOTAXIS	110	0.524563	1.89537	1.89537	0	0.0218521	VEGFC;TIAM1;ZNF580;PDGFRB;NCKAP1L;CXCL3;EDN2;CXCL6;NRP1;CCR6;KDR;FIGF;PPBP;SERPINE1;FGF18;CCR1;CCR7;FGF10;S100A7;THBS4;WNT5A;ADAM17;F3;TMEM102;IL8;CALR;CXCL2;AKT2;CSF1;SMAD3;EDN3;CX3CL1;STX3;ARTN;PTK2B;CCR2;F2RL1;TNFSF14;EDNRA;PDGFB;TNFSF18;IL4;VEGFA;RAC1;S1PR1;ADAM10;CCL21;CCL5;LBP;CAMK1D;XCL1;GAS6;CXCL13;TIRAP;CXCL14;PDGFD;SLIT2;CCL3;GPSM3;TRPV4;AIF1;ITGA2;THBS1;LGALS9;RAC2;NTRK3;CXCL9;PRKD2;BM…
GO_REGULATION_OF_CYTOKINE_SECRETION	120	0.528312	1.89194	1.89194	0	0.0226934	IL17A;TNFSF4;AIM2;TLR6;ABL1;TLR2;CLEC4E;HTR2B;FFAR2;PYDC2;IL17RB;NLRP2;GATA3;CD58;RASGRP1;IL1A;C1QTNF3;CD274;CCL19;HYAL2;NOD2;CADM1;PML;APOA1;O3FAR1;LYN;PAEP;APOA2;TLR9;PTGER4;FBLN1;TNF;CD2;SCAMP5;MIF;FOXP3;RLTPR;SYK;CD14;LILRB1;CRTAM;C13orf15;CX3CL1;TRIM27;SLAMF1;GLMN;WNT5A;ANXA4;MAPK14;IL4R;LGR4;SRGN;IL33;C5;HLA-DRB4;TRPV4;FCN1;LGALS9;IL17F;INS;SPTBN1;GPAM;HLA-DRB5;PRKCZ;GAS6;CD276;IL1RL1;EZR;I…
GO_POSITIVE_REGULATION_OF_CYTOKINE_SECRETION	79	0.556499	1.88686	1.88686	0	0.0235337	HMGB1;LPL;IL17A;PYDC1;FGR;AIM2;DRD2;IL1B;ABL1;PANX1;IFNAR1;NCL;FFAR2;CLEC4E;HTR2B;GATA3;NLRP2;CLEC5A;IL17RA;IL17RB;IL1A;CD58;RASGRP1;IRF3;TRIM6;HAVCR2;C1QTNF3;CD274;CCL19;TRIM16;TWIST1;CADM1;NOD2;HYAL2;PYCARD;NLRP12;CASP1;IL10;PAEP;PTGER4;SCAMP5;POSTN;CD2;CLEC6A;CLEC9A;MIF;TNF;RLTPR;F2R;SYK;CD14;CAMP;CD34;C13orf15;CRTAM;GLMN;P2RX7;WNT5A;SLAMF1;CARD8;MAPK14;CASP5;IL4R;VTCN1;CHIA;C5;IL33;ALOX15B;PT…
GO_POSITIVE_REGULATION_OF_TUMOR_NECROSIS_FACTOR_SUPERFAMILY_CYTOKINE_PRODUCTION	55	0.585108	1.88632	1.88632	0	0.0233952	ADAM8;NCL;ARHGEF2;RASGRP1;MAPKAPK2;IL12B;PTAFR;ISL1;CCL2;TNFRSF8;MAVS;CLU;HMGB1;PIK3R1;CARD9;TLR3;FADD;CYBA;TLR2;CD36;PF4;TLR1;ARFGEF2;HDAC2;SPON2;JAK2;RIPK1;TLR9;SASH3;NOD1;CD86;TICAM1;AZU1;CD2;IL23A;CCR2;CD14;IFNG;RIPK2;HAVCR2;HLA-E;NFATC4;HSPB1;TWIST1;FCER1G;LGALS9;THBS1;LY96;CCL19;ZBTB20;PYCARD;NOD2;LBP;CCL3;TIRAP;SPN;TLR4
GO_ADAPTIVE_IMMUNE_RESPONSE_BASED_ON_SOMATIC_RECOMBINATION_OF_IMMUNE_RECEPTORS_BUILT_FROM_IMMUNOGLOBULIN_SUPERFAMILY_DOMAINS	108	0.53238	1.88398	1.88398	0	0.0236673	GAPT;LEF1;BTN3A2;IGHG1;CXCL13;LOC440786;MASP2;IL13RA2;CD40LG;IGHA2;MEF2C;C4BPB;C8G;PRKCD;C1QB;IGHV2-70;HLA-DRB3;CTSH;IGLC6;C1R;MLH1;BCL10;TLR8;ADAM17;SEMA4A;UNC13D;CD46;HLA-DQB1;NBN;IGKC;SLC11A1;C7;IL12B;IGKV2-40;JAG1;TGFB1;HRAS;C1QA;IRF4;POU2F2;DLG1;IGLC1;C1QBP;HLA-DRB1;AICDA;TLR4;EMP2;TRDC;CD74;SWAP70;BCL6;SERPING1;RELB;SUSD4;ERCC1;IL18BP;IL6;HMGB1;CLU;IGKV1D-33;HSPD1;IGHE;C8B;IGHV3-23;ZP3;CR2;…
GO_PROTEIN_TARGETING_TO_MITOCHONDRION	46	-0.635296	-1.87863	1.87863	0	0.0112149	PAM16;AFG3L2;TOMM5;IMMP1L;TOMM22;IMMP2L;TOMM34;MFF;C4orf49;TRNT1;TSPO;FXC1;LOC100652748;TOMM20;TOMM40;TOMM7;TIMM10;TIMM9;TIMM13;TOMM20L;TIMM8B;AIP;PMPCA;MFN2;SAMM50;TIMM17A;TIMM44;TIMM50;C18orf55;FIS1;HSP90AA1;SLC25A6;MAPK9;NDUFA13;DNLZ;PDE2A;BID;MTX1;HSPA4;TIMM23;MIPEP;TIMM17B;DNAJC19;CHCHD4;MTERFD2;TOMM70A;MTX2;TIMM22;MTX3;GDAP1;TOMM40L;FBXO7
GO_HYDROGEN_ION_TRANSMEMBRANE_TRANSPORT	95	-0.552054	-1.87777	1.87777	0	0.0109431	COX5B;ATP6V1F;UQCRFS1P1;SLC47A1;SLC36A3;ATP5J;ATP6AP1L;ATP5A1;ATP6V1E1;ATP6V0D2;SLC9B2;SLC9B1;SLC9A10;ATP5G2;COX15;ATP6V1G1;ATP5EP2;COX10;UQCRB;CYB5A;COX7A2P2;ATP6V1B1;ATP5F1;SLC9A1;ATP6V1B2;TCIRG1;COX6B1;UQCRFS1;SLC11A2;SLC9A8;COX7A2L;ATP5L2;SLC36A2;ATP5J2;STOML2;COX7C;SLC4A10;ATP6V1A;ATP6V0B;SLC9A6;COX6C;SLC9A9;ATP1A3;ATP5L;UQCR10;COX6A2;SLC46A1;UQCRHL;ATP4A;COX8A;ATP5B;COX7B;ATP5G1;ATP6V0E1;CO…
GO_RECEPTOR_MEDIATED_ENDOCYTOSIS	192	0.488578	1.87659	1.87659	0	0.0257695	CNTN2;SCGB3A2;SFTPD;LGALS3BP;LDLRAD3;EZR;DAB2;GTF2H2;SYT2;AP2M1;HPR;FCER1G;FNBP1L;PACSIN2;PI4KB;SPARC;CALCA;GPR107;MLC1;CALCRL;PRG4;DMBT1;GRN;CLTB;DNM2;MSR1;HBA1;IGLC3;PGBD1;MAPK3;LRP2;CXCR1;LILRB1;IGKV3D-20;ENDOU;TFRC;FCHO1;CANX;DNM1;OPHN1;LRP1B;FOLR2;RAMP1;IGKV4-1;HSPH1;AP2A2;APOA1;IGHA1;DBNL;CCRL1;ITSN1;IGKV3D-11;IGKV1-5;LOXL4;AP1S1;CETP;AP2A1;FCGR1B;ADRBK1;SH3GL2;MRC1;SRCRB4D;CD9;SYNJ1;GRB2;C…
GO_POSITIVE_REGULATION_OF_T_CELL_PROLIFERATION	79	0.544504	1.87243	1.87243	0	0.0269523	IGF1;ICOSLG;HES1;IL2;SLAMF1;ZAP70;HLA-DMB;PNP;CORO1A;LEP;DHPS;IL12B;ZP4;NCKAP1L;AGER;PRKCQ;VTCN1;CD6;CD46;IL12RB1;SPN;CD40LG;PDCD1LG2;XCL1;TMIGD2;HLA-DPA1;CD276;CD244;DNAJA3;GPAM;AIF1;LGALS9;HLA-E;IFNG;RIPK2;CCR2;JAK3;SPTA1;ANXA1;SASH3;CCL5;NCK1;IL4;HHLA2;TNFSF9;CD28;EPO;ZP3;FADD;CCDC88B;CD59;PYDC1;CD4;CD3E;IL1B;IL6;HMGB1;IL2RA;HLA-A;CD24;IL23R;TNFSF4;IL18;TNFRSF13C;RASAL3;STAT5B;VCAM1;EBI3;HLA-D…
GO_TRANSLATIONAL_ELONGATION	106	-0.54804	-1.86342	1.86342	0	0.0136161	EEF1E1;MRPL20;MRPS18B;MRPL16;AURKAIP1;MRPL44;MRPS36;MRPS31;GFM2;MRPS15;MRPL52;MRPL21;MRPS18C;MRPL23;MRPL51;MRPL15;MRPS22;MRPL1;PSTK;MRPL32;RPLP2;GADD45GIP1;MRPL35;ICT1;MRPS9;MRPS12;MRPS5;MRPL46;CHCHD1;MRPS6;MRPL47;RPLP1;MRPS28;MRPL19;MRPL43;MRPL49;EEF2;EEFSEC;MRPS25;MRPS16;EEF1B2;MRPS17;MRPS35;DIO2;GTPBP1;MRPS34;MRPL40;MRPL2;GFM1;C12orf65;MRPS7;MRPS14;MRPL4;MRPL11;MRPS33;MRPL22;MRPL55;MRPS26;EEF1…
GO_GLYCOSYL_COMPOUND_METABOLIC_PROCESS	328	-0.482394	-1.86102	1.86102	0	0.0138277	TXNDC9;CDA;AKR1C3;DGUOK;TYMS;MPP3;UMPS;HKDC1;APOBEC2;SLC25A13;PFKFB4;NDUFA11;NDUFC1;ALDOC;APOBEC3A;UCK2;AHCY;PNP;COX6A1;IMPDH1;SULT1B1;LCTL;NDUFB3;SULT2A1;GBA2;BHMT;ATP5C1;NT5E;NDUFB9;DUT;PFKL;TH;ACACA;MAT2B;PRTFDC1;TYMP;UPP1;UPP2;APOBEC3H;CECR1;ACOT7;MYH7;AKR1C1;TAZ;NT5C;UQCRC2;GPI;ENPP4;DLD;COX7C;SLC35B2;NDUFS2;NADK;ENTPD5;MCEE;PANK3;NT5C2;PGK2;HDDC3;MAGI3;NDUFA8;NME2;HK2;MSH2;NME7;PKM2;CTPS;DE…
GO_MITOCHONDRIAL_ELECTRON_TRANSPORT_UBIQUINOL_TO_CYTOCHROME_C	12	-0.859017	-1.86024	1.86024	0	0.0135445	UQCR11;MECP2;UQCRH;UQCRC2;UQCRHL;CYC1;UQCRC1;UQCRQ;UQCRFS1;PMPCB;UQCR10;UQCRB;C11orf83;CYCS
GO_ACTIVATION_OF_IMMUNE_RESPONSE	348	0.456652	1.85968	1.85968	0	0.0312024	PSMA4;COLEC12;TBK1;IGHE;PYDC1;PSMC5;PPAPDC1A;WIPF3;PSMA7;C8B;CTSB;CD209;CYLD;PSMA5;VAV1;PRKCB;CD79B;ICAM2;NFAM1;IRF3;SLA2;LY96;PSMC6;SKAP2;PIK3CB;PSMB11;HRAS;C1QBP;UBE2N;TRAT1;PYCARD;TRDC;TLR4;HLA-DRB1;SPG21;PSMD6;TAB2;MYD88;SIN3A;TICAM1;PSMA8;PSMB1;RELB;UBB;NFATC2;C1orf38;PTEN;PIK3R1;PSMD1;PSMB8;CLEC4A;CSK;PSMA6;RBCK1;PSME4;HLA-DQA1;CLEC4C;STK11;FCGR2A;KRT1;RAF1;IGKC;MAPKAPK2;TRIL;EP300;PLCG2;RE…
GO_REGULATION_OF_SERINE_TYPE_PEPTIDASE_ACTIVITY	9	0.87055	1.85825	1.85825	0.00453515	0.0311307	SEMG1;SPINK8;SPINK5;SPINK1;SPINK13;CR1;SPINK6;SEMG2;SPINK7;ANXA8;SPINK9;SPINK2;SPINK14
GO_POSITIVE_REGULATION_OF_INFLAMMATORY_RESPONSE	100	0.519682	1.85489	1.85489	0	0.0318682	SNX4;PTGS2;TLR10;OSMR;F12;JAK2;TNFSF18;TNFRSF11A;KLKB1;FCER1A;CD47;OSM;CCL5;GPRC5B;XCL2;CCR2;VAMP7;CDK19;EDNRA;ADORA2B;GPSM3;C3;LTA;TRPV4;TNIP1;IL17F;S100A12;CCL26;ITGA2;TAC1;FCER1G;LBP;CCL3L3;XCL1;IL1RL1;CCL3L1;IL17RC;AGTR1;CCL3;ADAM8;PTGER3;SERPINE1;CD6;CCR7;CCL4L2;GBP5;TLR7;S100A8;IL12B;IL33;AGER;CCL8;CX3CL1;WNT5A;IL2;CCL14;CLOCK;IL15;IL17B;PIK3CG;IL6ST;PTGER4;TNFRSF1A;TLR9;MAPK13;CCL4;TNF;IL2…
GO_REGULATION_OF_GRANULOCYTE_CHEMOTAXIS	35	0.633322	1.85367	1.85367	0	0.0318541	CD74;IL4;TNFSF18;GPR77;RAC1;CCL21;CCL5;CXCL1;C3AR1;C5AR1;IL23A;MPP1;EDNRA;TRPV4;S100A14;CCL19;THBS1;LBP;CAMK1D;C1QBP;XCL1;CMKLR1;TIRAP;SLIT2;CCR7;S100A7;THBS4;RARRES2;RAC2;NCKAP1L;CXCL3;CXCL2;CCL2;DAPK2;CSF1;CX3CL1;IL1B;JAM3;IL8
GO_REGULATION_OF_NEUTROPHIL_MIGRATION	29	0.673628	1.85136	1.85136	0	0.0323989	ADAM8;PTGER3;CCR7;THBS4;RAC2;NCKAP1L;CXCL3;PAWR;CXCL2;DAPK2;IL1B;OLFM4;JAM3;IL8;CD74;PTGER4;RAC1;GPR77;CCL21;CXCL1;C3AR1;C5AR1;MPP1;IL23A;EDNRA;CCL19;LBP;C1QBP;CAMK1D;XCL1;TIRAP;SLIT2
GO_REGULATION_OF_CHEMOTAXIS	166	0.488501	1.85063	1.85063	0	0.0321847	CCR2;MPP1;F2RL1;PLXNA3;ROBO2;SEMA3D;ARTN;PTK2B;SEMA4C;S1PR1;GPR77;FGF1;ADAM10;PTPRO;TNFSF18;SEMA4B;PDGFD;TIRAP;CXCL14;CCL3;SEMA5B;XCL1;CAMK1D;CXCL13;AIF1;THBS1;WNT3;PDGFRA;CXCL6;NRP1;STAP1;SEMA6B;CCR6;GPR124;FIGF;ZNF580;SEMA6C;NCKAP1L;S100A7;CCR7;SEMA7A;FGF10;SEMA4F;THBS4;ELANE;USP14;SERPINE1;ROBO1;CALR;SEMA4A;ADAM17;IL8;TMEM102;STX3;CSF1;SMAD3;GREM1;AKT2;CXCL2;PADI2;PTPN2;MEGF8;SEMA3B;F7;CD74;SW…
GO_TERMINATION_OF_RNA_POLYMERASE_II_TRANSCRIPTION	59	-0.592203	-1.84954	1.84954	0	0.0154384	CSTF2;CPSF7;SLBP;SRSF3;SNRPE;RBM8A;CPSF1;CSTF1;MAGOH;FIP1L1;U2AF1;SLU7;SRSF1;THOC7;SRSF5;SRSF11;EIF4A3;THOC5;PABPN1;CPSF3;CPSF2;LSM11;TTF2;DHX38;UPF3B;CASC3;PAPOLA;THOC4;LSM10;CDC40;CHTOP;PCF11;SARNP;SRSF9;SRSF4;CLP1;SNRPF;NCBP2;SNRPD3;RNPS1;SRSF6;THOC1;U2AF2;MED18;POLDIP3;THOC6;CSTF3;DDX39B;SRSF7;SRSF2;THOC2;SRRM1;DDX39A;ZNF473;SNRPB;THOC3;SNRPG;NCBP1;MAZ;SETX;ZC3H11A;NUDT21
GO_PHAGOCYTOSIS	149	0.48826	1.84925	1.84925	0	0.0322057	UNC13D;TMEM175;BAIAP2;SCFD1;P2RX7;VAV2;CDC42SE2;PIK3R1;TREM2;MARCO;ITGAV;IGKV2-40;TUSC2;PAK1;PLCG2;ACTR3;NCKAP1L;MAPK1;HCK;PLD2;SLC11A1;IGKC;PLA2G6;ELANE;FCGR2A;CSNK1A1;NCKAP1;IGHA2;ALOX15;CRK;LOC440786;AIF1;IGHG1;THBS1;ELMO1;RAB39;SRPX;SRC;MEGF10;IGLC6;CDC42;IGHV2-70;PIK3CA;PRKCD;ABI1;CD47;NCK1;RAB20;PIP5K1A;MYO10;TUB;BECN1;RARA;HSP90AB1;IGHV3-23;IGHE;WIPF3;FGR;PPAPDC1A;HMGB1;IGKV1D-33;CEBPE;COL…
GO_MYELOID_LEUKOCYTE_ACTIVATION	90	0.53208	1.83951	1.83951	0	0.0363476	STXBP3;SNAP23;NDRG1;LAT;TLR4;SPACA3;PYCARD;HYAL2;PRKCE;PREX1;IRF4;JUN;TRAF6;TYROBP;HAVCR2;TGFB1;IL13;RELB;LCP2;SYK;MLL5;CD86;TICAM1;KIT;AZU1;BATF;BATF2;LYN;MILR1;SBNO2;PIK3CG;TM7SF4;TNFSF9;NR4A3;PSEN1;CPLX2;CX3CR1;LTBR;PRG3;STXBP2;CRTC3;TLR3;PYDC1;VAMP8;CLU;HMGB1;VAMP2;CSF2;RASGRP1;CAMK4;CXCR2;PI4K2A;LAT2;GATA2;TGFBR2;UBD;CD93;JMJD6;CCL3;MRGPRX2;MT1G;S100A13;SNCA;ANXA3;CD244;LBP;FCER1G;PLA2G3;S10…
GO_MITOCHONDRIAL_ELECTRON_TRANSPORT_CYTOCHROME_C_TO_OXYGEN	16	-0.784984	-1.8336	1.8336	0	0.0197997	COX6A1;COX10;COX5A;CYCS;COX7A2L;COX8A;COX8C;COX6B1;COX4I2;NDUFA4;COX7B;COX4I1;COX5B;COX7C;COX15;COX6C
GO_FATTY_ACID_BETA_OXIDATION	50	-0.612808	-1.82964	1.82964	0.00171233	0.0203216	ACAD11;ACOX1;CRAT;ACOX2;AMACR;PEX7;SESN2;ADIPOQ;ABCD1;GCDH;IVD;ECHS1;HADH;ACADSB;ACADS;HADHB;ECI1;SCP2;ACOX3;ACOXL;ECI2;ETFB;NUDT19;CPT1B;SLC25A17;ACADM;ACAD10;DECR1;ACAD9;LEP;ACADL;CROT;PEX2;SLC27A2;HADHA;ABCD2;HSD17B4;ETFA;ACOT8;ECH1;ACAD8;CPT1C;ETFDH;BDH2;PPARD;ACADVL;CPT1A;CPT2;ACAA1;ABCD3;EHHADH
GO_MULTI_ORGANISM_METABOLIC_PROCESS	132	-0.520641	-1.82956	1.82956	0	0.0196982	RPS4X;MON1B;RPL11;RPL24;RPL17;NUP133;NUP37;UBA52;NUP35;NUP62;NUPL2;NUP54;RPS5;RPS16;RPL36;RPL18;FURIN;RPS27A;SMARCB1;RPL14;EIF3B;MAP2K6;RPL31;RPL27A;RPS11;ATG16L2;RANBP2;RPS6;RPL23A;RPL13A;RPL6;NUP98;RPS8;RPL15;RPS2;RPS12;EIF3L;MAP2K3;PCBP1;TMEM48;FAU;ATG16L1;USF1;RPL9;RPL22;RPS25;EIF3A;NUP160;RPS20;RPL27;AAAS;RPS14;RPL38;RPL28;RPL35;RPSA;RPS19;NUP155;SUPT5H;SEH1L;RPL18A;POM121;RPS3A;PTBP1;RPL39;…
GO_CELLULAR_AMINO_ACID_CATABOLIC_PROCESS	106	-0.536251	-1.8276	1.8276	0	0.0198127	NOS3;BCAT1;HPD;PPAT;IL4I1;PPM1K;GOT2;ALDH1L1;ABHD12;GPT;ALDH1L2;PIPOX;ADO;ACAT1;GLUD1;PCYOX1L;ENOSF1;IDO1;GLS;DBT;ALDH4A1;DLD;ACMSD;PRODH2;GLUD2;AMDHD1;SDS;MTRR;KYNU;HOGA1;SLC25A21;HSD17B10;ALDH5A1;BCAT2;AASS;C14orf126;GSTZ1;UROC1;DDO;GLDC;PAH;HAL;DLST;GAD2;CCBL1;BCKDHB;GPT2;NOS2;MCCC1;OAT;AFMID;AADAT;GCSH;ALDH7A1;ARG1;TAT;HDC;FAH;OTC;HIBADH;MTHFS;AHCY;GOT1;PCBD1;ASL;CRYM;ASPA;CDO1;THNSL2;PCYOX1;…
GO_REGULATION_OF_LEUKOCYTE_MEDIATED_IMMUNITY	135	0.498599	1.82718	1.82718	0	0.0419908	HAVCR2;TGFB1;IL12A;PAXIP1;TLR4;IL10;SERPINB4;BCL6;DUSP22;IL23R;VAMP8;SUSD4;PDPK1;HMGB1;SNX6;IL1B;TAP1;FGR;HSPD1;ZP3;GAB2;VAV1;KLRK1;PIK3R6;SH2D1A;STAT5B;RAC2;HPX;TBX21;LTA;PVR;HLA-E;RIPK3;IL13RA2;SERPINB9;XCL1;CLEC4G;IL12RB1;C4BPB;STX7;FCER1A;IFNA2;AP1G1;JAK3;CCR2;F2RL1;APLF;HMOX1;FZD5;PRAM1;IL2;P2RX7;UNC13D;RABGEF1;FOXF1;IL12B;MALT1;LEP;IFNB1;PTAFR;STAP1;TRAF6;NOS2;B2M;IL13;CR1;HLA-B;PTPRC;THOC1…
GO_REGULATION_OF_LEUKOCYTE_PROLIFERATION	174	0.479869	1.82701	1.82701	0	0.0414964	IL6ST;BCL6;BCL2;CD74;PLA2G2D;IL10;TICAM1;CD86;IGFBP2;IL27;ST6GAL1;HAVCR2;LILRB2;TGFB1;LST1;TLR4;HLA-DRB1;IL12A;DLG1;PYCARD;EFNB1;VCAM1;IDO1;CDKN1A;IL18;RAC2;STAT5B;RASAL3;BTN2A2;PYDC1;IL1B;CD24;IL6;HMGB1;IL23R;TNFSF9;ZP3;EPO;AHR;CD59;CD209;WNT3A;IL5;NCK1;CD81;TNFSF18;CCR2;HLA-DRB3;IKZF3;CASP3;JAK3;TNFRSF14;SOS1;GAL;SOX11;AIF1;RIPK3;TAC1;HLA-E;PTPN22;CLEC4G;TIRAP;GSTP1;IL12RB1;MEF2C;TCF3;CD40LG;CD…
GO_MITOCHONDRIAL_TRANSLATION	103	-0.537383	-1.8261	1.8261	0	0.0195824	MRPS21;MTRF1;MRPL30;MRPL37;MRPL13;MRPS27;TUFM;MRPL17;MRPL34;MRPL54;DAP3;TSFM;MRPL9;MRPS10;MRPL24;MRPS18A;MTIF2;MRPL18;MRPL3;MRPS2;MRPL41;MRPL50;MRPL48;MRPL27;MRPS23;MRPL42;MRPL28;MRPS24;MRPS30;MRPL36;MRPL33;PTCD3;MRPL10;MRPL39;MRPL45;MRPL53;MRPL12;MRPL14;MRPS11;MRPS36;MRPS31;GFM2;HARS;MRPS15;MRPL44;MRPL51;MRPL23;MRPS18C;GATC;MRPL15;MRPL52;MRPL21;MRPL20;MRPS18B;NDUFA7;MRPL16;AURKAIP1;YARS2;PTRH1;M…
GO_NCRNA_PROCESSING	343	-0.468526	-1.82586	1.82586	0	0.0190394	RG9MTD1;EXOSC4;RNF113A;LIN28A;DCAF13;TSEN15;WDR75;EIF2C3;FRG1;RPUSD4;PES1;RPUSD2;GTPBP3;POP7;UTP23;DIS3L2;RPS23;UTP20;ZCCHC11;TRMT112;YBEY;ADAR;TRMT61B;TRMT11;DDX21;RPL12;RPUSD3;RPL4;RPF2;NSA2;PDCD11;RNF113B;DROSHA;RPS21;EIF2C4;RPS4Y1;TBL3;ELAC1;DDX49;RCL1;DHX37;GTF2H5;RPL5;RPL39;RPS15A;RPL26L1;EMG1;DUS2L;EIF4A3;QTRTD1;TARBP2;TP53RK;CSNK1D;RPL19;CLP1;RRP1;RPS13;TYW1;RPL21;TRDMT1;XRN2;RPF1;SIRT1;P…
GO_REGULATION_OF_TUMOR_NECROSIS_FACTOR_SUPERFAMILY_CYTOKINE_PRODUCTION	95	0.520563	1.82501	1.82501	0	0.0419057	MAPKAPK2;IL12B;ISL1;PTAFR;TNFAIP3;ADAM8;UBE2J1;ZFP36;SLAMF1;HSF1;LILRB1;IRAK3;POMC;CD34;C19orf29;AXL;TRIM27;TSPO;PIK3R1;GPNMB;CIDEA;RIPK2;IFNG;CCR2;JAK2;SPON2;ZC3H12A;ARFGEF2;FOXP1;TLR1;GPR77;SASH3;LBP;NR1H4;LTF;GAS6;SPN;TIRAP;GSTP1;CCL3;GHSR;PTPN22;NFATC4;HLA-E;ANGPT1;FCER1G;LGALS9;THBS1;RASGRP1;NCL;SELS;MC1R;ARHGEF2;TLR2;BPI;CYBA;FADD;NLRC3;ERRFI1;TBC1D23;PF4;RARA;CD36;CLU;HMGB1;CCL2;TNFRSF8;MA…
GO_RNA_SPLICING_VIA_TRANSESTERIFICATION_REACTIONS	252	-0.481893	-1.82479	1.82479	0	0.018803	RNPC3;ZRSR2;DQX1;PCBP2;ZMAT2;HNRNPF;RBM22;PABPN1;DGCR14;DDX41;SNRPA1;CSTF1;HNRNPA2B1;CELF1;METTL14;SNRPE;TXNL4B;SRSF10;DDX1;DDX5;HNRNPM;CWC22;DDX23;SNRNP35;SNRPB;C2orf3;DDX39B;CRNKL1;SYNCRIP;HNRNPA3;RBM15;SNRPD3;POLR2I;SRSF4;STRAP;PAPOLA;HTATSF1;CD2BP2;DHX38;RBM5;RSRC1;CTNNBL1;PRPF4;C19orf29;SRSF1;CPSF1;GEMIN7;ZRSR1;FIP1L1;FUS;LUC7L3;HSPA8;CSTF2;HNRNPK;HNRNPH3;WBP11;WDR77;CLNS1A;SYF2;PRPF40A;PPIL…
GO_MITOCHONDRIAL_TRANSMEMBRANE_TRANSPORT	51	-0.608516	-1.82407	1.82407	0	0.0183822	HSP90AA1;ATP5J2;STOML2;BRP44L;ATP5E;TIMM50;ACACA;C18orf55;TIMM44;TIMM23;HSPA4;SLC25A20;CCDC109B;ATP5F1;DNLZ;MICU1;ACACB;PRKAG2;NDUFA13;TIMM17B;CHCHD4;SLC25A33;ATP5G2;CPT1B;PRKAA2;TOMM40L;ATP5I;ATP5A1;ATP5J;MRS2;TIMM22;ATP5C1;ATP5G3;ATP5G1;AFG3L2;PAM16;ATP5B;ATP5L;TOMM22;PRKAB2;C22orf32;TOMM20L;BRP44;TIMM9;TIMM10;TOMM40;TOMM20;TOMM7;LOC100652748;CPT2;MCU;ATP5S;SAMM50;TIMM17A;CPT1A;ATP5O;ATP5H;ATP5D
GO_POSITIVE_REGULATION_OF_IMMUNE_RESPONSE	463	0.436147	1.81807	1.81807	0	0.0448934	C1QC;PLCG1;WASF2;MYO1C;UBC;C13orf15;CRTAM;MYB;TLR7;PLA2G1B;PSMD13;IGKV4-1;HLA-DQA2;PSMF1;UNG;PRKCZ;HLA-DRB5;C1S;MAPKAPK3;HLA-DPA1;PSMD3;RSAD2;FCER1G;PTPRJ;XBP1;TXK;IFNG;RIPK2;GPRC5B;NCR3;TRBV12-3;IFIH1;PSMC4;MYO1G;C4A;CTLA4;CD3D;CD4;TRAC;TLR6;IGLL5;ITCH;IKBKG;BTRC;IGKV3-20;HRG;BAX;CD3G;IGLV7-43;TNFRSF13C;HLA-DPB1;CFP;C6;ELMO2;BIRC3;SCARA3;YES1;LAT;ARPC3;CLEC7A;IGHA1;CADM1;RFTN1;HLA-B;PTPRC;CR1;CO…
GO_POSITIVE_REGULATION_OF_CYTOKINE_PRODUCTION	332	0.448483	1.81513	1.81513	0	0.0457185	CASP1;FLOT1;TLR4;CEBPG;PYCARD;HRAS;TRIM16;TWIST1;IRF8;ZBTB20;AGT;LY96;EREG;DDX3X;HSPB1;TGFB1;TRIM6;POLR1C;F2R;CYP1B1;TICAM1;MAPK13;PRKDC;MYD88;SERPINF2;IL10;HDAC2;C7orf68;UCN;CD74;FFAR3;TNFSF9;IFNAR1;HPSE;PLCB1;ZP3;DRD2;IL1B;PYDC1;TBK1;IL23R;TNFRSF8;DDX41;IRF3;CSF2;POLR3H;AFAP1L2;NFAM1;AGPAT2;IDO1;TIGIT;CLEC5A;CD40LG;IL12RB1;NLRP10;SRC;EIF2AK2;POLR3C;ATF2;TLR5;SOD1;CCR2;F2RL1;FCER1A;HMGB2;CSF1R;F…
GO_REGULATION_OF_INFLAMMATORY_RESPONSE	262	0.456771	1.81485	1.81485	0	0.0452006	APOA1;NOD2;MAS1;RORA;C9;C1QTNF3;CCL23;ACP5;APOD;KLF4;C5AR1;CYP19A1;BRD4;PLA2G7;IL23A;SMPDL3B;VTN;PGLYRP1;PTGER4;TLR9;CD28;AHSG;TLR2;ADAMTS12;NPY5R;CX3CR1;TBC1D23;SOCS3;ACE2;IL17A;FAM132A;WFDC1;TEK;CCL1;HGF;VAMP2;ADRB2;C8A;SOCS5;CASP12;ETS1;PYDC2;GATA3;FABP4;PLA2G2A;IL17RB;IL1RL1;CCL3L3;CD276;LBP;SERPINC1;CCL3L1;GPSM3;ADORA2B;GGT1;IL17F;ITGA2;C2;ANXA1;BCR;EDNRA;CASP4;PTGS2;IL1R1;ABR;FOXP1;IL1RL2;T…
GO_POSITIVE_REGULATION_OF_LYMPHOCYTE_DIFFERENTIATION	72	0.539543	1.81436	1.81436	0	0.0449249	PPP2R3C;MYB;PNP;IL12B;KIAA0748;MMP14;NCKAP1L;IL4R;ADAM8;CD46;IHH;PRDM1;CD27;IL2;HLX;SART1;BAD;ITPKB;AXL;ADA;ZAP70;RIPK2;IFNG;PCID2;NLRP3;XBP1;ANXA1;IL1RL2;SASH3;HLA-G;IL4;IL12RB1;RAG1;ATP11C;GLI3;GAS6;PRKCZ;IL7R;IL36B;LGALS9;AP3D1;SOCS5;IL7;RASGRP1;STAT5B;EGR3;TGFBR2;GATA3;INPP5D;PIK3R6;ZBTB16;CD80;TNFSF9;GLI2;ZBTB1;RARA;AP3B1;VNN1;IL1B;IL6;IL2RA;TNFSF4;IL23R;SYK;IL23A;RLTPR;FOXP3;FLT3LG;BTK;CD86…
GO_PLATELET_DEGRANULATION	99	0.517212	1.81342	1.81342	0	0.0447161	RARRES2;VEGFB;ITIH3;FGA;LEFTY2;FGB;SERPINA1;PROS1;HRG;EGF;CFD;FAM3C;HGF;CALM3;TLN1;ACTN1;VWF;CLU;CD36;TGFB3;PF4;TIMP3;SCG3;ALB;F8;ALDOA;PLG;SERPINA3;CD63;AHSG;TIMP1;LAMP2;TMX3;SERPINF2;SERPING1;LYN;ACTN2;CYB5R1;ORM1;CD9;KNG1;SYK;SEPP1;EPB49;ECM1;IGF2;FN1;APOH;TTN;STXBP1;ITIH4;TGFB1;QSOX1;SELP;BRPF3;SERPINA4;APOA1;SRGN;SERPINE1;PPBP;FIGF;APP;PLEK;FGG;CTSW;VEGFC;ITGB3;PHACTR2;HABP4;ABCC4;PDGFA;A2M;…
GO_TRICARBOXYLIC_ACID_METABOLIC_PROCESS	36	-0.632693	-1.81262	1.81262	0.00169779	0.0218103	IDH3A;PDHB;NNT;ASS1;IDH2;SDHA;PDHA2;MDH1B;IDH1;SLC34A1;SDHB;MDH1;SUCLG2;OGDHL;IDH3B;CS;DLST;ACO1;SIRT4;DLAT;GLUD1;STAT5B;SUCLA2;SUCLG1;ACLY;GHR;STAT5A;SDHD;DHTKD1;ACO2;SDHC;PDHA1;IDH3G;FH;OGDH;DLD;MDH2
GO_DEFENSE_RESPONSE_TO_GRAM_POSITIVE_BACTERIUM	59	0.564893	1.81227	1.81227	0	0.0448276	ACP5;B2M;HIST1H2BE;HAVCR2;FAU;MBL2;PGLYRP2;HIST1H2BJ;SPACA3;VIP;IL12A;MYD88;IL6R;HIST1H2BK;PGLYRP1;DEFB1;C5AR1;TNF;NOD1;FGR;CARD9;TNFSF8;HIST1H2BF;TBK1;IL6;ADM;HLA-A;HIST2H2BE;CD36;ANG;TLR2;DEFA1;PLA2G2A;HIST1H2BC;KLRK1;H2BFS;DEFA4;SEH1L;DEFA3;RPL39;TAC1;FCN2;CTSG;LTA;HLA-E;RNASE7;TIRAP;HIST1H2BG;LBP;IL27RA;HIST1H2BI;DROSHA;HMGB2;CRP;CHGA;RNASE3;CALCA;RIPK2;NPY;PGLYRP4;SSC5D;TNFRSF14;CAMP;C10orf9…
GO_LYMPHOCYTE_MIGRATION	38	0.609013	1.81096	1.81096	0.00238095	0.0449885	SPNS2;ADAM8;CCR7;GATA3;CCL4L2;CCL1;CCL18;TBX21;CCL8;CCL2;ZAP70;PIK3CD;CX3CL1;CCL24;CCL16;RET;CCL11;CCL14;MYO1G;PIK3CG;CCL20;CXCL16;S1PR1;CCL21;CKLF;CCL5;CCL22;CCL17;XCL2;ARTN;SAA1;CCR2;CCL13;GPR15;CCL23;CCL25;CCL19;ITGB7;CCL26;CXCL10;CXCR3;XCL1;CXCL11;CCL3L3;GAS6;CXCL13;CCL3L1;CCL15;CCL3
GO_STEROL_BIOSYNTHETIC_PROCESS	39	0.596993	1.80947	1.80947	0	0.0452218	DHCR7;CYB5R3;HMGCS2;HMGCS1;MVK;MVD;ACLY;INSIG1;TM7SF2;HMGCR;PMVK;CYP51A1;HSD17B7;CYB5R2;IDI2;MSMO1;SC5DL;LBR;NSDHL;CYB5R1;CFTR;SQLE;FDFT1;PRKAG2;GGPS1;G6PD;ACAA2;EBP;PRKAA1;NPC1L1;ARV1;APOA4;PRKAA2;LSS;APOA5;CH25H;FDPS;INSIG2;C14orf1;DHCR24;CNBP;APOA1;IDI1
GO_NEGATIVE_REGULATION_OF_LEUKOCYTE_APOPTOTIC_PROCESS	39	0.603805	1.80676	1.80676	0	0.0458587	PRKCQ;CCR7;PIP;IDO1;SELS;IRS2;AURKB;CD27;BCL10;FADD;IL2;NOC2L;LILRB1;ITPKB;AXL;ADA;SLC46A2;KITLG;HCLS1;MIF;DOCK8;JAK3;RORC;HIF1A;BCL6;HSH2D;CCL21;CCL5;CD74;FOXP1;CXCL12;RAG1;IRF7;GAS6;BMP4;MERTK;NOD2;GPAM;TSC22D3;CCL19;ST6GAL1;FCER1G;SLC39A10
GO_CELLULAR_DEFENSE_RESPONSE	45	0.594323	1.80674	1.80674	0	0.0452807	CCR9;MNDA;DCDC2;ITK;NCF2;CD160;KIR3DL2;NCR1;GAGE2D;FOSL1;BCL10;BECN1;FAIM3;CX3CR1;KLRG1;ITGB1;VEZF1;SH2D1A;CLEC5A;CCR5;GNLY;ADORA2A;CCR3;CXCR2;RAB23;CCR6;KIR2DS3;CXCL9;UMOD;LILRB2;ADORA2B;TYROBP;KIR2DL4;LY96;NCF1;GAGE1;CD300C;GAGE8;LBP;TRAT1;CD19;SPN;KLRC2;LGALS3BP;ZNF148;IL4;CD5L;HLA-G;PAGE1;KLRC4;IL1RL2;KLRC3;LSP1;TCIRG1;PRF1;RELA;C5AR1;PTK2B;NCR2;CCR2
GO_REGULATION_OF_RESPONSE_TO_WOUNDING	376	0.442351	1.80594	1.80594	0	0.0450131	DUSP10;PLG;RICTOR;VAMP3;TLR3;CAV1;ENPP4;CCL2;TNFSF4;STAB2;CFI;IL2RA;SCARA5;MEFV;MVK;HRG;HBEGF;CFP;C6;SHPK;BIRC3;SCGB1A1;IL21;FFAR2;CAPN3;RPS19;FGB;SPP1;WNT4;O3FAR1;KANK1;INSL3;HYAL2;SRSF6;CD55;GJA1;PRKCA;C4B;F11;KLK8;CR1;NOS2;CCL13;FOXP3;STK24;PDE2A;C3AR1;TNF;IRG1;CCL4;CFB;LBH;LYN;SBNO2;ADIPOQ;IL15;C4BPA;FKBP1B;F3;NDFIP1;CX3CL1;NFKB1;A2M;PHB2;THBD;CCL8;UBASH3B;CLEC4M;MYOD1;HLA-DRB4;FGG;PRKCQ;IL33…
GO_POSITIVE_REGULATION_OF_NEUROLOGICAL_SYSTEM_PROCESS	20	0.683814	1.8053	1.8053	0.00477327	0.0448044	WASF3;NRG1;CARTPT;MTNR1B;ODZ4;CHRNB4;HGF;HCRT;P2RX3;PTAFR;PAWR;C11orf9;RNF10;IL6;MTOR;NGFR;DICER1;ITGA2;OPRL1;TNR;MAG;C1orf130;PARD3
GO_NEGATIVE_REGULATION_OF_TOLL_LIKE_RECEPTOR_SIGNALING_PATHWAY	26	0.659179	1.80361	1.80361	0	0.0452261	NR1D1;SMPDL3B;TICAM2;CD14;F2RL1;TNFAIP3;NLRP6;TICAM1;IRG1;BPIFB1;UBQLN1;SARM1;TLR9;RAB7B;NFKBIL1;PIK3AP1;NLRP2P;LYN;LGR4;TLR4;TYRO3;LY96;TLR3;DAB2IP;IRF4;ARRB2;C19orf29;IRAK3;PDPK1
GO_DEFENSE_RESPONSE_TO_FUNGUS	27	0.649342	1.80118	1.80118	0	0.0459037	IL17A;CAMP;ADM;HTN3;DEFA1;ANG;C10orf99;HAMP;DEFA1B;ELANE;IL17RA;DCD;DEFA3;HRG;GNLY;S100A8;APP;DEFA4;CTSG;DEFA5;TGFB1;DEFA6;TAC1;S100A12;MPO;NLRP10;LTF;S100A9;HTN1;VIP;IL17RC;CHGA;IL36RN;SPON2;CLEC6A;COTL1;CALCA;NPY;JAGN1
GO_POSITIVE_REGULATION_OF_INTERLEUKIN_8_PRODUCTION	41	0.596713	1.80104	1.80104	0	0.0455091	TLR4;TIRAP;GDF2;NOD2;HYAL2;PYCARD;PARK7;CD244;LBP;LGALS9;NLRP10;FCN1;TLR5;CALCA;F2R;F2RL1;TNF;CD2;TLR9;PTGER4;HSPA1B;ADIPOQ;DDIT3;RIPK1;APOA2;BCL10;FADD;TLR2;PRG3;TLR8;WNT5A;IL1B;TLR3;MAVS;CAMP;PRKD2;DDX58;CD58;AFAP1L2;TLR7;ZNF580;HSPA1A;SERPINE1;ELANE;FFAR2
GO_NEGATIVE_REGULATION_OF_SERINE_TYPE_PEPTIDASE_ACTIVITY	9	0.87055	1.80063	1.80063	0	0.0452228	SPINK8;SPINK5;SPINK1;SPINK13;CR1;SPINK6;SPINK7;ANXA8;SPINK9;SPINK2;SPINK14
GO_DETECTION_OF_MOLECULE_OF_BACTERIAL_ORIGIN	11	0.810063	1.80011	1.80011	0.00457666	0.0448631	TLR4;SCARB1;NOD2;SSC5D;TLR2;LBP;TLR6;LY96;C4B;TLR1;TREM2
GO_MITOCHONDRIAL_ATP_SYNTHESIS_COUPLED_PROTON_TRANSPORT	16	-0.759459	-1.79937	1.79937	0	0.0267117	ATP5D;ATP5G3;ATP5C1;ATP5H;ATP5O;ATP5I;ATP5A1;ATP5J;ATP5S;ATP5G2;ATP5F1;ATP5L;ATP5B;ATP5E;ATP5G1;STOML2;ATP5J2
GO_REGULATION_OF_ALPHA_BETA_T_CELL_DIFFERENTIATION	45	0.578866	1.79544	1.79544	0	0.0468549	IL6;HMGB1;ITPKB;IL23R;ZAP70;ADA;TNFSF4;HLX;AP3B1;IHH;RARA;CD80;IL4R;GATA3;TGFBR2;ZBTB16;IL12B;NCKAP1L;MYB;PNP;SOCS5;AP3D1;IRF4;CCL19;IL27;LGALS9;NKAP;PRKCZ;IL12RB1;GLI3;IL4;TNFSF18;SHH;SASH3;BCL6;CD83;JAK3;ANXA1;CD86;RIPK2;IFNG;IL23A;SYK;FOXP3;NLRP3;RC3H1
GO_RNA_3_END_PROCESSING	92	-0.538203	-1.79515	1.79515	0	0.0276894	SARNP;LIN28A;SRSF4;CDC40;THOC4;PAPOLA;PTCD1;EXOSC4;LSM11;DHX38;THOC5;SRSF11;APP;GRSF1;CPSF3;SRSF1;THOC7;MAGOH;FIP1L1;CPSF1;EXOSC8;WDR33;SRSF3;PABPC1;CSTF2T;SUPV3L1;ERI2;CSTF2;CPSF7;ZC3H11A;NUDT21;FBL;THOC3;NCBP1;SYMPK;ZCCHC11;EXOSC2;DDX39A;SRRM1;SRSF7;SRSF2;THOC2;THOC6;FBLL1;RPS21;NCBP2;ELAC1;AHCYL1;EXOSC3;PCF11;LEO1;CLP1;RPSA;SRSF9;CPSF6;EXOSC6;CHTOP;ERI1;CASC3;UPF3B;DKC1;C16orf57;EIF4A3;PABPN1;…
GO_MYD88_DEPENDENT_TOLL_LIKE_RECEPTOR_SIGNALING_PATHWAY	31	0.630148	1.79451	1.79451	0.00233645	0.0468778	MAP3K7;LY96;IRAK2;TRAF6;TNIP1;TIRAP;TLR4;IRAK4;UBA52;TAB2;MYD88;TLR9;TAB3;TLR10;MAP3K1;TLR1;CD14;TLR5;UBB;BTK;IRAK1;HSPD1;TLR6;UBC;IRAK3;CD36;RPS27A;TLR8;TLR2;TAB1;TLR7;REG3G
GO_REGULATION_OF_ANTIGEN_PROCESSING_AND_PRESENTATION	17	0.723496	1.79414	1.79414	0.00507614	0.0466644	ABCB9;HLA-DOA;NOD1;HLA-DOB;TAPBPL;CCL21;ABCB4;SLC11A1;CCR7;CD74;ABCB1;NOD2;PYCARD;HFE;THBS1;ABCB5;TAP1;TAP2;PYDC1;WAS;CCL19;LILRB2;TREM2
GO_REGULATION_OF_GRANULOCYTE_MACROPHAGE_COLONY_STIMULATING_FACTOR_PRODUCTION	14	0.750315	1.79411	1.79411	0.00660793	0.0461653	IL23R;PAEP;CD80;CD84;TLR9;IL1B;IL17F;FCER1A;DDX58;RASGRP1;IL12B;ISL1;IL18;SYK;IL23A
GO_DNA_TEMPLATED_TRANSCRIPTION_TERMINATION	94	-0.532421	-1.79116	1.79116	0	0.0288301	NCBP2;POLR1A;POLR1D;SNRPF;POLR2K;GTF2H3;THOC6;PRMT5;GTF2H5;GTF2H2;SRRM1;DDX39A;MTERF;SRSF7;SRSF2;THOC2;THOC3;NCBP1;TBP;MTERFD3;CD3EAP;SETX;ZC3H11A;NUDT21;CSTF2;CPSF7;POLR1B;TTF1;SRSF3;MAGOH;TAF1A;FIP1L1;CPSF1;SRSF1;ERCC3;THOC7;TAF1D;SRSF11;THOC5;CPSF3;GTF2H1;POLR1E;ERCC2;LSM11;DHX38;THOC4;PAPOLA;SMN1;SMN2;SARNP;SRSF4;CDC40;SNRPD3;THOC1;U2AF2;RNPS1;SRSF6;POLR2E;POLDIP3;MED18;DDX39B;TAF1C;CDK7;CSTF…
GO_ALPHA_AMINO_ACID_CATABOLIC_PROCESS	90	-0.537304	-1.78572	1.78572	0	0.0308884	MTRR;KYNU;SDS;C14orf126;GSTZ1;UROC1;HOGA1;SLC25A21;AASS;HAL;GLDC;PAH;DLST;GAD2;DDO;OAT;CCBL1;GPT2;MCCC1;NOS2;GPT;ALDH1L2;PIPOX;NOS3;PPAT;HPD;IL4I1;GOT2;ABHD12;ALDH1L1;IDO1;GLUD1;DLD;GLS;ALDH4A1;AMDHD1;ACMSD;PRODH2;GLUD2;HAAO;CARNS1;SHMT1;TDO2;AUH;AMT;AGXT2L2;GCDH;IVD;HMGCL;HNMT;KMO;DAO;GLUL;GAD1;AGXT2;MCCC2;AGXT;DDAH1;AGPHD1;DDAH2;FTCD;IDO2;HGD;HDC;OTC;FAH;HIBADH;MTHFS;PCBD1;GOT1;AHCY;GCSH;AADAT;…
GO_ATP_BIOSYNTHETIC_PROCESS	28	-0.671013	-1.78555	1.78555	0	0.0302088	ATP6V0A4;LDHC;ATP5L;ATP5B;ATP5G1;C11orf83;ATP5D;ATP5S;ATP5O;SLC25A13;ALDOA;ATP5H;SURF1;ATP6V0A2;PRKAG2;TCIRG1;GBAS;ATP5F1;C16orf7;PKLR;STOML2;ATP5J2;PKM2;ATP5E;ATP5L2;ATP5G3;ATP5C1;ATP6V0A1;ATP5A1;ATP5I;ATP5J;CHCHD10;ATP5G2;ATP5EP2;TGFB1;AKD1
GO_REGULATION_OF_IMMUNE_EFFECTOR_PROCESS	371	0.432649	1.78476	1.78476	0	0.0513508	TRIM15;MUL1;PNPO;P2RX7;DOCK2;IL2;HMOX1;MRPS2;APLF;HIST1H3D;ATG5;PTAFR;STAP1;IFNB1;DPF3;PEX3;IL12B;TRIL;FOXF1;HCK;AP1S2;SNTG1;KLK7;CFH;CLEC4G;PEX13;IL12RB1;CD40LG;PHYHIP;ELMO1;AP1B1;ANGPT1;MDH1;EIF2AK2;HIST1H3E;F2RL1;CCR2;DAK;AP1G1;ASB2;AP1S3;FCER1A;IFNA2;C8G;GPR77;C4BPB;SUPT3H;TNFSF18;GAB2;MBD5;FFAR3;ZP3;HTRA1;C8B;CD59;IL5;CHST3;PYDC1;IL1B;TAP1;VAMP8;IL23R;SERPINB10;CSPG5;TBX21;HPX;PROS1;RAC2;SH2…
GO_REGULATION_OF_CYTOKINE_PRODUCTION	499	0.426667	1.78432	1.78432	0	0.0510976	PANX1;WNT3A;NLRC3;FGR;HSPD1;TREX1;CLU;PRG2;LPL;CHID1;INHA;POLR2L;KLRK1;POLR3B;PGLYRP2;PARK7;IL12A;F11R;IL27;HAVCR2;BANK1;GHRL;BRCA1;CD86;CLEC6A;IL6ST;MB21D1;IL17B;NODAL;IFI16;POLR3GL;TRAF3;HEG1;BCL10;FZD5;ANKRD17;ALOX15B;MALT1;TUSC2;NUTF2;GBP5;IL36A;CHIA;DHX9;ADAM8;CCL3;C20orf160;CTNNB1;ADRA2A;THBS1;RIPK3;PDE4D;NFATC4;ANKRD2;LUM;HLA-DRB3;TRAIP;AGTR2;SAA1;JAK3;NDRG2;HSPA1B;S1PR3;POLR3G;TGFB3;NR4A3…
GO_REGULATION_OF_INTERLEUKIN_8_PRODUCTION	54	0.556249	1.78104	1.78104	0	0.0522455	SSC5D;TNF;ANXA1;CD2;TLR5;F2RL1;F2R;CALCA;DDIT3;ADIPOQ;CRP;IL10;APOA2;RIPK1;IL6R;TLR9;HSPA1B;PTGER4;GPR77;PYCARD;HYAL2;NOD2;LBP;CD244;PARK7;GDF2;TIRAP;BCL3;TLR4;FCN1;ARRB1;PTPN22;LGALS9;KLF4;NLRP10;IL17F;OTUD7B;CD58;AFAP1L2;DDX58;ZNF580;TLR7;PRKD2;SERPINE1;MAP2K5;FFAR2;ELANE;HSPA1A;BCL10;FADD;BPI;TLR8;WNT5A;TLR2;PRG3;ANXA4;MAVS;C19orf29;CAMP;IL1B;TLR3
GO_LYMPHOCYTE_MEDIATED_IMMUNITY	94	0.50478	1.77766	1.77766	0	0.0536017	MBL2;IGKV3D-11;BCL3;CD8A;MSH2;RAET1E;C1RL;IGHA1;CD55;CADM1;RFTN1;IGLL1;C4B;IGKV1-5;CR1;C9;FOXP3;KDM5D;RNF168;IGHV1OR21-1;IGHD;BATF;ULBP1;IGHG3;RNF8;C4BPA;PTPN6;IGLL5;CFI;C8A;IGHV4OR15-8;VAMP2;PRDX1;EXO1;IGKV3-20;IGHG2;MICB;IGLV7-43;FAS;CLEC2A;INPP5D;GATA3;C6;IGLC7;EXOSC6;MICA;GNL1;EXOSC3;IRF7;KLRC2;HLA-DRB5;ULBP3;C1S;GCNT3;FCER1G;C3;VAMP7;ULBP2;ICAM1;C2;CTSC;RAET1G;IL4;C4A;MYO1G;IGHM;C1QC;CD27;IG…
GO_DECIDUALIZATION	20	0.693619	1.7753	1.7753	0.00229885	0.0543793	GHRL;LIF;BSG;PTGIS;PTGS2;STC1;GJB2;CTSL2;PPARD;CTSB;MEN1;JUNB;SPP1;CYP27B1;GHSR;PLA2G4A;STC2;DEDD;ESR1;EPOR;VDR
GO_REGULATION_OF_WOUND_HEALING	121	0.484828	1.774	1.774	0	0.0547506	ARFGEF1;APOE;PLAT;STX2;PPARD;F3;VAV2;PDGFA;CASK;F2;SMAD3;CD34;ZAP70;THBD;SOX15;UBASH3B;CLEC4M;MYOD1;PLEK;TNFAIP3;FAP;FGG;REG3G;PRKCQ;VIL1;PROC;KRT1;SERPINE1;PRKG1;MYLK;PTGER3;STXBP5;FOXA2;SERPINC1;ADRA2A;ABAT;TEC;THBS1;FCER1G;ANXA2;PDGFRA;F2RL1;TXK;PRKCD;TC2N;ANXA1;FAM46A;GP1BA;KLKB1;TSPAN8;REG3A;PHLDB2;PDGFB;F12;CD36;PPAP2B;VPS33B;ANO6;FGF2;PLG;HPSE;HMGCR;WFDC1;TNFRSF12A;CAV1;NFE2L2;ENPP4;STAB2;…
GO_POSITIVE_REGULATION_OF_LEUKOCYTE_PROLIFERATION	116	0.491346	1.77368	1.77368	0	0.0543869	HES1;SLAMF1;ICOSLG;ZAP70;PNP;CORO1A;AGER;PRKCQ;DHPS;PDCD1LG2;SPN;CD40;GPAM;HLA-DPA1;CD276;TMIGD2;LGALS9;SLC39A10;GPR183;CLCF1;KITLG;IFNG;RIPK2;ANXA1;SPTA1;CCL5;SASH3;IL4;HHLA2;CHRNB2;CCDC88B;FADD;CD28;CD3E;VAV3;CD4;TNFSF4;PELI1;IL2RA;HLA-A;IL7;TNFRSF13C;EBI3;HLA-DPB1;IL21;CD80;CD55;PTPRC;CCL19;TRAF6;CD274;IL13;FLT3LG;FOXP3;C20orf123;RLTPR;NCK2;SYK;IL23A;CARD11;ADK;IGF2;MIF;CD38;CD1D;SHH;LYN;ZNF33…
GO_MACROPHAGE_ACTIVATION_INVOLVED_IN_IMMUNE_RESPONSE	11	0.807888	1.7735	1.7735	0.00444444	0.0539333	TLR3;HMGB1;TYROBP;HAVCR2;SBNO2;ZAP70;CX3CR1;SYK;LBP;PRKCE;TICAM1
GO_POSITIVE_REGULATION_OF_CHEMOKINE_PRODUCTION	42	0.57916	1.771	1.771	0	0.0550709	TWIST1;LGALS9;EIF2AK2;DDX3X;TRPV4;ADORA2B;HAVCR2;TIRAP;TLR4;PYCARD;LBP;IL1RL1;IL6R;TLR9;CSF1R;ADIPOQ;IL4;CD74;ADCYAP1;MAPK9;IFNG;RIPK2;TNF;TICAM1;HIF1A;AZU1;MIF;POSTN;IL1B;HMOX1;PYDC1;TLR3;MAVS;LPL;IL6;FFAR3;TRIM32;WNT5A;ADAM17;TLR2;CHIA;IL4R;FFAR2;ALOX15B;TICAM2;P2RY2;IL33;TLR7;C5
GO_MRNA_PROCESSING	388	-0.44956	-1.77036	1.77036	0	0.036954	RBMY1C;RSRC1;PRPF4;CTNNBL1;GRSF1;RBMY1B;RBM5;DHX38;CD2BP2;LSM11;SRSF8;SUGP2;HTATSF1;STRAP;PAPOLA;POLR2I;RBMY1F;SRSF4;CSTF2;HNRNPK;LUC7L3;HSPA8;CPSF1;C17orf85;ZRSR1;FUS;FIP1L1;GEMIN7;CPSF4;ERCC3;C19orf29;SRSF1;ESRP2;SREK1;SYMPK;THOC3;RBFOX2;WBP11;PUF60;HNRNPH3;PRPF40A;AHCYL1;FAM103A1;PDCD7;FASTKD5;PPIL1;CLNS1A;ADARB1;AFF2;SYF2;WDR77;RBM22;PABPN1;WTAP;RBM39;SRRM4;HNRNPF;ZMAT2;PCBP2;FTSJD2;ZRSR2;RNP…
GO_FATTY_ACID_CATABOLIC_PROCESS	68	-0.552955	-1.76746	1.76746	0	0.0378207	CPT1B;ACADM;ACOX3;SCP2;ECI1;ECI2;HADH;ECHS1;PEX13;ACADS;ACADSB;IVD;GCDH;MUT;PEX7;AMACR;CRAT;SLC27A4;ACADVL;PPARD;ETFDH;BDH2;ACAD8;ECH1;CYP4F12;HADHA;SLC27A2;LEP;ACADL;CYP4F3;CROT;LPIN2;ACAD10;DECR1;CEL;NUDT19;HAO1;SLC25A17;ETFB;HACL1;ACOXL;CYP4F2;HADHB;ADIPOQ;LPIN1;ABCD1;PLA2G15;SESN2;PCCA;ACOX1;ACAD11;ACOX2;PHYH;EHHADH;ABCD3;ACAA1;LPIN3;CPT2;CYP4A11;CPT1A;PCCB;CPT1C;ACOT8;ETFA;ALDH3A2;HSD17B4;LI…
GO_POSITIVE_REGULATION_OF_RESPONSE_TO_WOUNDING	147	0.475861	1.76649	1.76649	0	0.0577108	NDEL1;NTRK3;CPB2;STAT5B;CCL18;IL18;IDO1;TNFSF11;TGFBR2;IL17RA;VEGFB;HPSE;CCL11;ZP3;FFAR3;CREB3L3;SCARF1;CNR1;ANO6;VAMP8;NFE2L2;IL6;HMGB1;LPL;CCL7;IL1B;CCL16;CCL24;MAPK13;F2R;PIK3CG;F7;IL17B;TNFRSF1A;IL6ST;SERPINF2;S100A9;PLA2G4A;CCL15;NLRP12;TLR4;SELP;FOXC2;HRAS;AGT;REG3G;IL12B;PLEK;CD6;SERPINE1;PTGER3;ADAM8;GBP5;CCR7;IL2;ARFGEF1;CLOCK;CCL14;F2;XCL2;BRAF;CDK19;CCR2;TNFSF18;JAK2;TLR10;OSM;CD47;FCE…
GO_REGULATION_OF_LYMPHOCYTE_MIGRATION	32	0.622918	1.76464	1.76464	0.00238095	0.0580712	CCL21;ADAM10;CCL5;CCL20;CCR2;TNFSF14;PADI2;PTK2B;ECM1;WASL;CCL4;TNFRSF14;RIPK3;CXCL10;APOD;AIF1;GCET2;CCL3;CXCL14;CXCL12;PYCARD;CXCL13;XCL1;S100A7;KLRK1;ADAM8;ITGA4;STK10;MSN;PYDC1;C1orf150;CCL2;CCL7;FADD;TMEM102;KLRC4-KLRK1;ADAM17;WNT5A
GO_POSITIVE_REGULATION_OF_WOUND_HEALING	46	0.583568	1.76237	1.76237	0	0.0592079	F12;F7;PTGER4;USF1;REG3A;SERPINF2;ANXA1;EPB49;F2R;VTN;APOH;FOXC2;RREB1;HRAS;THBS1;ADRA2A;PRKCE;S100A9;INSL3;KANK1;TLR4;SELP;HOPX;CAPN3;MYLK;SERPINE1;VEGFB;TGFBR2;HBEGF;CPB2;HRG;REG3G;PLEK;MYOD1;HMGB1;SOX15;THBD;NFE2L2;ENPP4;F2;F3;HPSE;PLG;PPARD;ANO6;PPAP2B;CD36;ARFGEF1
GO_POSITIVE_REGULATION_OF_INTERLEUKIN_13_PRODUCTION	11	0.782254	1.76168	1.76168	0.00449438	0.0590119	NLRP3;RARA;PRKCZ;IL33;IL17RA;GATA3;IRF4;IL17RB;LGALS9;HLA-E;TNFSF4;PAEP;IL4
GO_POSITIVE_REGULATION_OF_B_CELL_DIFFERENTIATION	14	0.735984	1.76159	1.76159	0.00232019	0.0585533	INPP5D;BAD;ZAP70;PPP2R3C;SYK;CD27;PRDM1;XBP1;ATP11C;PCID2;BTK;MMP14;NCKAP1L;STAT5B
GO_EXTRACELLULAR_MATRIX_DISASSEMBLY	70	0.529916	1.76031	1.76031	0	0.0590381	KLK7;ADAM15;HSPG2;CAPN1;KLK2;MMP12;FBN1;MMP1;CTSG;ENG;CTRB1;WASH1;CDH1;MMP10;SH3PXD2B;KLKB1;ADAM10;NOXO1;BMP1;FURIN;A2M;HPN;KIF9;LCP1;LAMA3;MMP14;CAPN2;CTSS;ACAN;FBN2;ADAM8;ELANE;LAMC2;FLOT1;SPP1;MMP9;CMA1;FN1;MMP20;ADAMTS4;CAPNS1;EXOC8;PRSS2;CTSL1;CTSK;BSG;MMP2;MMP3;GSN;LAMC1;TIMP1;MMP19;CD44;TLL2;MMP11;CAPNS2;BCAN;TLL1;HTRA1;MMP8;CTSL2;PLG;NID1;TPSAB1;ADAMTS5;ELN;MMP16;DCN;MMP13;CTRB2;LAMB3;MMP…
GO_LEUKOCYTE_MEDIATED_IMMUNITY	132	0.475015	1.75894	1.75894	0	0.0592887	CD74;SWAP70;PIK3CG;SERPING1;JAG1;CXCL5;KLRF2;C1QA;POU2F2;CEBPG;DLG1;SLAMF7;C1QBP;IGLC1;AICDA;HLA-DRB1;SNAP23;TRDC;EMP2;RAB27A;GATA2;IGLC2;CAMK4;TUBB;SLA2;ERCC1;SUSD4;VAMP8;IGKV1D-33;IL6;CLU;IGHE;HSPD1;ZP3;CR2;IGHV3-23;C8B;C4BPB;CHGA;C8G;PRKCD;C1QB;CTSH;HLA-DRB3;IGHV2-70;IGLC6;C1R;TUBB4B;GAPT;CTSG;BTN3A2;IGHG1;MASP2;LOC440786;IL13RA2;SERPINB9;IGHA2;CCL3;CD40LG;CD46;ELANE;HLA-DQB1;DBH;NBN;IGKC;KIR3…
GO_RIBONUCLEOPROTEIN_COMPLEX_SUBUNIT_ORGANIZATION	179	-0.484795	-1.75887	1.75887	0	0.0420353	C2orf3;RPL3;SNRPB;EIF3I;EIF3D;PRPF3;DDX23;DHX30;SNRPD3;EIF4H;EIF3K;C1QBP;NPM1;RPL3L;SBDS;CRNKL1;EIF3F;RPS17;DDX39B;RPS10;DDX3X;SRSF5;DENR;RBM22;BRIX1;TAF9;MRPS7;OGFOD1;DDX6;C20orf4;TARBP2;LSM3;ZRSR2;CLP1;SRSF9;SRSF10;LOC255308;LIMD1;DDX1;RPF1;ISY1;TXNL4B;CELF1;SNRPE;EIF4B;RPS27L;RPS27;ATXN2L;EIF2C1;ATXN2;EIF3CL;PIH1D1;SF3A3;EIF3G;MRRF;PATL2;MTIF3;DYNC1H1;ZNHIT6;RPL12;CDC123;PRPF8;KIAA1875;ADAR;C1…
GO_CELLULAR_PROTEIN_COMPLEX_DISASSEMBLY	118	-0.507977	-1.75638	1.75638	0	0.0425595	DSTN;MICAL2;MRPL24;MRPS10;MRPL9;N6AMT1;DAP3;MRPL54;MRPL18;TRMT112;STMN4;MRPS18A;MRPL37;MRPL30;MRPL13;KIF14;NCKAP5L;MRPS21;MTRF1;KIF2C;MRPL17;KIF18A;KIF19;MRPL34;MRPS27;MRPL10;MRPL45;MRPL39;GSPT1;MRPL36;PTCD3;MRPL33;MRPS11;MRPL12;MRPL14;VIL1;MRPL53;CFL2;MRPL41;MRPL48;MRPL50;MICAL1;STMN3;MRPL3;MRPS24;KIF18B;MRPS30;HSPA8;MRPS23;MRPL27;MRPL28;MRPL42;MRPL47;MRPS6;MRPL46;CHCHD1;MRPS5;MRPS12;MRPS9;STMN1…
GO_POSITIVE_REGULATION_OF_CELL_ACTIVATION	247	0.441841	1.74997	1.74997	0	0.0650781	BLOC1S3;HLA-E;ICOS;IL36B;TAC1;IGHG1;THBS1;AIF1;DNAJA3;CD244;XCL1;TIRAP;MEF2C;CTGF;JAK2;PIK3CA;TNFRSF14;JAK3;PCID2;HLA-DRB3;ADA;ITPKB;FLOT2;HLX;TACR1;BCL10;TNFRSF4;IRS2;CD46;ADAM8;HLA-DQB1;FGF10;ZP4;LEP;MALT1;TNFSF13B;BST1;PLEK;HLA-DMB;HAVCR2;LILRB2;C1orf177;EFNB1;IL12A;IGLC1;PAXIP1;SELP;BCL2;BCL6;IL6ST;CD86;IGFBP2;TNIP2;CD24;HMGB1;IL6;PDPK1;FGR;TRBC1;VNN1;HSPD1;WNT3A;IGHV3-23;RARA;KLRK1;ZBTB16;TG…
GO_ADENYLATE_CYCLASE_INHIBITING_G_PROTEIN_COUPLED_RECEPTOR_SIGNALING_PATHWAY	66	0.539833	1.74913	1.74913	0	0.0651028	ADRA2A;NPY2R;OPRD1;SSTR5;PSAP;APLP1;OPRL1;RGS1;FLNA;GPR37L1;ADCY5;GRM2;S1PR3;S1PR1;GNAI2;GNAL;GNAI1;GRM3;RIC8A;GPR44;ADCY6;GNAT3;ADCY4;OPRM1;ADCY3;GABBR1;SSTR2;GRM7;DRD4;ADCY8;ADCY1;CHRM4;ADORA1;GNAI3;INSL3;HTR1A;GPR37;P2RY1;MCHR1;CHRM3;HTR1F;ADCY2;GNAZ;CHRM5;CORT;HTR1E;NPY1R;CHRM1;GRM8;HRH3;FFAR3;LPAR1;HTR1B;DRD3;HTR1D;NPR3;RXFP2;DRD2;ADCY9;CHRM2;GRM4;GRIK3;GRM6;PSAPL1;HRH4;OPRK1;P2RY12;ADCY7
GO_RNA_SPLICING	330	-0.45254	-1.74608	1.74608	0	0.0485271	RBMY1J;SNRNP25;THOC4;SMN2;DNAJC8;CDC40;PRPF18;RBFOX3;SNRNP70;TRA2B;SPEN;TXNL4A;SART1;THOC7;SNRPB2;SKIV2L2;SNRPC;KIAA1429;SNRNP48;SRPK2;SRRM2;MBNL1;PLRG1;USP39;SUGP1;HNRNPH1;SUPT6H;NUDT21;AKAP17A;C22orf28;THOC2;PPP1R9B;SREK1IP1;SRSF7;NCBP1;SAP18;SNUPN;PSPC1;LUC7L2;LSM6;BUD31;SFSWAP;YBX1;PTBP2;PRPF38A;NCBP2;WBP4;SNRPF;DHX32;GEMIN2;MBNL3;SF3B4;ZCCHC8;RBM11;DHX8;PCF11;GEMIN4;LGALS3;DBR1;SNRNP200;C16o…
GO_REGULATION_OF_T_HELPER_CELL_DIFFERENTIATION	25	0.636994	1.74403	1.74403	0	0.0685976	PRKCZ;IL12RB1;RARA;IL6;TNFSF4;IL23R;HLX;CCL19;IL27;IRF4;JAK3;IL12B;CD86;ANXA1;IL23A;RIPK2;MYB;SOCS5;RC3H1;FOXP3;NLRP3;IL4R;CD80;TNFSF18;IL4;BCL6
GO_POSITIVE_REGULATION_OF_RHO_PROTEIN_SIGNAL_TRANSDUCTION	13	0.749725	1.74341	1.74341	0.00472813	0.0683625	ABRA;F2R;F2RL1;ROBO1;LPAR1;COL3A1;APOA1;GPR55;AKAP13;RAC1;GPR56;MCF2L;ARRB1;NGFR
GO_RESPIRATORY_BURST	14	0.738208	1.74338	1.74338	0.004662	0.0677476	PIK3CD;PIK3CG;PGAM1;CD24;NCF2;SLC11A1;NCF1;MPO;HCK;NOX1;CYBA;PRKCQ;CD55;CD52;CYBB
GO_ACUTE_INFLAMMATORY_RESPONSE	68	0.530826	1.74258	1.74258	0	0.0677727	CEBPB;ITIH4;FN1;CTNNBIP1;SAA4;MBL2;CD163;ORM1;APOA2;ASS1;IL6R;SERPINF2;HP;HIF1A;APCS;DEFB1;TNFSF4;IL6;IL1B;VNN1;UGT1A1;NUPR1;F8;SERPINA3;BDKRB2;AHSG;EPO;ANO6;ALOX5;FGA;EIF2AK1;GATA3;VCAM1;STAT5B;MYLK3;SIGIRR;IL1A;SERPINA1;PRCP;MRGPRX1;B4GALT1;INS;STAT3;ADRA2A;LBP;HFE;CRP;OGG1;F12;IL22;KLKB1;REG3A;SAA1;ICAM1;APOL2;ORM2;SAA2;OPRM1;TACR1;F2;F3;HNRNPK;IL31RA;CD6;ACVR1;ELANE;PTGES;IL1RN;REG3G;PLSCR1;S…
GO_REGULATION_OF_INTERFERON_GAMMA_PRODUCTION	83	0.500306	1.74197	1.74197	0	0.0675655	IL12RB1;PDCD1LG2;NR1H4;CD244;IL1RL1;HLA-DPA1;CD276;XCL1;HLA-DRB5;GAS6;PDE4D;RIPK3;LGALS9;PTPN22;LTA;TXK;CCR2;RIPK2;IL20RB;HLA-DRB3;SASH3;IL27RA;IL36RN;ZC3H12A;IL18R1;PRNP;ISG15;TLR8;WNT5A;SLAMF1;KLRC4-KLRK1;IL2;FZD5;LILRB1;AXL;ISL1;SLAMF6;PGLYRP3;HLA-DRB4;TLR7;IL12B;PDE4B;IL33;CCR7;SLC11A1;TLR4;BCL3;HLA-DRB1;IL12A;C1QBP;CEBPG;PYCARD;PGLYRP2;IL27;IRF8;HRAS;HAVCR2;CD274;CD14;IL23A;RLTPR;FOXP3;ZFPM1…
GO_POSITIVE_REGULATION_OF_INTERFERON_GAMMA_PRODUCTION	57	0.539124	1.74147	1.74147	0	0.0672401	FZD5;SLAMF1;IL2;KLRC4-KLRK1;WNT5A;TLR8;SLC11A1;TLR7;PDE4B;IL12B;SLAMF6;ISL1;LTA;PTPN22;LGALS9;PDE4D;CD244;HLA-DPA1;CD276;IL12RB1;IL18R1;IL27RA;SASH3;CCR2;TXK;RIPK2;TNFSF4;IL23R;HLA-A;IL1B;CD3E;PYDC1;TLR3;HSPD1;FADD;ABL1;ZP3;TNFSF9;IFNAR1;IL21;IL29;KLRK1;HLA-DPB1;EBI3;RASGRP1;TNFRSF13C;TICAM2;IL18;IL12RB2;HAVCR2;IRF8;HRAS;IL27;PYCARD;CEBPG;IL12A;TLR4;BCL3;TLR9;TNF;CD2;ZFPM1;CD14;IL23A;RLTPR
GO_PROTEIN_MODIFICATION_BY_SMALL_PROTEIN_REMOVAL	106	-0.513892	-1.74075	1.74075	0	0.0516511	USP17L5;USP50;USP35;USP14;LOC100287205;LOC100287178;USP6;LOC100288520;LOC100287513;STAMBP;OTUD7A;USP17L1P;USP41;USP43;LOC100287364;USP9X;LOC100287327;ZC3H12A;SUPT3H;USP17L6P;JOSD2;USP24;TAF10;MYSM1;LOC100287478;SENP2;SENP1;USP25;USP36;COPS6;USP17;USP18;USP2;USP37;SENP5;COPS7B;USP7;USP1;BRCC3;COPS7A;USP13;USP32;USP17L4;FAM105B;CYLD;OTUD5;ZRANB1;USP47;ASXL1;USP28;ENY2;LOC100287238;EIF3F;USP26;FAM76…
GO_REGULATION_OF_LYMPHOCYTE_DIFFERENTIATION	121	0.477174	1.73924	1.73924	0	0.0684166	CCL19;ZC3H8;ID2;NFKBID;NKAP;FBXO7;CYP26B1;CDKN2A;CD83;IL15;SHH;PGLYRP1;SYK;IL23A;RLTPR;RC3H1;FOXP3;FLT3LG;BTK;CARD11;CD2;FOXJ1;HLA-DOA;IL2RA;TNFSF4;SLC46A2;CTLA4;ZBTB1;GLI2;CD28;AP3B1;PTPN6;GATA3;INPP5D;CD80;IL29;SOCS5;IL7;FAS;RASGRP1;IRF1;LGALS9;AP3D1;SFRP1;ATP11C;RAG1;GLI3;PRELID1;GAS6;PRKCZ;IL7R;ERBB2;IL1RL2;SASH3;RNF41;HLA-G;IL4;IFNG;RIPK2;XBP1;NLRP3;ANXA1;SART1;NDFIP1;SPINK5;BAD;AXL;ZAP70;IH…
GO_DETECTION_OF_LIGHT_STIMULUS_INVOLVED_IN_SENSORY_PERCEPTION	17	0.698595	1.73721	1.73721	0.00471698	0.0694667	CCDC66;CACNB4;SDR16C5;GNAT1;GUCY2F;TULP1;CACNA2D4;GJA10;BEST1;GRM6;ATP8A2;CACNA1F;EYS;GNAT2;SEMA5B;CNGB1;RGS9BP;RPE65
GO_REGULATION_OF_INTERLEUKIN_13_PRODUCTION	15	0.735639	1.73494	1.73494	0.00977995	0.0706207	HLA-E;LEF1;TNFSF4;IRF4;LGALS9;PRKCZ;RARA;SCGB1A1;PAEP;IL4;IL29;IL17RA;TNFRSF21;GATA3;IFNA2;IL17RB;IL33;NLRP3
GO_REGULATION_OF_ENDOCYTOSIS	189	0.449133	1.73315	1.73315	0	0.071316	VEGFA;RAC1;CCL21;MFGE8;ABR;C4A;CD300A;NR1H3;BCR;ABL2;PACSIN2;C2;SGIP1;SNX3;TF;DKK1;RAP1A;ITGA2;FCER1G;ABCA7;C3;DAB2;KIAA0226;SFTPD;LBP;HFE;GAS6;GPC3;PRTN3;OPHN1;PLD1;LRRTM2;BLK;AGER;ARF6;SFRP4;LILRB1;EEF2K;AXL;AHI1;STON1;SMAP1;DLG4;SYT7;DNM2;WNT5A;LMAN2;ARFGAP1;OLFM4;GNB2L1;BICD1;VPS28;TOR1A;CLIP3;C4BPA;ADIPOQ;PTX3;CD14;SNX33;SYK;VTN;CBL;SYNJ1;TBC1D5;WASL;SCAMP5;NLGN1;PTPN5;TNF;AZU1;SH3GL2;CCL19;…
GO_FIBRINOLYSIS	21	0.656402	1.73242	1.73242	0.00493827	0.0710546	PLAT;PLG;PLAU;F2;ANXA2;SERPINB2;PROS1;GP1BA;FGG;HRG;CPB2;PLAUR;SERPING1;KRT1;KLKB1;TMPRSS6;SERPINF2;FGA;SERPINE1;F12;FGB
GO_POSITIVE_REGULATION_OF_TYPE_2_IMMUNE_RESPONSE	13	0.753289	1.73166	1.73166	0.00643777	0.0712348	GATA3;RSAD2;IDO1;IL4R;CD74;IL6;TNFSF4;RARA;NLRP3;XCL1;PRKCZ;CD86;NOD2;IL33
GO_NEGATIVE_REGULATION_OF_VIRAL_GENOME_REPLICATION	37	0.570667	1.73094	1.73094	0.00253165	0.0713059	APOBEC3H;ISG20;TNF;ADAR;EIF2AK4;CCL5;ILF3;PROX1;IFITM1;ZC3H12A;OAS3;LTF;OASL;RSAD2;IFITM3;PARK2;C19orf66;EIF2AK2;TNIP1;TRIM6;MX1;IFNB1;CCNK;IL28B;PLSCR1;VAPB;PARP10;HMGA2;BST2;IFITM2;APOBEC3G;RNASEL;APOBEC3C;APOBEC3A;VAPA;IFI16;IFIT1;SRPK2;SRPK1;ISG15;ZC3HAV1;BTBD17;APOBEC3F;OAS1;APOBEC3D;MAVS;INPP5K;FAM111A;SLPI
GO_ENERGY_COUPLED_PROTON_TRANSPORT_DOWN_ELECTROCHEMICAL_GRADIENT	20	-0.701414	-1.72982	1.72982	0.0035524	0.0591943	ATP5B;C16orf7;ATP5E;ATP5L2;ATP5G1;STOML2;ATP5J2;ATP6V0A2;ATP6V0A4;ATP5F1;TCIRG1;ATP5L;ATP5G2;ATP5EP2;ATP5D;ATP6V0A1;ATP5G3;ATP5C1;ATP5H;ATP5A1;ATP5O;ATP5J;ATP5I;ATP5S
GO_POSITIVE_REGULATION_OF_CELL_CELL_ADHESION	203	0.453165	1.72915	1.72915	0	0.0720543	ADA;FOXA1;DPP4;ITPKB;FLOT2;PIK3R1;HLX;BCL10;ANK3;CSK;IL2;HLA-DQA1;SOX2;KIF26B;IGF1;NODAL;GCNT2;CD6;CD46;ADAM8;HLA-DQB1;VTCN1;NCKAP1L;ZP4;IL12B;LEP;MALT1;PAK1;GRAP2;PTAFR;PIEZO1;HLA-DMB;SRC;PODXL;HLA-E;ICOS;LEF1;IL36B;RNASE10;AIF1;CXCL13;DNAJA3;CD244;ALOX15;XCL1;KIFAP3;CD40LG;IL12RB1;MYO10;PAK3;NCK1;SMAD7;CD47;PIK3CA;TNFRSF14;JAK3;HLA-DRB3;ITGA6;CCR2;CDC42;IL23R;CD24;PDPK1;HMGB1;IL6;IL1B;TRBC1;VNN…
GO_LYMPHOCYTE_CHEMOTAXIS	27	0.612895	1.72408	1.72408	0.00453515	0.0754517	CCL25;CCL23;CCL26;CCL19;CXCL10;XCL1;CCL3L3;CXCL11;CXCR3;CXCL13;CCL3L1;GAS6;CCL15;CCL3;PIK3CG;CCL20;CXCL16;CCL5;CKLF;CCL21;CCL22;CCL17;SAA1;XCL2;CCR2;CCL13;CCL8;PIK3CD;CCL2;CCL16;CCL24;CX3CL1;CCL11;CCL14;ADAM8;CCL4L2;CCL1;CCL18
GO_REGULATION_OF_INTERLEUKIN_17_PRODUCTION	21	0.656359	1.7221	1.7221	0.00430108	0.0763212	IL23R;TNFSF4;TGFB1;TLR4;PRNP;LY9;IL2;NOD2;IL12A;MYD88;IL21;IL15;IL36RN;FOXP3;SLAMF6;IFNG;TUSC2;IL23A;IL18;NCKAP1L;PRKCQ;IL12B
GO_REGULATION_OF_PROTEIN_MATURATION	71	0.519538	1.71803	1.71803	0	0.0792489	NOL3;CCBE1;PRKACA;A2M;RPS6KA2;PHB2;SNX12;MASP1;C7;SERPINE1;CD46;BIRC2;ADAM8;LRRK2;HPN;XIAP;NKD2;USP17L2;C5;THBS1;MDM2;C3;MFI2;CFH;LDLRAD3;CNTN2;PRKACB;C9orf46;KLKB1;C8G;GPR77;C4BPB;C4A;F12;CLEC3B;C2;BIRC7;TFR2;PHB;BIRC5;CFI;SUSD4;GAS1;CD59;C8B;CFP;RFX4;BIRC8;C6;BIRC3;SIRT4;C8A;PROS1;CPB2;C4B;MAGEA3;TMEM59;CR1;C9;BCL2L12;RNF139;GLG1;NLRC4;MYH9;C1QBP;INPP5B;CD55;CFB;IFT52;ASTL;SERPINF2;RHBDD1;PPP1R…
GO_POSITIVE_REGULATION_OF_RESPONSE_TO_EXTERNAL_STIMULUS	267	0.432655	1.71672	1.71672	0	0.0798546	PF4V1;RPS19;FFAR2;IL21;SUPT5H;SQSTM1;CALCOCO2;HRG;TLR3;BNIP3;DCN;TNFSF4;CCL2;ATG7;PF4;CYBA;PLG;FKBP1B;IL15;PDE2A;SPTLC2;EPM2A;CCL13;CCL4;CXCL1;IRG1;AZU1;HIF1A;TNF;C3AR1;PRKCA;CDH13;TRAF6;CXCL12;DSCAM;CMKLR1;HYAL2;CCL4L2;CXCL3;KDR;USP17L2;S100A8;TLR7;TIAM1;VEGFC;AGER;PDGFRB;IL33;EDN3;CX3CL1;CCL8;THBD;SCOC;F3;LARP1;RAC1;KLKB1;VEGFA;DEFB103A;CCL5;PIP4K2C;F12;OSMR;SNX4;IL4;RIPK2;TNFSF14;VAMP7;PUM1;GP…
GO_RESPONSE_TO_INTERFERON_GAMMA	104	0.496214	1.71431	1.71431	0	0.0814382	IRF4;IRF8;IFITM3;DAPK1;CCL15;CYP27B1;HLA-DRB1;SYNCRIP;TRIM68;EDN1;CXCL16;OAS3;GBP6;TRIM31;TRIM8;IFITM1;KYNU;NUB1;IRF9;CD86;CCL16;OAS1;CCL24;CCL7;IL23R;CITED1;CCL11;VCAM1;CAMK2G;GBP1;CCL18;IRF3;CAMK2A;MID1;AIF1;CCL26;HLA-E;DAPK3;CAMK2D;IFNGR2;IL12RB1;SP100;CCL3;XCL1;DNAJA3;SNCA;GCH1;EPRS;JAK2;JAK1;HLA-DRB3;TRIM5;XCL2;PRKCD;TRIM21;CCL14;HLA-DQA1;TRIM22;TDGF1;SLC11A1;GBP5;HLA-DQB1;SLC26A6;ADAMTS13;P…
GO_NEGATIVE_REGULATION_OF_PEPTIDASE_ACTIVITY	201	0.443449	1.71393	1.71393	0	0.0811256	SERPINA10;SPOCK3;IGBP1;CST5;SERPINB4;TIMP1;SERPING1;SERPINF2;USP47;SERPINA5;CASP8;KNG1;COL6A3;KAL1;IFI6;PROL1;DDX3X;SPINK1;PTTG2;ITIH4;MAGEA3;SPOCK1;C3P1;NGF;AGT;SERPINB8;NLRC4;CST11;SPINK14;PARK7;SERPINA2;TNFAIP8;CSNK2A1;DHCR24;CD109;POR;TIMP2;PAX2;BIRC8;SERPINF1;PROS1;SERPINA1;WFIKKN2;CST2;SERPINB10;BIRC5;SPINK13;SH3RF1;IL6;PIH1D1;ITIH6;CST9LP1;TRIAP1;CST6;CST7;SPINT1;TFAP2B;R3HDML;SERPINB11;GP…
GO_MRNA_3_END_PROCESSING	69	-0.536673	-1.71274	1.71274	0	0.0750648	THOC6;NCBP2;AHCYL1;NUDT21;ZC3H11A;THOC3;SYMPK;NCBP1;SRRM1;DDX39A;SRSF7;SRSF2;THOC2;SRSF1;THOC7;MAGOH;FIP1L1;CPSF1;WDR33;SRSF3;CSTF2T;PABPC1;CSTF2;CPSF7;SARNP;SRSF4;CDC40;PAPOLA;THOC4;LSM11;DHX38;SRSF11;THOC5;APP;GRSF1;CPSF3;DDX39B;CSTF3;PAF1;PNPT1;POLDIP3;THOC1;U2AF2;RNPS1;SRSF6;MTPAP;SSU72;PAPOLB;ZC3H3;POLR2D;ZNF473;TUT1;SLU7;CDC73;CSTF1;U2AF1;RBM8A;SLBP;PAPOLG;PABPC1L;LEO1;PCF11;CLP1;SRSF9;CPSF…
GO_POSITIVE_REGULATION_OF_MAST_CELL_ACTIVATION_INVOLVED_IN_IMMUNE_RESPONSE	12	0.74704	1.71257	1.71257	0.0133333	0.0816276	GAB2;VAMP7;SYK;FCER1A;FCER1G;FGR;IL13;SNX4;IL4R;ADORA2B;IL4;VAMP8;ZAP70
GO_POSITIVE_REGULATION_OF_MAST_CELL_ACTIVATION	14	0.728986	1.71104	1.71104	0.0128205	0.0822674	IL4;SNX4;IL4R;FCER1A;SYK;VAMP7;PVRL2;VAMP8;ZAP70;ADORA2B;CD226;IL13;FGR;FCER1G;NR4A3;GAB2
GO_DERMATAN_SULFATE_METABOLIC_PROCESS	13	0.75603	1.71022	1.71022	0.00867679	0.0825039	IDUA;DSE;DCN;NCAN;CHST12;CHST14;UST;DSEL;CSPG4;CSPG5;VCAN;BCAN;BGN
GO_REGULATION_OF_PEPTIDYL_SERINE_PHOSPHORYLATION_OF_STAT_PROTEIN	16	0.697816	1.7102	1.7102	0.011236	0.0818903	LIF;IFNA1;IFNB1;IFNA13;IFNG;IFNE;IFNA7;GFRA2;IFNA14;IFNK;IFNA8;IFNA2;IFNW1;IFNA5;IFNA16;IFNA17;IFNA6;IFNA10;IFNA4;RET;IFNA21
GO_PROTEIN_N_LINKED_GLYCOSYLATION	72	0.510662	1.70938	1.70938	0.00475059	0.0819768	OSTC;MAN1B1;DERL3;MGAT4C;ALG6;ENTPD5;MGAT4A;ST6GAL2;ST8SIA2;MOGS;PGM3;MCFD2;TMEM165;ST6GALNAC3;GNPTAB;EDEM2;DPAGT1;KCNE1;FUT8;ALG12;MGAT3;MAN1C1;ST3GAL2;EDEM3;MGAT4B;STT3B;MGAT5B;B4GALT7;ST3GAL1;MAN2A2;CCDC126;DPM1;RPN2;GNPTG;SYVN1;ST6GALNAC4;UBE2G2;ST8SIA4;DPM2;MAN1A1;ST6GAL1;STT3A;DDOST;ST3GAL3;DPM3;LMAN1;ST8SIA3;UBE2J1;MGAT2;ST3GAL5;ST3GAL6;ST6GALNAC5;ST3GAL4;DOLPP1;ST6GALNAC2;ST6GALNAC1;EDEM1…
GO_POSITIVE_REGULATION_OF_TOLL_LIKE_RECEPTOR_SIGNALING_PATHWAY	19	0.666252	1.70808	1.70808	0.0111359	0.0824745	CYBA;LTF;TLR2;LBP;FLOT1;TIRAP;PELI1;PTPN22;HMGB1;RSAD2;CAV1;TLR3;TICAM2;TLR5;NR1H3;F2RL1;WDFY1;TLR9;PIK3AP1
GO_PHAGOCYTOSIS_ENGULFMENT	17	0.692677	1.70752	1.70752	0.00641026	0.082332	VAMP7;IGLC6;IGHV1OR21-1;GSN;IGHD;RAC1;IGHG3;MFGE8;IGHA2;TRDC;MYH9;IGLC1;IGHA1;IGLL1;THBS1;IGHG1;FCER1G;ELMO1;AIF1;BIN2;IGHV4OR15-8;FCGR1A;IGHG2;XKR8;IGKC;IGLC2;IGLC7;DOCK1;IGHM;IGLC3;BECN1;IGHG4;IGHV3-23;GULP1;IGLL5;IGHE;ABCA1;TREM2
GO_TAXIS	414	0.412016	1.70612	1.70612	0	0.0829344	TYMP;CCL5;VEGFA;ZNF280C;RAC1;CCL20;IL4;PTPRJ;PLXNC1;CALCA;IFNG;FER;GBF1;LGALS9;ISL2;FCER1G;NOV;S100A12;SEMA6D;NGFR;TGFB2;CCL25;TREM1;SLIT2;SPN;IL17RC;NTRK1;PARVA;GAS6;FPR1;SFTPD;CCL4L2;OPHN1;DCC;FGF7;APP;CORO1A;CXCL3;PRKCQ;CHL1;PDGFRB;VEGFC;PLA2G1B;S100A8;C5;ITGB3;RALA;CX3CL1;EDN3;CCL8;GPR44;ATOH1;VAX1;EFNA3;CCRL2;NRG1;CCL13;GRB2;POU4F3;PTPRM;HOXA2;C3AR1;AZU1;CCL4;XCR1;CXCL1;RAB13;PLXNA1;PLXNA2;I…
GO_RESPONSE_TO_INTERFERON_ALPHA	19	0.659616	1.70519	1.70519	0.0116009	0.0830345	IFNAR1;STAR;GAS6;MX2;KLHL20;OAS1;TPR;IFITM3;IFNAR2;AXL;EIF2AK2;ENTPD2;LAMP3;ADAR;BST2;IFIT3;GATA3;IFITM2;IFIT2;IFITM1
GO_REGULATION_OF_PHOSPHOLIPASE_A2_ACTIVITY	10	0.785961	1.70487	1.70487	0.00660793	0.0826734	PLA2R1;EGFR;PLA2G1B;ANXA1;ANXA8;ANG;AGTR1;PPT1;NMUR2;CAMK2B;LRP1
GO_RESPONSE_TO_BACTERIUM	415	0.415146	1.70373	1.70373	0	0.0831366	SBNO2;FMO1;PRB3;NR1D1;CD14;AZU1;TNF;LTC4S;CXCL1;IRG1;ABCC8;HLA-B;PAF1;NOS2;LOXL1;SPACA3;VIP;IGHA1;CFP;CCR5;LEAP2;FGB;MICA;H2BFS;IGKV3-20;DEFA3;CAV1;TLR6;PLSCR4;IGLL5;CD4;CCL2;RELT;DUSP10;ERBB2IP;DEFA1;LTBR;HNRNPA0;PTGFR;BPIFA2;XBP1;RIPK2;IFNG;CNR2;FER;FCER1G;S100A12;MPO;NGFR;STAR;HIST1H2BG;HLA-DRB5;MAPKAPK3;SFTPD;LYZ;APP;NOTCH1;S100A8;PLA2G1B;DEFB129;CD27;F3;STAB1;MYD88;CXCL16;EDN1;DEFB104B;GBP6;…
GO_PLATELET_ACTIVATION	138	0.46255	1.70372	1.70372	0	0.0825341	CD9;LCP2;SYK;TRPC7;ACTB;COL1A2;LCK;LYN;CLEC1B;STXBP3;MYL9;GP5;GNA15;LAT;DGKD;PRKCE;MERTK;MYL12A;PRKCA;DGKQ;STXBP1;COL3A1;DGKK;GP1BB;HRG;TLN1;GNA12;P2RY12;PF4V1;FGA;FGB;HBB;PF4;DGKH;PTPN6;F8;TREML1;AKT1;FYN;VAV3;ARRB2;PRKCH;GNB1;ACTG1;GP1BA;RAC1;DGKG;CD40;ILK;DGKA;GNAQ;C6orf25;ITPR2;GAS6;PDPN;GP6;FCER1G;DGKI;TYRO3;F2RL3;GNG2;FGG;PRKCQ;ITGB3;SRF;RHOA;TRPC6;CX3CL1;AXL;SLC7A11;MAPK3;DGKE;TSPAN32;F2R;…
GO_REGULATION_OF_T_CELL_PROLIFERATION	120	0.473461	1.70325	1.70325	0	0.0823492	PYCARD;DLG1;EFNB1;IL12A;HLA-DRB1;LILRB2;HAVCR2;TGFB1;IL27;CD86;IGFBP2;PLA2G2D;IL10;IL6ST;CD59;CD209;ZP3;EPO;TNFSF9;IL23R;CD24;IL6;HMGB1;IL1B;PYDC1;STAT5B;RASAL3;BTN2A2;RAC2;IL18;IDO1;VCAM1;BMP4;DNAJA3;CD244;XCL1;CTNNB1;CD40LG;CLEC4G;IL12RB1;HLA-E;RIPK3;AIF1;SOS1;CASP3;JAK3;TNFRSF14;HLA-DRB3;CCR2;TNFSF18;NCK1;IL2;IGF1;PDE5A;PRNP;NCKAP1L;ZP4;KIAA0922;IL12B;LEP;HLA-DMB;CD6;CD46;VTCN1;MARCH7;CDKN2A;C…
GO_REGULATION_OF_PHOSPHOLIPASE_C_ACTIVITY	39	0.552993	1.70119	1.70119	0.00719425	0.0833701	ITK;NMUR1;ADRA1A;LPAR1;ANG;FGF2;ABL1;BICD1;CALCR;HTR2B;S1PR4;PTAFR;RASGRP1;AVPR1B;PDGFRB;RASGRP4;AGT;ESR1;FLT1;SELE;PDGFRA;ADCYAP1R1;GNA15;GNAQ;LPAR2;PRKCE;EGFR;PLCB2;AVPR1A;HTR2A;GPR55;FGFR1;EDNRA;TXK;KIT;PRKCD;ARHGAP6;C5AR1;ABL2
GO_REGULATION_OF_T_HELPER_1_TYPE_IMMUNE_RESPONSE	21	0.653719	1.701	1.701	0.00668151	0.0829411	CD80;IL4R;IL27RA;SLC11A1;ANXA1;IL33;JAK3;IL12B;SOCS5;RIPK2;CCR2;IL23A;IL23R;TNFSF4;HAVCR2;HLX;NLRP10;IL27;CCL19;IL1RL1;XCL1;IL12RB1
GO_REGULATION_OF_LEUKOCYTE_DIFFERENTIATION	210	0.441458	1.7004	1.7004	0	0.0829007	CCL3;ZBTB7A;IL12RB1;MAFB;LTF;BMP4;CTNNB1;TRIB1;KLF10;IL36B;LILRB4;OGT;LEF1;PCID2;SOD1;SOS1;JAK3;IKZF3;HCLS1;FOS;IFNA2;TNFSF18;CSF1R;CUL4A;PRDM1;IL2;CLPTM1;ACIN1;PIK3R1;HLX;NME1;CSF1;ADA;ITPKB;IFNB1;IL3;NCKAP1L;TOB2;IL12B;KIAA0922;TJP2;CD46;FOXN1;ADAM8;TLR4;RB1;PPARGC1B;CTNNBIP1;PGLYRP2;IL12A;IRF4;DTX1;IL27;C1orf177;GNAS;TGFB1;LILRB2;PTPN2;APCS;CASP8;CD86;INHBA;TFE3;LILRB3;ZNF675;GPR55;BCL6;SIGLEC…
GO_AMINOGLYCAN_CATABOLIC_PROCESS	63	0.513468	1.69967	1.69967	0	0.0829568	SDC3;SLC9A1;LYVE1;NCAN;KIAA1199;CHI3L2;HEXB;HYAL3;PGLYRP1;CD44;GPC1;GPC2;HEXA;SPACA3;HYAL2;PGLYRP2;FMOD;CTBS;SGSH;TGFB1;SDC2;IDS;CSPG4;CSPG5;CHIT1;HGSNAT;BGN;GLB1;CHID1;OVGP1;HYAL1;VCAN;BCAN;FGF2;HPSE;ARSB;NAGLU;DCN;STAB2;PGLYRP4;CHP;LUM;CHI3L1;SDC4;GPC5;OGN;HMMR;HSPG2;PRELP;GPC3;OMD;LYG1;SDC1;PGLYRP3;LYG2;ACAN;CHIA;GPC4;AGRN;HPSE2;GUSB;GALNS;KERA;FUCA1;GPC6;IDUA;HYAL4;GNS
GO_INTERFERON_GAMMA_MEDIATED_SIGNALING_PATHWAY	44	0.564647	1.699	1.699	0.00245098	0.0829353	HLA-G;JAK1;HLA-DQB2;JAK2;TRIM62;PRKCD;HLA-H;ICAM1;TRIM5;HLA-DRB3;IFNG;HLA-E;IRF1;HLA-DRB5;IFI30;MT2A;HLA-DPA1;SP100;IRF7;IRF5;CAMK2D;TRIM34;HLA-F;IFNGR2;STAT1;HLA-DQA2;HLA-DQB1;IFNGR1;HCK;TRIM38;HLA-C;HLA-DRB4;CAMK2B;PTAFR;IRF2;TRIM25;TRIM22;HLA-DQA1;TRIM21;TRIM31;TRIM8;CD44;OAS3;TRIM26;TRIM68;IRF9;OAS2;B2M;OASL;IRF8;HLA-B;IRF4;CIITA;FCGR1B;PML;HLA-DRB1;IRF6;HLA-DRA;GBP1;HLA-DPB1;GBP2;CAMK2G;VCAM…
GO_ENDOCYTOSIS	440	0.41007	1.69894	1.69894	0	0.0824372	CDC42;IGLC6;INPP5F;CLEC4F;SSC5D;PRKCD;MARCH2;SNX10;RAMP3;CD47;SNX9;CD81;CD5L;MYO10;NCK1;RAB20;IGHA2;CRK;SNCA;SH3GL3;ELMO1;CYTH2;ARRB1;SRPX;SRC;RABEP1;RAB39;SORL1;C9orf11;PAK1;IGKV2-40;ITGB2;DLL1;CLTC;SLC9A3;DENND1A;PLD2;PRSS12;HCK;NCKAP1L;MAPK1;MAPKAPK2;PLCG2;PIK3C2A;IGKC;SNX1;RABEPK;SLC11A1;FCGR2A;CD6;PTGER3;ELANE;ITGB1;SCRIB;TMEM175;CALR;APOE;CALY;ENPP3;VLDLR;IL8;P2RX7;LOXL2;DOCK2;PIK3R1;CDC42S…
GO_GLUTATHIONE_DERIVATIVE_METABOLIC_PROCESS	21	-0.673568	-1.69877	1.69877	0.00347222	0.089134	GSTM5;GSTA1;GSTM1;AKR1A1;GSTO2;GSTA4;GSTM4;GSTK1;MGST3;GSTZ1;GSTM3;GSTT2B;HPGDS;GSTO1;MGST1;GSTT1;GSTA3;GSTA2;GSTP1;MGST2;GSTM2;ESD
GO_COMPLEMENT_ACTIVATION_ALTERNATIVE_PATHWAY	11	0.77514	1.69874	1.69874	0.0160183	0.0820117	C9;C3;C8G;C7;CFP;CFB;C8B;C5;VSIG4;CFD;CFH;CFHR5;C8A
GO_MICROGLIAL_CELL_ACTIVATION	11	0.778758	1.69854	1.69854	0.00688073	0.0816009	CLU;IL13;IL4;JUN;TLR3;AIF1;CX3CL1;TLR7;TLR8;SNCA;AZU1;CX3CR1
GO_REGULATION_OF_LEUKOCYTE_APOPTOTIC_PROCESS	71	0.507874	1.6963	1.6963	0	0.0828298	LGALS16;BCL6;FNIP1;CD74;LYN;IL10;LGALS13;MIF;BTK;HIF1A;CCL19;TSC22D3;ST6GAL1;ZC3H8;CD274;CXCL12;NFKBID;MERTK;CDKN2A;NOD2;PIP;IDO1;HCAR2;SELS;PDCD1;TCP1;FAS;CD3G;BAX;LGALS3;LGALS14;RAPGEF2;SLC46A2;NR4A3;FADD;SIRT1;HSH2D;CCL21;CCL5;FOXP1;KITLG;HCLS1;DOCK8;RORC;JAK3;BIRC7;ANXA1;RIPK3;SLC39A10;FCER1G;LGALS9;TGFB2;GIMAP8;MEF2C;RAG1;IRF7;PRELID1;GAS6;BMP4;GPAM;CCR7;ADAM8;IRS2;PRKCQ;NOC2L;PTEN;TP53;ITPK…
GO_RESPONSE_TO_STEROL	23	0.639539	1.69545	1.69545	0.0116009	0.0829481	LRP8;C18orf26;AACS;TGFBR1;CCL3;RORA;ABCA1;TGFB1;PMVK;SMO;ACP5;RORC;INHBA;HMGCS1;OSBPL7;MLC1;SMAD2;CYP7A1;LRP6;GPLD1;TGFBR2;CCL5;CCR5;PTCH1
GO_REGULATION_OF_ALPHA_BETA_T_CELL_ACTIVATION	62	0.516173	1.69541	1.69541	0	0.0824492	CD55;NKAP;IL12A;IRF4;IL27;CCL19;C10orf54;CD86;FOXP3;RC3H1;SYK;IL23A;SHH;CD83;BCL6;AP3B1;CD28;RARA;IL23R;TNFSF4;ITCH;IL6;HMGB1;HLA-A;CD3E;RASAL3;SOCS5;IL18;CD80;EBI3;ZBTB16;GATA3;TGFBR2;PRKCZ;HFE;XCL1;CD244;GLI3;IL12RB1;AP3D1;HLA-E;IRF1;LGALS9;ANXA1;TNFRSF14;JAK3;NLRP3;IFNG;RIPK2;CCR2;TNFSF18;IL4;CD300A;SASH3;IHH;ZAP70;ADA;LILRB1;ITPKB;HLX;NCKAP1L;AGER;PRKCQ;IL12B;PNP;MYB;IL4R;HSPH1
GO_REGULATION_OF_CD4_POSITIVE_ALPHA_BETA_T_CELL_ACTIVATION	36	0.578238	1.69366	1.69366	0	0.0832693	IL27;CCL19;IRF4;LGALS9;CD55;XCL1;PRKCZ;IL12RB1;TNFSF18;IL4;BCL6;SASH3;CD83;JAK3;CD86;C10orf54;ANXA1;IL23A;RIPK2;IFNG;RC3H1;FOXP3;NLRP3;IL6;HMGB1;TNFSF4;IL23R;HLX;RARA;IL4R;CD80;GATA3;IL12B;PRKCQ;AGER;NCKAP1L;MYB;SOCS5
GO_POSITIVE_REGULATION_OF_MYELOID_LEUKOCYTE_MEDIATED_IMMUNITY	16	0.702076	1.69298	1.69298	0.0134228	0.0832975	STX4;FGR;FCER1G;IL13;ADORA2B;VAMP8;ZAP70;C3;GAB2;FCER1A;SNX4;IL4R;IL4;STAP1;PTAFR;VAMP7;SYK;F2RL1
GO_REGULATION_OF_ADAPTIVE_IMMUNE_RESPONSE	108	0.4785	1.69254	1.69254	0	0.0831246	IL7R;PRKCZ;IL1RL1;HFE;XCL1;PPP3CB;ALOX15;EXOSC3;IRF7;IL12RB1;MEF2C;CD40;CLEC4G;SPN;UNG;PVR;TNFSF13;LTA;C3;HLA-E;CLCF1;FCER1G;IRF1;RIPK3;RSAD2;WAS;NLRP10;MAP3K7;ANXA1;JAK3;NCR3;NLRP3;IFNG;IL20RB;RIPK2;CCR2;TNFSF18;SUPT6H;IL4;C4BPB;TRAF2;STX7;IL27RA;IFNA2;SASH3;FCER1A;TRPM4;IL2;SLAMF1;P2RX7;ADA;LILRB1;APLF;FCER2;FZD5;TRIM27;NDFIP1;HLX;AGER;IL33;PRKCQ;IL12B;IFNB1;MALT1;TNFAIP3;IL4R;MSH6;SLC11A1;PYCA…
GO_NEGATIVE_REGULATION_OF_LEUKOCYTE_MEDIATED_IMMUNITY	37	0.563855	1.69163	1.69163	0	0.0832967	SUSD4;ARRB2;LILRB1;HLA-A;TAP1;NDFIP1;HMOX1;PTPN6;SLAMF1;MICA;CEACAM1;RABGEF1;BST2;FOXF1;IFNB1;CR1;HLA-E;HAVCR2;PTPRC;LGALS9;HLA-B;IL7R;THOC1;SERPINB9;XCL1;HFE;PPP3CB;IL13RA2;SPN;CLEC4G;C4BPB;C4BPA;CD300A;CD84;ABR;SERPINB4;BCL6;IFNA2;C10orf54;FOXJ1;IGF2;JAK3;DUSP22;FOXP3;IL20RB;BCR;CCR2
GO_LIPID_OXIDATION	68	-0.530479	-1.68883	1.68883	0	0.099376	GCDH;IVD;PEX7;AMACR;CRAT;CYGB;CPT1B;ACADM;ECI1;SCP2;ACOX3;ECI2;ECHS1;HADH;ACADSB;ACADS;PEX13;MAPK14;ECH1;SLC27A2;ADIPOR1;HADHA;ACADL;LEP;CROT;PPARG;BDH2;ETFDH;PPARD;PPARGC1A;ACADVL;ACAD8;ADIPOQ;ALOX12;ABCD1;SESN2;ACAD11;ACOX1;PHYH;ACOX2;PLA2G7;HAO2;ADIPOR2;ACAD10;DECR1;HAO1;NUDT19;PRKAA1;SLC25A17;HACL1;ACOXL;ETFB;HADHB;ADH7;ETFA;ACOT8;ACSM1;POR;ALDH3A2;HSD17B4;CYP4V2;ABCD2;ACAD9;PEX2;ABCD3;EHHADH…
GO_RNA_CATABOLIC_PROCESS	206	-0.452575	-1.68705	1.68705	0	0.0995122	LSM2;SMG8;PAN3;UBA52;CNOT3;NCBP1;RPS5;RPS16;POP1;RQCD1;RPL11;RPS4X;LSM6;EXOSC1;MRTO4;SMG1;PPP1R8;EXOSC3;RPL24;RPL17;NCBP2;ZFP36;RPL27A;RPL31;RPS11;WIBG;CSDE1;CNOT6;PATL1;RPS6;RPL13A;RPL23A;RPL6;PRPF18;RNASEH1;RPL36;RPL18;FEN1;EXOSC8;RPL14;CNOT1;SKIV2L2;RPS27A;KHSRP;ZCCHC6;RPL22;DIS3;RPL9;LIN28B;NANOS2;POLR2G;SMG7;POLR2D;LSM1;TUT1;LSM7;CNOT7;OAS2;EXOSC10;RC3H1;RPS25;GSPT2;RPL15;RPS2;RPS12;CNOT6L;S…
GO_REGULATION_OF_B_CELL_PROLIFERATION	54	0.521143	1.68682	1.68682	0.002457	0.0868533	IL2;IL5;WNT3A;CHRNB2;AHR;PRDM1;ATM;TNFRSF4;CTLA4;ADA;MNDA;PELI1;NFATC2;VAV3;NCKAP1L;TNFRSF13C;IL7;BST1;TNFSF13B;CDKN1A;PAWR;IRS2;IL21;INPP5D;CDKN2A;TCF3;MEF2C;TLR4;TIRAP;CD40;GPR183;TNFRSF13B;IL13;CLCF1;PTPRC;SLC39A10;MZB1;TICAM1;CARD11;CASP3;IKZF3;MIF;RC3H1;IL10;IL4;CD81;LYN;PKN1;CD300A;CD74;BCL2;CD38;TNFRSF21;BCL6;SASH3
GO_DENDRITIC_CELL_DIFFERENTIATION	31	0.590833	1.68522	1.68522	0.00462963	0.0875116	CCL19;GATA1;IRF4;LGALS9;TGFB1;TRAF6;FLT3;GAS6;BATF2;BATF3;TM7SF4;LYN;IL4;F2RL1;AZI2;RELB;BATF;CD86;SPI1;DHRS2;TREM2;LILRB1;AXL;TNFSF9;PSEN1;LTBR;CCR7;TGFBR2;PRTN3;UBD;CSF2;RBPJ;CAMK4
GO_REGULATION_OF_VIRAL_ENTRY_INTO_HOST_CELL	25	0.622098	1.68379	1.68379	0.00484261	0.0881978	TRIM5;SNX3;TRIM38;GSN;TMPRSS2;MID2;P4HB;APCS;PTX3;TRIM8;IFITM1;TRIM10;TRIM31;IFNA2;TRIM11;IFITM2;TRIM62;TRIM26;LGALS1;FCN3;HS3ST5;TRIM25;TRIM21;MRE11A;FCN1;PVRL2;IFITM3;LGALS9
GO_MACROMOLECULAR_COMPLEX_DISASSEMBLY	175	-0.460316	-1.68332	1.68332	0	0.102035	DNAJC6;MRPL16;ARID2;CHMP1B;IST1;MRPL20;MRPS18B;SET;AXIN1;MRPS18C;MRPL15;MRPL52;GFM2;MRPS31;MCTS1;HDAC6;GADD45GIP1;DVL1;SYNJ1;MICAL3;GSPT2;SMARCE1;FZD2;MRPL46;MRPS6;MRPS9;STMN1;NRG1;MTRF1L;AKAP5;MRPS25;SMARCC1;MRPL49;MRPL19;MRPS28;EIF2D;VTA1;KIF24;MRPS17;CAV1;PEX14;MRPL11;VPS4B;MRPL4;MRPS34;VPS4A;MRPL2;MRPL38;SMARCD3;NAPA;MRPS33;MRPL34;KIF19;MRPS27;MRPL30;MRPS21;KIF14;NCKAP5L;MTRF1;MTIF2;WNT8B;KIF…
GO_PURINE_NUCLEOSIDE_MONOPHOSPHATE_BIOSYNTHETIC_PROCESS	52	-0.559434	-1.67995	1.67995	0	0.104231	ATP5J2;STOML2;ATP5L2;ATP5E;PKM2;C16orf7;PRTFDC1;PKLR;ADK;TCIRG1;IMPDH2;GBAS;ATP5F1;ATP6V0A2;AK3;PRKAG2;AK2;AMPD1;TGFB1;ATP5EP2;AKD1;AMPD2;APRT;ATP5G2;ATP5J;ATP5I;ATP5A1;CHCHD10;AMPD3;ATP5C1;HPRT1;ATP5G3;ATIC;AK5;ATP6V0A1;ATP5G1;PRPS1;ATP5B;PPAT;IMPDH1;ATP5L;ADSSL1;AK4;ATP6V0A4;LDHC;ADSL;ADA;GMPS;ADSS;SURF1;SLC25A13;ATP5O;ATP5S;AK1;ATP5H;ALDOA;PFAS;LHPP;PAICS;C11orf83;ATP5D;GART
GO_POSITIVE_REGULATION_OF_ANTIGEN_PROCESSING_AND_PRESENTATION	13	0.724641	1.67987	1.67987	0.0133929	0.0908363	TAP2;ABCB5;TAP1;CCL19;PYDC1;TREM2;ABCB1;PYCARD;NOD2;CCL21;CCR7;SLC11A1;ABCB4;CD74;ABCB9;NOD1
GO_CELLULAR_RESPONSE_TO_EXOGENOUS_DSRNA	11	0.769227	1.67745	1.67745	0.00659341	0.0924299	TMEM173;CAV1;TLR3;COLEC12;MAVS;MB21D1;FLOT1;IFIT1;IFNB1;MUL1;ZC3HAV1;RALB
GO_REGULATION_OF_INTERLEUKIN_1_PRODUCTION	50	0.540654	1.67679	1.67679	0.00240964	0.0925375	TNFAIP3;MEFV;ISL1;PYDC2;CASP5;CCR7;NLRP2;CARD8;WNT5A;P2RX7;IFI16;IFNAR1;ERRFI1;PANX1;ARRB2;SMAD3;HMGB1;AIM2;PYDC1;NOD1;SAA1;AZU1;ANXA1;NLRP3;GHRL;CCR2;IFNG;CALCA;F2R;FOXP1;S1PR3;CCL20;IL10;HDAC2;SPHK1;ZC3H12A;JAK2;NLRP1;PTGER4;NLRP2P;GAS6;PYCARD;NOD2;APOA1;PML;CASP1;GHSR;CCL3;GSTP1;NLRP12;TLR4;GSDMD;HAVCR2;HSPB1;TRIM16;LGALS9;CCL19;ACP5
GO_OUTFLOW_TRACT_MORPHOGENESIS	56	-0.547574	-1.67567	1.67567	0.00330579	0.108479	TBX1;PITX2;GATA6;FOLR1;VEGFA;NPY1R;MSX2;WNT11;SOX17;ZFPM2;HIF1A;FZD2;CLDN5;ZFPM1;ATF2;SIX1;TBX3;HAND2;JAG1;SOX11;JUN;TWIST1;SFRP2;PLXND1;PARVA;NPY2R;SOX18;FZD1;ILK;MEF2C;RYR1;DHRS3;FGF8;EYA1;HEY2;CITED2;FGFR2;RARB;NIPBL;RBPJ;GJA5;ISL1;TBX2;DVL3;DVL2;NKX2-5;SEMA3C;HEYL;TBX20;NPY5R;WNT5A;FOXH1;HES1;NEDD4;SEC24B;RARA
GO_ESTABLISHMENT_OF_PROTEIN_LOCALIZATION_TO_ENDOPLASMIC_RETICULUM	99	-0.49755	-1.67564	1.67564	0	0.106535	SRP14;RPL9;RPL22;RPLP1;RPL41;RPL36A;RPL35A;RPS25;RPLP0;RPL3;RPLP2;RPS8;SEC61G;SEC61A1;RPL26;RPL3L;RPS26;RPS10;RPL30;RPS2;SEC62;RPS17;RPS12;RPL15;FAU;RPL23;RPS13;RPL35;CHMP4B;RPL21;RPL13;RPS19;RPL19;RPSA;SRP19;SRP9;RPS3A;RPL26L1;SPCS1;RPL7A;RPL18A;RPS20;RPS27;RPL27;RPL37;RPS29;RPS14;RPL32;RPL29;RPL28;RPS7;RPS3;RPL38;SRPRB;RPL10;SRP68;UBA52;CHMP4A;RPS24;RPL12;RPL4;RPS16;RYR2;RPS5;SEC63;RPS9;RPL5;RP…
GO_NCRNA_METABOLIC_PROCESS	480	-0.418894	-1.67445	1.67445	0	0.106418	RPS8;RPRD1B;RRNAD1;TDRKH;THG1L;DDX52;URM1;NHP2L1;CDKN2A;DARS2;UTP11L;POLR2F;POLR2A;OBFC2A;AARSD1;RPL22;SMAD1;SENP3;DALRD3;DICER1;RPS20;TRNT1;GTF2F1;WDR4;PIWIL2;METTL19;RPS14;ISG20L2;RPL28;NGDN;BMS1;TAF5;RPL35;INTS1;RPP14;RPP40;EXOSC6;RPS19;FTSJ2;TEX10;RPS4X;TARBP1;SNAPC1;C2orf49;NOP10;YRDC;NHP2;TSEN2;C7orf60;NOP58;SRFBP1;TAF11;PPA2;RPS27A;TRMT2B;KIAA0947;HEATR1;RPL7L1;RPL31;NOP14;TSEN34;CCNK;ELL2…
GO_HYDROGEN_TRANSPORT	125	-0.473137	-1.67385	1.67385	0	0.105379	ATP6V0E2;COX8C;UQCRC1;COX4I2;SLC9A3;SLC9A5;COX7A1;ATP1A2;SURF1;SLC36A1;SLC25A14;ATP5S;ATP5O;ATP6V0D1;ATP5D;SLC9A4;NNT;ATP5E;C16orf7;ATP1A1;UQCRQ;SLC35A4;COX4I1;SLC15A3;SLC2A13;ATP6V0A1;ATP5G3;ATP6V0E1;ATP5G1;SLC2A10;SLC4A11;ATP4A;COX8A;UQCRHL;COX7B;ATP6V1G2;SLC46A1;SLC35A3;UCP3;SLC2A12;SLC23A2;COX6C;ATP6V1A;SLC4A10;NOX1;COX7A2L;STOML2;ATP5J2;COX6B1;HVCN1;ATP5F1;SLC9A1;COX7A2P2;ATP5EP2;ATP6V0D2;SL…
GO_POSITIVE_REGULATION_OF_LEUKOCYTE_DEGRANULATION	16	0.686327	1.6716	1.6716	0.00702576	0.0966852	IL4R;SNX4;IL4;FCER1A;AP1G1;PTAFR;SYK;VAMP7;F2RL1;IL13;ADORA2B;VAMP8;ZAP70;STX4;FCER1G;FGR;LAMP1;GAB2
GO_MAMMARY_GLAND_EPITHELIAL_CELL_PROLIFERATION	12	0.747249	1.67115	1.67115	0.0171674	0.0964473	BTRC;CCND1;MAPK1;STAT6;EPHA2;MED1;WNT5A;ID2;ESR1;TNFSF11;AREG;CEBPB
GO_POSITIVE_REGULATION_OF_ACUTE_INFLAMMATORY_RESPONSE	28	0.602253	1.66994	1.66994	0.002457	0.0970601	ZP3;NPY5R;CNR1;FFAR3;CREB3L3;PLA2G4A;IL6;C3;FCER1G;TAC1;IL1B;TNF;CCR2;F12;PTGER3;OSMR;PIK3CG;PTGS2;FFAR2;ADAM8;TNFSF11;OSM;IL6ST;CCR7;FCER1A;TNFRSF11A;KLKB1;CCL5
GO_RESPONSE_TO_PROTOZOAN	19	0.652724	1.66666	1.66666	0.0119332	0.0997928	VTCN1;SLC11A1;BATF2;IL4R;IL10;IL4;IFNG;BATF;IL12B;LYST;IRF4;HRAS;IRF8;TSPAN32;IL6;BCL3;SPN;CD40;IL12A;CLEC7A
GO_REGULATION_OF_INTERLEUKIN_6_BIOSYNTHETIC_PROCESS	16	0.685886	1.6659	1.6659	0.0111607	0.0998838	TLR1;INPP5D;FOXJ1;PTAFR;IFNG;GHRL;CEBPB;TRAF6;EREG;IL17F;TLR6;IL1B;CARD9;TIRAP;NLRP12;GHSR
GO_CHEMOKINE_MEDIATED_SIGNALING_PATHWAY	54	0.522593	1.66513	1.66513	0.00241546	0.100073	CCL18;CXCL9;CCR3;CCL1;CXCR2;PF4V1;CCR5;CX3CR1;PF4;CCL11;CCL24;CCL16;CCBP2;CCL7;CCR8;CCL2;CCL13;CCL22;CXCL1;XCR1;CCL4;GPR17;CXCL12;CCRL1;CCL15;CXCL11;CMKLR1;CXCR3;CXCR6;MPL;CCL19;CCR4;CXCL10;CXCL5;CCL23;CXCL6;CXCL3;CCR6;CCL4L2;CCR7;CCR1;PPBP;GPR75;CCR10;CCL14;CXCR5;CXCR4;CXCR7;CCRL2;IL8;CX3CL1;CXCR1;CCL8;CIB1;CCR9;CXCL2;CCR2;CCL17;PTK2B;XCL2;CCL5;CCL21;DARC;CCL20;THPO;CCL3;XCL1;CCL3L3;CXCL13;CCL3L…
GO_FLAVONOID_METABOLIC_PROCESS	14	-0.725509	-1.66464	1.66464	0.00522648	0.116675	UGT2A3;POR;UGT2B10;CYP1A1;UGT3A2;UGT1A8;UGT1A6;UGT1A5;UGT8;UGT1A10;UGT1A3;SULT1B1;SULT1A1;UGT2B15;UGT2B7;UGT2B28;UGT1A1;UGT2A1;UGT1A9;KEAP1;UGT2B4;PPARGC1A;UGT3A1;UGT1A4;UGT1A7;SULT1A3;UGT2B17;UGT2B11
GO_SMALL_MOLECULE_CATABOLIC_PROCESS	304	-0.434731	-1.66405	1.66405	0	0.115395	CPT1A;NUDT5;CPT1C;DLD;PRODH2;GLUD2;GPI;ABCD3;FUT4;MCEE;BCAT1;HPD;GLB1;PEX2;PRHOXNB;HK2;ACOXL;PNKD;NAGK;CRABP1;DLST;DECR1;ACAD10;NOS2;MCCC1;NUDT19;HAO1;SRD5A3;MT3;FUT6;SYNJ1;ACOX1;ACAD11;CYP46A1;CYP39A1;ALDH5A1;PKM2;AASS;ADIPOQ;HOGA1;ABCD1;PLA2G15;GSTZ1;ALDH1A1;GLYCTK;CDO1;OXCT2;PRODH;CYP26A1;NTSR1;AKR1C3;ESD;TDH;BDH1;CYP4F12;TAT;AFMID;MTHFS;PCBD1;CYP4F3;AHCY;HIBADH;ALDOC;CYP7A1;ECH1;CYP4F11;PFKFB…
GO_SINGLE_ORGANISM_CELL_ADHESION	422	0.397518	1.66173	1.66173	0	0.102697	FERMT3;ITGA2B;ATP7A;SEMA4A;TNFRSF4;ICAM4;ADAM9;CD34;ITGAV;CSTA;ADA;ITPKB;ITGB5;FZD5;DDOST;MALT1;LEP;PLEK;NLGN2;SRGAP2;RAPGEF1;FOXN1;NLGN4Y;ADAM8;RHOH;BVES;DNAJA3;CTNNB1;NCSTN;DSG4;FIBP;CCND3;MAFB;TNIP1;CAMSAP3;PLEKHA7;ANXA9;PTPN22;ICOS;HLA-E;APOA4;RNASE10;TTYH1;RIPK3;NTN1;ZFP36L1;COL8A2;SOX9;ZAN;FLNA;IFNA1;BRAF;MEGF10;NLGN3;NEGR1;IFNA14;NINJ2;DLG5;CDH1;WNT3A;CDHR2;NLRC3;ZFP36L2;IFNW1;AMICA1;PVRL3…
GO_REGULATION_OF_RECEPTOR_INTERNALIZATION	36	0.560691	1.65937	1.65937	0.00222717	0.104712	SFRP4;GREM1;ARRB2;AHI1;SCYL2;ATXN2;DRD2;CD63;SYNJ2BP;WNT3A;DLG4;ATAD1;PICK1;HAMP;LRRTM1;SDCBP;PLCG2;PCSK9;LRRTM2;RSPO1;ANGPT1;NTF3;SELE;ARRB1;DKK1;ANXA2;ARF1;MAGI2;FLOT1;VEGFA;MTMR2;GH1;PTPN5;SH3GL2;UBQLN2;SYK;TBC1D5
GO_POSITIVE_REGULATION_OF_INTERLEUKIN_17_PRODUCTION	13	0.717074	1.65905	1.65905	0.0152505	0.104429	MYD88;IL23R;IL21;TGFB1;IL15;SLAMF6;IL18;IL23A;IL2;LY9;NOD2;PRKCQ;IL12B
GO_SUBSTRATE_DEPENDENT_CELL_MIGRATION	25	0.617061	1.6589	1.6589	0.0046083	0.103966	KIAA1598;SEMA3A;CD2AP;VEGFC;EPHA8;ITGA11;CUZD1;NRP1;FGFR1;ANKS1A;MYH10;OPHN1;NCK1;ATP5B;SDCBP;P2RY12;SNAI2;CTTN;ROBO1;SLIT2;EPB41L5;FMNL1;ITGB1BP1;PTPRC;ITGA2;NTN1;TNFRSF12A
GO_POSITIVE_REGULATION_OF_DEFENSE_RESPONSE	327	0.404142	1.65637	1.65637	0	0.105648	FFAR3;CNR1;CTSB;CCL11;CD209;CYLD;ZP3;PSMA7;IL1B;PSMC5;CCL16;PYDC1;COLEC12;TBK1;VAMP8;CCL7;PSMA4;HPX;IRF3;CCL18;ICAM2;IDO1;TNFSF11;SH2D1A;VAV1;PSMA5;PLA2G4A;LRSAM1;CCL15;TLR4;PYCARD;UBE2N;PSMB11;HRAS;LY96;AGT;PSMC6;EREG;TRIM6;TGFB1;RELB;UBB;PSMA8;PSMB1;TICAM1;MAPK13;SIN3A;MYD88;TAB2;PGC;TNFRSF1A;PIK3CG;PSMD6;UCN;PSMA6;TRIM15;PSME4;CCL14;CLOCK;IL2;PSMB8;CLEC4A;PSMD1;POLR3F;PAK1;IFNB1;ITGB2;CLEC4D;R…
GO_REGULATION_OF_INNATE_IMMUNE_RESPONSE	319	0.406826	1.65527	1.65527	0	0.106078	IFNA14;HSPA1B;FBXW11;POLR3G;JAK2;IFNA1;PSMC3;GFI1;ADAR;RELA;TMEM173;DAB2IP;PVR;TNIP1;PSMD5;HLA-E;STAT2;PTPN22;USP18;SOCS1;TIRAP;PSMD7;IFNGR2;LTF;DNAJA3;NR1H4;PRKACB;SERPINB9;MED1;GBP5;ADAM8;BIRC2;LEP;TAB1;MALT1;ANKRD17;LGMN;PRKACG;NLRP6;PLSCR1;PSMD12;FLOT2;PRKACA;OTUD7A;HSP90B1;MARCO;IFI16;ITGAM;CDC37;BCL10;TRAF3;TLR8;NRAS;PIK3AP1;SERPING1;ICAM3;MAP3K1;PIK3R4;SKP1;MB21D1;TNIP2;CASP8;NOD1;CD86;DDX…
GO_GLYOXYLATE_METABOLIC_PROCESS	28	-0.600927	-1.65417	1.65417	0.00350877	0.128531	DHTKD1;HAO1;GNMT;PDHA1;BCKDHB;NDUFAB1;DLST;DLD;GLDC;BCKDHA;OGDH;DBT;AGXT2;PDHX;AGXT;DDO;LIAS;LIPT1;GRHPR;HOGA1;DAO;PDHB;DLAT;IDH1;GCSH;LIPT2;IDH2;AMT
GO_PROTEIN_ACETYLATION	110	-0.481474	-1.65318	1.65318	0	0.127921	DMAP1;SUPT7L;NAA15;BRPF3;IRF4;TRIM16;APBB1;ESCO1;MBIP;TAF1L;EP400;SIRT1;MDH2;NAA60;HAT1;EHHADH;ING3;MBD3;BEND3;TAF9;POR;MECP2;ELP3;NAA20;PER1;TAF10;LEF1;ATF2;CDY2A;OGT;LDB1;WDR5;TADA2A;HCFC1;CDY1;SUPT3H;NAA11;KAT6B;WDR75;CLOCK;NAA10;NCOA1;SPI1;ELP4;EP300;ATAT1;CDYL;PHF20;KAT7;MORF4L1;BAG6;ASL;TAF6L;RUVBL2;FOXO1;KIAA1310;AANAT;ING5;KAT5;ACTL6A;CCDC101;MEAF6;SAP130;C20orf20;TAF12;BRD8;BRCA2;TAF5L;P…
GO_HOMEOSTASIS_OF_NUMBER_OF_CELLS_WITHIN_A_TISSUE	28	0.579277	1.65317	1.65317	0.00481928	0.107999	ILDR2;PRDX5;MLL;TEX15;PRDM14;RAC3;PTH;P2RX7;FH;GIGYF2;SMO;GATA1;CD7;CSF1;ADD1;IL7;FLT3LG;CORO1A;IL20RB;F2R;KRAS;BAX;SOX9;LIPA;BCL2;RAC1;SASH3;VPS54;GATA2;KLHL10;PTPN11
GO_REGULATION_OF_SMOOTH_MUSCLE_CELL_MIGRATION	49	0.521309	1.65212	1.65212	0.00483092	0.108404	RETN;POSTN;PLXNA1;VTN;LRP1;DOCK7;PDGFB;ADIPOQ;CCL5;BCL2;P2RY6;ACE;PTGER4;PLAU;TRIB1;RAPGEF3;HDAC4;SLIT2;ILK;PDGFD;CAMK2D;DOCK4;SRC;SORL1;ITGA2;SEMA6D;AIF1;PDGFRB;AGER;NDRG4;IGFBP5;NRP1;P2RY2;TPM1;SERPINE1;APEX1;NOX4;IGFBP3;DOCK5;PPARD;PPARGC1A;F3;IGF1;LPAR1;HAS2;RPS6KB1;TACR1;CORO1B;PDGFA
GO_PROTEIN_TRANSMEMBRANE_TRANSPORT	49	-0.547958	-1.65197	1.65197	0.0017452	0.127633	DNLZ;NDUFA13;TIMM23;HSPA4;TIMM50;C18orf55;TIMM44;PEX7;HSP90AA1;RTN2;RAB8B;PEX1;TIMM22;PEX13;TOMM70A;PEX5L;TOMM40L;TIMM17B;LONP2;CHCHD4;SEC61G;BLOC1S3;PEX2;SRP9;TOMM22;PEX3;AZGP1;PEX16;KIAA0528;PEX26;PAM16;AFG3L2;PEX10;SRP54;SAMM50;HSPA8;MCL1;TIMM17A;PEX5;PEX12;TOMM20;PEX14;TOMM40;TIMM10;TOMM7;PEX19;LOC100652748;ZFAND2B;GPIHBP1;TOMM20L;PEX6;TIMM9;AKT2
GO_ORGANIC_CYCLIC_COMPOUND_CATABOLIC_PROCESS	386	-0.416647	-1.64984	1.64984	0	0.12915	PPP1R8;SLC6A3;UNG;SETMAR;NT5E;RPL24;DUT;SULT2A1;RQCD1;RPS4X;RPS5;PON3;APOBEC3H;DCTPP1;CECR1;C17orf48;SMG8;LSM2;CYP1A1;UPP2;CNOT3;FBXO18;PRTFDC1;TYMP;UPP1;APOBEC2;GDA;TATDN2;AOX1;RPS27A;SAMHD1;PRODH;CDA;AFMID;RPS6;PATL1;TAT;MTHFS;PCBD1;PNP;AHCY;RPL27A;RPL31;DNASE2B;RPS11;PDE8A;CYP7A1;APOBEC3A;CNOT6;RNPS1;MTPAP;SMG9;MAOA;NT5C2;CNOT6L;RPS2;RPL15;RPS8;MT3;LSM7;CNOT7;YWHAH;POLR2D;GSPT2;PDXP;PDE2A;CYP3…
GO_NEGATIVE_REGULATION_OF_CHEMOTAXIS	48	0.521594	1.64933	1.64933	0	0.110337	SEMA4D;HRG;C5;SEMA3A;SEMA6C;SEMA6B;NOTCH1;STAP1;NRP1;KLRK1;ELANE;SEMA4F;SEMA6A;SEMA7A;KLRC4-KLRK1;WNT3A;SEMA4G;WNT5A;SEMA4A;ROBO1;SEMA3C;GREM1;CCL2;MMP28;CORO1B;CYP19A1;PLXNA3;ROBO2;PTPN2;SEMA3D;SEMA3E;PADI2;PTPRO;GPR77;SEMA4C;SEMA3B;CXCL13;ANGPT2;SEMA5A;SEMA5B;SEMA3G;SEMA3F;NBL1;SLIT2;SEMA4B;WNT3;THBS1;AIF1;SEMA6D;ST6GAL1;NOV
GO_REGULATION_OF_INTERLEUKIN_10_SECRETION	7	0.839992	1.64843	1.64843	0.0110132	0.110704	HLA-DRB4;HLA-DRB1;HLA-DRB3;PYCARD;HLA-DRB5;PRKCZ;LGALS9;TNFRSF9;PTGER4;TNFRSF21;CD274;LILRB1
GO_HYALURONAN_METABOLIC_PROCESS	28	0.587027	1.64797	1.64797	0.00221239	0.110547	ABCC5;HAS1;ITIH2;CHP;LYVE1;HGF;SLC9A1;HMMR;MKI67;ITIH3;HEXB;CD44;HYAL1;HYAL3;ITIH5;KIAA1199;IL15;HYAL2;ITIH1;FGF2;GUSB;AKT1;HEXA;HAS2;ITIH6;IL1B;STAB2;PIM1;HAS3;TGFB1;ITIH4
GO_NEGATIVE_REGULATION_OF_RESPONSE_TO_EXTERNAL_STIMULUS	253	0.416507	1.64657	1.64657	0	0.111364	FAM132A;MMP28;MTOR;WFDC1;TEK;DRD3;SEMA4G;SOCS3;BBS2;CX3CR1;FGA;ETS1;PYDC2;CHMP4B;GATA3;SEMA4D;MICB;HGF;NOS3;PLAUR;ADRB2;SOCS5;UBQLN4;C1QTNF3;APOH;ACP5;APOD;KLF4;SEMA5A;EPHA4;PLAU;APOA1;RORA;TRAF3IP1;KANK2;PGLYRP1;GCG;PTGER4;SERPINE2;MTM1;ANXA5;DEFB114;CYP19A1;DVL1;SERPINB2;SMPDL3B;VTN;SEMA3C;SPINK5;PDGFA;PPARD;WNT5A;PLAT;PSMB4;ADORA1;UBQLN1;LZTS1;SEMA3A;CUEDC2;NPFF;ISL1;TNFAIP3;DHX58;CCK;CD276;SE…
GO_MYELIN_ASSEMBLY	14	0.701876	1.64516	1.64516	0.0115741	0.112382	CD9;ERCC2;ODZ4;UGT8;MTMR2;EPB41L3;FIG4;GPC1;NFASC;CNTNAP1;GNPAT;ILK;C1orf130;MPP5;ANK2;DICER1;PIKFYVE
GO_PURINE_CONTAINING_COMPOUND_METABOLIC_PROCESS	364	-0.420615	-1.64495	1.64495	0	0.135574	SULT2A1;SLC2A9;GUCY1A2;NDUFB3;PFKL;ATP5C1;BHMT;NDUFB9;NT5E;HTR2C;ACACA;PTHLH;GUCY2F;MAT2B;PRTFDC1;MYH7;ACOT7;ADCY10;SHMT1;NPPB;CECR1;SAMHD1;MPP3;DGUOK;SLC25A13;GDA;AOX1;PAICS;HKDC1;NDUFC1;NDUFA11;ALDOC;PDE8A;PFKFB4;COX6A1;ADORA2A;IMPDH1;SULT1B1;ADCY1;PNP;AHCY;NT5C2;GCKR;PANK3;ADCY2;NPR1;NME2;NDUFA8;HK2;MSH2;PGK2;MAGI3;HDDC3;PDE1B;PKM2;NME7;ATP6V1B2;CARD11;NDUFV2;ATP6V1B1;SLC35B3;PDE2A;SLC17A3;PDE…
GO_REGULATION_OF_CHEMOKINE_PRODUCTION	56	0.514318	1.64483	1.64483	0.00501253	0.112082	SIGIRR;MEFV;SOCS5;TICAM2;FFAR2;MAP2K5;TLR2;ERBB2IP;TRIM32;FFAR3;LPL;IL6;MAVS;PYDC1;TLR3;IL1B;MIF;POSTN;TICAM1;TNF;HIF1A;AZU1;MAPK9;ZFPM1;CD74;ADCYAP1;ADIPOQ;IL10;IL6R;TLR9;SNAI2;PYCARD;TLR4;HAVCR2;DDX3X;C1QTNF3;KLF4;APOD;TWIST1;TLR7;C5;IL33;P2RY2;ALOX15B;ELANE;IL4R;CHIA;ADAM17;WNT5A;MUL1;HMOX1;F2RL1;IFNG;RIPK2;CSF1R;IL4;DARC;LBP;IL1RL1;GSTP1;TIRAP;ADORA2B;EIF2AK2;TRPV4;LGALS9
GO_RIBOSOMAL_SMALL_SUBUNIT_BIOGENESIS	53	-0.540894	-1.6429	1.6429	0.00492611	0.136914	ABT1;MRPS7;RPS6;TSR2;EMG1;MRPS11;ERAL1;NOL11;WDR3;HEATR1;RPS19;NOP14;RPSA;UTP18;UTP14A;DCAF13;RPS15;UTP6;NGDN;RPS7;RPL38;SRFBP1;C16orf42;PWP2;CIRH1A;RPS14;NOM1;RRS1;UTP23;RPS27L;RPS27;RPS16;RPS5;UTP20;NOB1;RPS10P5;MPHOSPH10;RRP7B;WDR46;RPS24;BYSL;MRPS9;UTP11L;DIEXF;UTP14C;RPS21;FCF1;UTP3;RRP7A;RPS28;NOC4L;TBL3;KRR1;RRP36;RPS10;RPS17;RCL1;RPS8;LSM6
GO_GLUCOCORTICOID_METABOLIC_PROCESS	15	-0.711394	-1.64148	1.64148	0.0163934	0.136961	CYP17A1;APOA1;SERPINA6;STAR;CYP11A1;CYP21A2;HSD11B1;CACNA1H;YWHAH;CRH;CYP11B2;CYP11B1;MECP2;HSD3B2;HSD3B1;HSD11B2
GO_NEGATIVE_REGULATION_OF_RESPONSE_TO_WOUNDING	146	0.440208	1.63925	1.63925	0	0.116979	GJA1;KLF4;APOD;ACP5;F11;APOH;C1QTNF3;KLK8;SPP1;WNT4;RORA;O3FAR1;APOA1;EPHA4;PLAU;ANXA5;SERPINE2;PTGER4;PGLYRP1;ADIPOQ;VTN;SERPINB2;FOXP3;SMPDL3B;CYP19A1;IRG1;TEK;WFDC1;FAM132A;IL2RA;SOCS3;CX3CR1;DUSP10;PLG;GATA3;FGA;PYDC2;FGB;RPS19;ETS1;SOCS5;ADRB2;MEFV;MVK;HGF;HRG;NOS3;PLAUR;TYRO3;NOV;INS;NT5E;SLIT2;SPN;SERPINC1;CD276;CALCRL;KLKB1;PHLDB2;PDGFB;IL4;ABR;F12;NLRP3;BCR;IL20RB;NR1H3;CNR2;GP1BA;NDFIP1…
GO_LEUKOCYTE_ACTIVATION	375	0.399631	1.63788	1.63788	0	0.117658	LEF1;GAPT;TCF3;BTN3A1;CD40LG;SNCA;IFNA2;ADAM10;NCK1;TNFSF18;F2RL1;CDH17;IKZF3;IMPDH2;PTK2B;PRKCD;BAK1;SPI1;PIK3R1;IFNA4;DPP4;PKNOX1;MLH1;CSF1;SMAD3;ATG5;TCF7;ATM;ITGB1;ADAM17;P2RX7;DOCK2;IL8;IL2;CCR7;SLC11A1;IL21R;CDK6;STK11;IFNE;CD6;IFNA13;TPD52;DLL1;CLEC4D;ITGB2;IFNB1;LCP1;PLCG2;EP300;IL12B;CD79A;POU2F2;SKAP2;TGFB1;TLR4;AICDA;EOMES;SNAP23;FLT3;BCL11B;POU1F1;CEBPG;PYCARD;DLG1;EDN1;PRKDC;CD74;TM7…
GO_MAGNESIUM_ION_TRANSPORT	13	0.711976	1.63766	1.63766	0.0287081	0.117192	CNNM4;MRS2;NIPAL1;NIPAL3;NIPA1;NIPAL4;MAGT1;TUSC3;MMGT1;CNNM2;NIPA2;KCNJ2;NIPAL2
GO_RIBONUCLEOPROTEIN_COMPLEX_LOCALIZATION	111	-0.479212	-1.6366	1.6366	0.00326797	0.143324	TMEM48;SMG6;BUD13;ENY2;XPOT;PRPF31;DDX39B;POLDIP3;NUP85;SRSF6;RNPS1;RAE1;U2AF2;THOC1;NUPL1;RAN;ZC3H3;SMG7;NUP214;POLR2D;FYTTD1;LUZP4;AGFG1;AAAS;SLU7;RRS1;NUP160;TPR;NUP88;HNRNPA2B1;U2AF1;RBMX2;NUP210;SLBP;RBM8A;EIF6;SDAD1;SRSF10;GLE1;NUP205;CHTOP;NXF5;NUP155;NXF3;SRSF9;RPSA;CASC3;NUP188;POM121;UPF3B;SRSF5;SEH1L;CPSF2;PABPN1;SMG5;UPF1;EIF4A3;SHFM1;EIF5A;XPO1;NMD3;NXF2;THOC6;NUP50;SMG1;NUP37;NUP133…
GO_WOUND_HEALING	432	0.390992	1.63659	1.63659	0	0.117776	WNT10B;TEC;B4GALT1;BLOC1S3;F5;PPARA;ENG;FZD6;SDC1;DCBLD2;FIBP;PDGFD;HIST1H3G;C20orf160;HPS6;ADRA2A;ALOX15;FNTB;PRKACB;PDGFC;NINJ2;MAFK;IFNA14;HBG1;RHOB;EHD2;GPX1;ELK3;IGFBP1;JAK2;IFNA1;FLNA;CAPZB;SAA1;PIK3CA;ZFPM2;CASP3;OPRM1;PRKACA;F2;CD34;GAP43;TM4SF4;ITGA2B;FERMT3;DGKZ;VAV2;YWHAZ;FGF10;C1GALT1C1;ADAMTS13;ERBB3;PRKACG;PLEK;H3F3A;NLRP6;PLSCR1;LMAN1;PTK7;PAPSS2;ADIPOR2;GNAS;ITPR3;PRKCG;VKORC1;MIA…
GO_POSITIVE_REGULATION_OF_LOCOMOTION	383	0.397588	1.63636	1.63636	0	0.11738	SMURF2;LGALS1;IQCF1;PPM1F;ZP3;PFN1;CCL11;TNFRSF18;TGFBR1;IL16;ANGPT4;CCL7;DAPK2;PYDC1;PRKD1;IL1B;RAC2;NTRK3;SASH1;BDKRB1;CXCL9;ITGA4;CLASP1;ELP3;ONECUT1;VEGFB;RARRES2;TRIP6;RHOD;C1QBP;PYCARD;HSPB1;TGFB1;CXCL5;FOXC2;AGT;HRAS;CREB3;TWIST1;FAM110C;FN1;SNAI1;WNT5B;ROR2;CGA;F2R;SCARB1;EPHA1;CD74;CBLL1;CXCL16;EDN1;ZNF304;MAPRE1;DRD1;SLC26A5;ADAM17;INSM1;EPB41L4B;IL8;TMEM102;FLT4;IGF1;ITGB1;CALR;SMAD3;C…
GO_NEGATIVE_REGULATION_OF_INTERLEUKIN_6_PRODUCTION	32	0.57484	1.63591	1.63591	0.0074813	0.117221	BANK1;HAVCR2;PTPN22;C1QTNF3;ARRB1;GAS6;TLR4;NLRP12;GHSR;KLF2;ORM1;IL36RN;ZC3H12A;IL10;GPR77;TLR9;FOXJ1;TNF;GHRL;FOXP3;IRAK3;ARRB2;CSK;SLAMF1;NLRC3;BPI;NLRX1;SELS;RABGEF1;INPP5D;GBA;HGF;NCKAP1L;TNFAIP3;SOCS5
GO_NUCLEOBASE_CONTAINING_SMALL_MOLECULE_METABOLIC_PROCESS	482	-0.41099	-1.63577	1.63577	0	0.14266	PDE3A;CACNB4;NMNAT3;PRPSAP1;ADCYAP1;ATP5J2;STOML2;RRM2B;COX7A2L;C17orf42;DPYD;TBPL1;ATP5A1;NDUFA5;NT5C1B;ACPP;C6orf130;ATP5G2;NUDT9;PDE10A;NT5C3;SUCLG1;ENTPD2;PRPS2;NUDT7;COASY;GALK1;QTRTD1;ERH;COX7B;PTGDR;ADCY7;NDUFS5;ALDOA;TP53I3;NOX1;MDH2;PFAS;PFKM;PGAM1;COX6C;SULT4A1;NDUFS7;PANK4;DLG2;BPGM;HAAO;VCP;PRPS1L1;GAPDHS;MPG;UCK1;GPX1;ATP5E;ADAL;PKLR;PTH;NDUFS3;PFKFB1;UCKL1;NUDT12;AMPD1;GMPR2;H6PD;AP…
GO_HEMOSTASIS	283	0.410803	1.63575	1.63575	0	0.116775	PRKAR1A;F12;MMRN1;RAC1;KLKB1;GP6;GAS6;DGKA;CD40;ILK;GNAQ;RCOR1;PROCR;DGKG;DOCK9;C3;PRKAR1B;IRF1;TYRO3;FCER1G;ITGB3;ADORA2A;FGG;PRKCQ;CYP4F11;IFNA8;PRTN3;F3;FLI1;P2RX6;DOCK1;NFE2;THBD;SLC7A11;A2M;DOCK11;CX3CL1;ZFPM1;CD9;LCP2;IFNA7;LYN;DGKD;LAT;CLEC1B;MYL9;GP5;AVPR2;IFNA10;DGKQ;F11;DTNBP1;CBX5;PRKCA;MYL12A;TLN1;HRG;DGKK;COL3A1;FGB;HDAC1;P2RY12;PF4V1;SERPIND1;GNA12;HPS5;PHF21A;AKT1;PLG;PTPN6;PF4;EHD…
GO_POSITIVE_REGULATION_OF_ALPHA_BETA_T_CELL_DIFFERENTIATION	36	0.550281	1.63542	1.63542	0.00486618	0.11645	IL12RB1;GLI3;NKAP;PRKCZ;CCL19;LGALS9;AP3D1;SYK;IL23A;IFNG;RIPK2;FOXP3;NLRP3;CD86;ANXA1;SASH3;CD83;SHH;IHH;RARA;AP3B1;HLX;ITPKB;IL6;TNFSF4;ADA;IL23R;ZAP70;MYB;SOCS5;PNP;IL12B;NCKAP1L;TGFBR2;ZBTB16;IL4R;CD80
GO_MODULATION_OF_GROWTH_OF_SYMBIONT_INVOLVED_IN_INTERACTION_WITH_HOST	16	0.659588	1.63282	1.63282	0.0202703	0.118569	MBL2;CD36;TIRAP;LBP;IRF8;MPO;CTSG;LTA;CAMP;IFNG;TNF;IL12B;OSBP;SQSTM1;IL10;ELANE
GO_RIBOSOME_ASSEMBLY	49	-0.541349	-1.63195	1.63195	0.00880282	0.146952	RPL11;RPS17;MTERFD2;DDX3X;RPS10;RPL5;SBDS;RPL3L;C1QBP;NPM1;MRTO4;DHX30;RRP7A;EIF2A;MRPL20;RPL24;DDX28;RSL24D1;EFTUD1;RPF2;RPL10;RPL10L;RPS5;RPL3;VCX;RPS10P5;RPL12;RRP7B;TSR1;MDN1;RPS27;RPS27L;RPF1;EIF6;RPL38;FASTKD2;PWP2;RPS14;NIP7;PPAN;RPS19;RPSA;BMS1;RPS15;RPL23A;MRPS7;RPL6;ABT1;MPV17L2;ERAL1;MRPL11;MRPS11;BRIX1;NSUN4
GO_LEUKOCYTE_CELL_CELL_ADHESION	235	0.416117	1.63081	1.63081	0	0.120067	F2RL1;BRAF;IFNA1;NCK1;TNFSF18;IFNA2;IFNA14;CTNNB1;NCSTN;DNAJA3;CCND3;MAFB;CD40LG;BTN3A1;LEF1;PTPN22;HLA-E;TNIP1;ZFP36L1;APOA4;RIPK3;IL12B;LCP1;DDOST;CLEC4D;ITGB2;IFNA13;IFNB1;LEP;MALT1;CDK6;STK11;IFNE;FOXN1;SLC11A1;CCR7;RHOH;P2RX7;DOCK2;SEMA4A;ATP7A;ADAM17;IL2;FERMT3;TNFRSF4;TCF7;ITGB1;PKNOX1;ITPKB;DPP4;ATG5;SMAD3;ADA;FZD5;IFNA4;EIF2AK4;CASP8;CD86;AZI2;PTPN2;RELB;STOML2;PIK3CG;CD74;PLA2G2D;PRKDC;…
GO_REGULATION_OF_DIGESTIVE_SYSTEM_PROCESS	35	-0.571466	-1.63061	1.63061	0.00350263	0.14705	KCNQ1;TAC1;APOA5;OPRL1;APOA4;OXT;APOA1;GHSR;STK39;APOA2;UCN;AQP1;CRH;NEUROD1;NR1H3;SCT;NR1H2;TACR1;WNK4;ABCG8;ISX;OPRK1;HAMP;WNK3;PTGER3;SLC22A5;FGF10;OXTR;TAC4;MMP13;ABCG5;SGK1;LEP;WNK1;PAWR
GO_PONS_DEVELOPMENT	11	-0.776593	-1.63045	1.63045	0.0124555	0.145263	SCRIB;CDK5R1;SEC24B;GRIN1;ASCL1;BCL2;UQCRQ;HOXB1;CDK5R2;PHOX2A;CACNA1A
GO_ISOPRENOID_BIOSYNTHETIC_PROCESS	24	0.602368	1.63023	1.63023	0.0296296	0.120026	PDSS1;IDI2;BCMO1;DPAGT1;IDI1;ISPD;NUS1;FDPS;PMVK;COQ2;ALDH1A3;HMGCR;RDH10;PDSS2;DHRS9;MVK;ALDH1A2;HMGCS1;FDFT1;GGPS1;MVD;HMGCS2;CYP1A1;RBP1;ALDH8A1
GO_POSITIVE_REGULATION_OF_LEUKOCYTE_DIFFERENTIATION	118	0.454623	1.63004	1.63004	0	0.11957	IL34;NKAP;ID2;SLC9B2;PRKCA;CCL19;JUN;TRAF6;FLT3LG;C20orf123;FOXP3;SYK;IL23A;HAX1;MLL5;RLTPR;TNF;TMEM64;BTK;CD83;SHH;IL15;RIPK1;GLI2;ZBTB1;PF4;AP3B1;FADD;IL17A;TNFSF4;IL2RA;RUNX1;SOCS5;IL7;RASGRP1;LGALS3;CREB1;INPP5D;GPR68;GATA3;CD80;ATP11C;RAG1;GLI3;PRKCZ;GAS6;IL7R;TESC;LGALS9;AP3D1;KITLG;XBP1;NLRP3;IFNG;RIPK2;CALCA;ANXA1;CCL5;IL1RL2;SASH3;HLA-G;ATP6AP1;IL4;CD27;IHH;BAD;SART1;AXL;ZAP70;LIF;PNP;PP…
GO_REGULATION_OF_BODY_FLUID_LEVELS	465	0.394703	1.63001	1.63001	0	0.118986	RAF1;KRT1;COPA;WNK3;PRKG1;HBE1;PTGER3;APLN;SERPINE1;FAP;IFNA13;IFNB1;PLCG2;PROC;GBA;GNA11;DOCK6;MAPK1;PIK3R1;IFNA4;HIST1H3D;RAD51B;STAT5A;NCOA1;ATG5;APOE;STX2;RAD51C;HNF4A;P2RX1;P2RX7;PIK3R5;SCUBE1;IFNA2;ATP2B2;C4BPB;PRL;PTPRO;GNA13;F2RL1;CDC42;P2RX3;ADCY5;GC;PRKCD;ANXA8;F13A1;ANXA2;RAP2B;DDR1;VCL;SRC;ARRB1;PDGFRA;HIST1H3E;P2RX5;STATH;CD40LG;LACRT;ABAT;AKAP10;C1QTNF1;PABPC4;PRKCB;PIK3R6;RHOG;GP9;…
GO_REGULATION_OF_MYOBLAST_FUSION	17	0.648416	1.62973	1.62973	0.0225225	0.118645	CXCL10;NFATC2;EHD1;FLOT1;SCGB3A1;GDF15;EHD2;CD53;IL4;IL4R;MAPK14;MYOG;CXCL9;MYF5;MYOD1;FLT3LG;CFLAR;TNFSF14;MYF6
GO_DEFENSE_RESPONSE_TO_GRAM_NEGATIVE_BACTERIUM	35	0.563409	1.62911	1.62911	0.00688073	0.118551	PRB3;TLR5;IL23A;NPY;CALCA;SSC5D;AZU1;TNFRSF14;IL6R;TLR9;HMGB2;DROSHA;IL22RA1;CHGA;TREM1;SELP;TLR4;RNASE7;PYCARD;VIP;LBP;TAC1;NLRP10;FCN2;B2M;NOS2;DEFA4;APP;TUSC2;IL12B;SLC11A1;S100A7;SERPINE1;IGHM;BPI;CD160;OPTN;MR1;CD4;IL23R;ADM;CAMP;IL6
GO_APOPTOTIC_CELL_CLEARANCE	24	0.603705	1.62903	1.62903	0.00873363	0.118022	JMJD6;RAC1;PDIA6;TGM2;XKR8;LRP1;NR1H3;SCARB1;MEGF10;AXL;FCN1;ITGAV;MARCO;HMGB1;TYRO3;THBS1;RAB14;FCN2;GAS6;MERTK;PEAR1;ALOX15;FCN3;CD36;RARA;TXNDC5;BECN1
GO_POSITIVE_REGULATION_OF_INTERLEUKIN_1_SECRETION	20	0.638145	1.62751	1.62751	0.00714286	0.119179	LGALS9;AIM2;TRIM16;CCL19;PYDC1;GSDMD;HMGB1;CASP1;CCL3;IFNAR1;PANX1;NLRP12;CARD8;PYCARD;NOD2;WNT5A;P2RX7;NLRP1;NLRP2;CASP5;NLRP3;CCR2;IFNG;SAA1
GO_NEGATIVE_REGULATION_OF_WOUND_HEALING	58	0.503836	1.62744	1.62744	0.00234192	0.11866	ADAMTS18;PLAU;ABAT;WNT4;PDGFRA;APOH;F11;GJA1;ANXA2;CLASP2;GP1BA;PRKCD;SERPINB2;KNG1;VTN;APCS;PHLDB2;PDGFB;ALOX12;F12;SERPINE2;SERPING1;TSPAN8;ANXA5;EDN1;KLKB1;SERPINF2;PLG;FGF2;PLAT;APOE;SMAD3;CD34;THBD;WFDC1;HMGCR;CASK;F2;PDGFA;FGG;CPB2;HRG;PROC;PLAUR;NOS3;ADRB2;PROS1;UBASH3B;FGA;SERPINE1;FGB;PTGER3;CD109;PRKG1;CLASP1;C1QTNF1;KRT1;TMPRSS6
GO_REGULATION_OF_PHOSPHOLIPASE_ACTIVITY	63	0.497321	1.62684	1.62684	0	0.11873	APOC2;RASGRP4;AGT;SELE;ADCYAP1R1;GNA15;ARL1;PRKCE;LPAR2;GPR55;FGFR1;LRP1;C5AR1;KIT;PLA2R1;HPCA;PDPK1;NMUR1;LPAR1;ANG;ABL1;FGF2;CALCR;PLA2G5;HTR2B;ANGPTL3;RASGRP1;FGFR2;ESR1;PDGFRA;FLT1;AGTR1;GNAQ;SNCA;PRKCZ;RGS2;HTR2A;AVPR1A;CCL5;EGFR;PLCB2;ARF4;GNA13;EDNRA;TXK;NMUR2;ANXA1;ANXA8;ARHGAP6;PRKCD;ABL2;ITK;ADRA1A;MARCKS;PPT1;CYR61;BICD1;S1PR4;FGFR3;PTAFR;CAMK2B;PDGFRB;AVPR1B;PLA2G1B
GO_NEGATIVE_REGULATION_OF_BONE_RESORPTION	11	0.73429	1.62304	1.62304	0.0241758	0.122059	INPP5D;CD38;CARTPT;CLDN18;UBASH3B;IAPP;TNFRSF11B;TNFAIP3;CALCA;CSK;P2RX7
GO_REGULATION_OF_LEUKOCYTE_DEGRANULATION	38	0.55067	1.62136	1.62136	0.00722892	0.123251	FCER1G;LGALS9;IL13;ADORA2B;FES;IL13RA2;C12orf4;FCER1A;IL4;LYN;CD300A;ABR;CD84;SNX4;BCR;SYK;CCR2;VAMP7;F2RL1;FER;AP1G1;VAMP3;FGR;STXBP2;SNX6;STX4;HMOX1;VAMP8;ZAP70;PDPK1;UNC13D;GAB2;PRAM1;LAMP1;CEACAM1;RABGEF1;IL4R;VAMP2;PTAFR;FOXF1;RAC2
GO_POSITIVE_REGULATION_OF_RECEPTOR_INTERNALIZATION	23	0.611531	1.62076	1.62076	0.00464037	0.123204	PTPN5;PLCG2;GH1;TBC1D5;PCSK9;SYK;HAMP;VEGFA;SYNJ2BP;WNT3A;CD63;PICK1;ATAD1;MAGI2;SELE;ARRB1;AHI1;ARRB2;GREM1;NTF3;SFRP4;ANGPT1;DRD2;SCYL2
GO_POSITIVE_REGULATION_OF_CELL_FATE_COMMITMENT	11	0.719704	1.62032	1.62032	0.0268949	0.123098	DKK1;MESP1;IL23R;RBPJ;IL12RB1;IL23A;NKX6-2;SPDEF;IL12B;WNT3A;FGF2
GO_BRANCHED_CHAIN_AMINO_ACID_METABOLIC_PROCESS	23	-0.644035	-1.61937	1.61937	0.00844595	0.1633	MCCC1;BCKDHB;GHR;STAT5A;ALDH6A1;HIBCH;MCCC2;DBT;BCKDK;ACADSB;BCKDHA;DLD;ACAD8;HMGCL;HSD17B10;ACAT1;IVD;BCAT2;BCAT1;PPM1K;STAT5B;HIBADH;AUH
GO_REGULATED_EXOCYTOSIS	207	0.417068	1.61875	1.61875	0	0.124095	RAB31;POTEKP;SYT6;SYT11;APLP2;CCL3;SPP2;TRIM9;PSAP;VCL;RAB11FIP1;F5;THBS1;OTOF;CLEC3B;F13A1;TC2N;SYT1;CHP;SYTL5;RPH3A;SOD1;FLNA;CHGA;WDR1;ACTN4;SYTL3;UNC13A;P2RX1;P2RX7;ITGA2B;UNC13D;STX2;A1BG;IGF1;SCRIB;SYT14;ORM2;STX3;SYT12;CRHBP;ABCC4;SYT14L;PHACTR2;ZP4;HCK;SCIN;PLEK;C9orf11;FIGF;DOC2A;SERPINE1;RIMS3;CADPS2;STX1B;SYT4;PLDN;BRPF3;SELP;SNAP23;QSOX1;ITIH4;KLRF2;TGFB1;PIP5K1C;CACNA1A;TTN;FN1;SYT15…
GO_TOLERANCE_INDUCTION	11	0.73276	1.61838	1.61838	0.020316	0.123933	C3;LYN;HAVCR2;ICOS;TGFB1;CCR4;LGALS9;C3AR1;FOXJ1;IRG1;FOXP3;TNFAIP3
GO_TRANSEPITHELIAL_TRANSPORT	13	0.702269	1.6176	1.6176	0.0330396	0.124257	SLC23A2;CLDN16;RHBG;GPLD1;P2RY6;AQP1;SLC23A1;SLC26A6;CXADR;BEST1;SLC12A2;RHCG;P2RY4
GO_PROTEIN_LOCALIZATION_TO_MITOCHONDRION	62	-0.518744	-1.6176	1.6176	0	0.16444	MAPK9;NDUFA13;PDE2A;HSPA4;MIPEP;TIMM23;TIMM50;HSP90AA1;SLC25A6;DNM1L;HK2;FBXO7;GDAP1;PARK2;TIMM17B;CHCHD4;TOMM22;IMMP2L;BAX;HK1;MFF;PMAIP1;PAM16;MARCH5;IMMP1L;TIMM8B;DNAJA1;MFN2;AIP;SAMM50;COX18;AKT1;TIMM17A;TRNT1;C4orf49;FXC1;LOC100652748;TOMM40;TOMM7;TOMM20;BCL2L11;TOMM20L;DNLZ;MTX1;BID;TIMM44;C18orf55;FIS1;PINK1;MTX2;TOMM70A;TIMM22;MTX3;TOMM40L;DNAJC19;MTERFD2;LRRK2;TOMM34;MOAP1;BMF;AFG3L2;TOM…
GO_NEGATIVE_REGULATION_OF_PROTEIN_ACTIVATION_CASCADE	7	0.828214	1.61747	1.61747	0.0241228	0.123794	CD55;MASP1;CD59;SERPING1;C4BPA;CR1;CD46;SUSD4;FGA;A2M;C4BPB
GO_REGULATION_OF_NITRIC_OXIDE_BIOSYNTHETIC_PROCESS	50	0.510594	1.61681	1.61681	0.0097561	0.123881	IL10;IL4;PTX3;ZC3H12A;PTGS2;HSP90AA1;JAK2;EGFR;ASS1;EDN1;PTK2B;TICAM1;TNF;AGTR2;ICAM1;TLR5;MAPK9;IFNG;DDAH2;KLF4;AGT;DDAH1;ACP5;INS;ESR1;AIF1;AGXT2;KLF2;GLA;TLR4;KLRK1;PTGIS;NOS1AP;INSR;ITGB2;AKT2;CD34;CLU;MTOR;IL6;TSPO;PKD2;OPRM1;IL1B;CAV1;KLRC4-KLRK1;AKT1;P2RX4;RGN;ATP2B4;HSP90AB1;DNM2;HBB
GO_HISTONE_DEUBIQUITINATION	20	-0.641362	-1.61662	1.61662	0.0140105	0.163883	USP16;USP3;USP15;USP49;USP27X;ATXN7L3;ENY2;TAF10;MYSM1;USP21;USP22;USP51;KAT2A;UIMC1;ATXN7;ASXL1;BRCC3;SUPT3H;USP34;TRRAP;BAP1
GO_PROTEIN_ACYLATION	140	-0.451647	-1.61499	1.61499	0	0.164799	ELP3;MECP2;POR;NMT2;TAF9;ZDHHC1;BEND3;MBD3;ING3;NMT1;ZDHHC12;EHHADH;HAT1;NAA60;MDH2;SIRT1;EP400;MAP6D1;TAF1L;ZDHHC14;HHAT;MBIP;APBB1;ESCO1;TRIM16;ZDHHC15;IRF4;MBOAT4;BRPF3;ZDHHC8;SUPT7L;NAA15;DMAP1;KIAA1310;FOXO1;RUVBL2;TAF6L;ASL;BAG6;MORF4L1;KAT7;ZDHHC2;PHF20;CDYL;ATAT1;EP300;ZDHHC5;SPI1;ELP4;NCOA1;NAA10;CLOCK;KAT6B;WDR75;ZDHHC9;SUPT3H;NAA11;CDY1;ZDHHC3;HCFC1;TADA2A;WDR5;LDB1;OGT;CDY2A;ATF2;LEF1…
GO_REGULATION_OF_INTERLEUKIN_12_PRODUCTION	48	0.515026	1.61345	1.61345	0	0.126897	TLR9;PIBF1;IL10;FOXP1;HLA-G;RIPK2;IFNG;MAPK11;IL23A;RELA;JAK3;LGALS9;IRF1;THBS1;HLA-B;IRF8;ACP5;CCL19;TRAF6;CD40LG;IRF5;TLR4;TIRAP;CD40;LTB;CMKLR1;C1QBP;IDO1;MAST2;CCR7;TIGIT;MAPK14;ISL1;MEFV;AGER;IL12B;HSPD1;TNFRSF9;NFKB1;TLR3;IL23R;TNFSF4;ARRB2;HMGB1;LILRB1;IRAK3;TNFSF9;CD36;SLAMF1;PLCB1;TLR2
GO_POSITIVE_REGULATION_OF_INTERFERON_BETA_PRODUCTION	30	0.573673	1.61161	1.61161	0.0142518	0.128364	TBK1;MAVS;DDX3X;HMGB1;POLR3C;IRF1;TLR3;ZBTB20;POLR3F;TLR2;TLR8;IRF5;IRF7;POLR3D;POLR3B;FLOT1;TLR4;ZC3HAV1;IFNAR1;POLR3G;TLR9;IFIH1;HMGB2;DDX58;RNF135;TICAM1;POLR3A;TLR7;IRF3;RIPK2
GO_REGULATION_OF_ESTABLISHMENT_OF_PLANAR_POLARITY	110	-0.467384	-1.6115	1.6115	0	0.168818	PSMD13;GPC4;VANGL1;RHOA;PSMF1;PSMC2;DVL3;PSMA1;RSPO3;CLTC;TIAM1;PSMD12;PSMB9;UBC;PSMD1;GPC6;FZD5;PRICKLE2;CELSR1;DVL2;CELSR3;RPS27A;MED12;PSMA6;PSME4;SEC24B;PSMB4;FZD3;PSMB8;WNT5A;UBA52;PSMB7;RAC1;PSMC4;CTHRC1;PSMD9;DAAM1;PSMB5;VANGL2;PSMC3;CDC42;WNT9B;PSMD11;PSMC1;PSMD5;PSMD10;SFRP1;AP2M1;FZD6;MLLT3;PSME1;PSMD7;PSMD2;DAB2;PSMD14;PSMB2;GPC3;SFRP2;PSMD3;PSMB6;DACT1;PSMB10;PSMA5;PSMA3;PSMD4;AP2B1;Z…
GO_POSITIVE_REGULATION_OF_IMMUNE_EFFECTOR_PROCESS	137	0.429428	1.61142	1.61142	0	0.127961	IL12A;PAXIP1;TLR4;TGFB1;TRIM6;C1orf177;DDX60;CD86;CD74;PGC;IL5;DEFB103B;ZP3;FFAR3;RARA;GAB2;IL23R;VAMP8;IL6;PDPK1;FGR;IL1B;SNX6;HSPD1;PHB;STAT5B;RAC2;TBX21;HPX;VAV1;KLRK1;SH2D1A;XCL1;IL13RA2;CD244;IL12RB1;KLK7;PVR;LTA;HLA-E;TNFRSF14;AP1G1;CCR2;F2RL1;STX7;FCER1A;IL2;BCL10;P2RX7;TRIM15;TNFRSF4;UNC13D;FZD5;HLX;HMOX1;FOXF1;IL12B;ANKRD17;MALT1;STAP1;HLA-DMB;PTAFR;CD46;SEMA7A;RABGEF1;CADM1;FES;TRAF6;IL…
GO_N_TERMINAL_PROTEIN_AMINO_ACID_MODIFICATION	24	-0.617861	-1.60819	1.60819	0.00536673	0.172877	NAA50;NAA30;C7orf52;KAT2B;NAA11;NMT2;NAA16;PPM1B;METAP1D;METAP2;EP300;METTL11B;METTL11A;NMT1;NAA25;PDF;CREBBP;NAA60;NAA10;MAP6D1;NAT9;METAP1;PPM1A;NAA20;AANAT;NAA15
GO_POSITIVE_REGULATION_OF_RECEPTOR_MEDIATED_ENDOCYTOSIS	44	0.524878	1.60791	1.60791	0	0.131329	PLCG2;PCSK9;HAMP;SERPINE1;RAB21;CD63;SYNJ2BP;BICD1;WNT3A;PPT1;ATAD1;HNRNPK;PICK1;SFRP4;HIP1;LDLRAP1;ARRB2;GREM1;AHI1;SCYL2;DRD2;WASL;NLGN1;GH1;CAV3;SGIP1;PTPN5;TF;SYK;CBL;VTN;SYNJ1;TBC1D5;VEGFA;CCL21;TOR1A;HFE;DAB2;MAGI2;ANGPT1;NEDD4L;B2M;NTF3;ARRB1;SELE;CCL19;APOA5
GO_POSITIVE_REGULATION_OF_CELL_ADHESION	330	0.399231	1.60324	1.60324	0	0.136188	EPHA1;SERPINF2;FBLN2;CD74;FLOT1;HLA-DRB1;MAP3K8;PYCARD;C1QBP;RHOD;FN1;TRIOBP;FOXC2;TGFB1;EGR3;RASAL3;EMID2;DUSP26;PIK3R6;VCAM1;TNFSF11;PTPN11;VAV1;ITGA4;TNFSF9;TNFRSF18;CD59;NID1;ZP3;CD63;LGALS1;EPO;PPM1F;IL1B;PYDC1;IL23R;CDC42;CCR2;NDNF;PTK2B;COL16A1;VWC2;MYADM;SKAP1;CD47;MYO10;TNFSF18;NCK1;PAK3;EPB41L5;ECM2;CD40LG;IL12RB1;KIFAP3;LDB1;SRC;NPNT;PODXL;ANGPT1;LEF1;PAK1;GRAP2;PTAFR;FOXF1;NCKAP1L;IL1…
GO_REGULATION_OF_RNA_POLYMERASE_II_TRANSCRIPTIONAL_PREINITIATION_COMPLEX_ASSEMBLY	13	-0.696044	-1.60286	1.60286	0.0190641	0.181011	THRA;PSMC3;GTF2F2;ATF7IP;CAND1;CREB1;PSMC6;PSMC4;PSMC1;PSMC5;WNT10B;PSMC2;HMGB1
GO_CALCIUM_ION_IMPORT_INTO_CYTOSOL	41	0.530719	1.60161	1.60161	0.00230415	0.137511	IBTK;ATP2B4;TRPA1;FGF2;ERO1L;ITPR1;RYR3;P2RX7;PKD2;NOL3;DRD2;BBC3;TRDN;PLCG2;CCR5;TPCN2;CCR7;HTR2B;RYR1;CCL3;ITPR2;PRKCE;XCL1;PTPRC;CCL19;JPH2;TRPM2;ITPR3;RASA3;F2R;TRPV1;MCOLN1;RYR2;CCL21;HTR2A;JPH3;LCK;TPCN1;DDIT3;HTR2C;CHERP;FKBP1B
GO_CARTILAGE_DEVELOPMENT_INVOLVED_IN_ENDOCHONDRAL_BONE_MORPHOGENESIS	19	0.628854	1.60089	1.60089	0.0184757	0.137732	COL2A1;STC1;SERPINH1;TGFBR2;COL27A1;SOX9;MMP13;AXIN2;RARB;HOXA11;COMP;CER1;MATN1;SHOX2;NPPC;THBS3;COL1A1;RARA;RARG
GO_ACTIVATION_OF_PROTEIN_KINASE_A_ACTIVITY	16	0.65767	1.60072	1.60072	0.0239234	0.137294	PRKAR1A;ADCY5;ADCY1;ADCY8;PRKACG;UCN;ADCY7;PRKAR2A;PRKACB;ADCY6;PRKAR2B;ADCY2;ADCY9;ADCY3;ADCY4;PRKACA;PRKAR1B
GO_REGULATION_OF_CELL_SHAPE	131	0.436389	1.6003	1.6003	0	0.137186	SEMA3E;ANXA1;ICAM1;SPTA1;CDC7;VEGFA;VRK1;EZR;CDC42EP4;S100A13;PARVA;PDPN;ARHGAP35;TTBK1;C15orf62;CDC42EP5;FERMT2;CORO1A;HPN;KDR;DLC1;DIAPH1;VIL1;FGD2;SHROOM3;TPM1;PALM;PLEKHO1;FMNL1;C21orf2;CDC42EP2;ARAP3;ERMN;RASA1;CCL13;ARHGEF18;EPB49;KIT;CYFIP1;C14orf49;RDX;HEXB;ATP10A;PARVB;FES;RHOQ;COCH;CSNK1G3;SH3KBP1;TBCCD1;WDPCP;VRK3;PTN;SEMA4D;FGD5;GNA12;CDC42SE1;WIPF2;LPAR1;FYN;SEPT7;RHOJ;MSN;FBLIM1;CCL…
GO_TOXIN_METABOLIC_PROCESS	12	-0.72783	-1.59964	1.59964	0.0108303	0.185143	PAM;CYP1A1;TH;CYP1A2;CYP2W1;CYP1B1;STAR;FMO2;AS3MT;FMO1;ARL1;DDC
GO_CHONDROCYTE_DIFFERENTIATION	59	0.491066	1.59961	1.59961	0.00471698	0.137363	FGF9;SCXB;GLI2;COL11A1;IMPAD1;NPPC;WNT7A;OSR1;HES5;CYTL1;EIF2AK3;FGFR3;RUNX1;COL27A1;IFT80;SULF1;CREB3L2;MEF2D;BMPR2;CHST11;TGFBR2;HMGA2;SULF2;GDF5;MAPK14;SNX19;FGF18;BMPR1A;MEF2C;BMP2;RARG;MUSTN1;PTH1R;COL9A1;SFRP2;MEX3C;BMP4;NFIB;SHOX2;NOV;WNT10B;MATN1;RUNX2;TGFB1;RUNX3;CHSY1;WNT2B;AXIN2;SIX2;SOX9;WNT5B;AMELX;GPLD1;OSR2;MSX2;SERPINH1;BMPR1B;TGFBI;FGFR1;COL2A1
GO_REGULATION_OF_CELL_ACTIVATION	405	0.388198	1.59869	1.59869	0	0.137794	PTPN2;GSN;TICAM1;DUSP22;IL10;SOX13;PLA2G2D;CD74;MAP3K8;HLA-DRB1;PLDN;TLR4;TRDC;PYCARD;DLG1;DTX1;TGFB1;TBX21;SLA2;CDKN1A;BTN2A2;RASAL3;EGR3;NFAM1;CAMK4;RAC2;IDO1;PIK3R6;TNFSF11;VCAM1;C1QTNF1;TIGIT;VAV1;PTPN11;TNFSF9;CNR1;GAB2;CYLD;IL5;CD59;CD209;LGALS1;EPO;ZP3;IL1B;PYDC1;IGHE;IL23R;VAMP8;SOD1;CDC42;IGLC6;CCR2;F2RL1;LMO4;SOS1;PRKCD;PTPRE;IKZF3;AP1G1;IFNA2;CD47;FCER1A;TNFSF18;CD81;IL28A;NCK1;PAK3;CD…
GO_URONIC_ACID_METABOLIC_PROCESS	14	-0.715997	-1.59867	1.59867	0.0138889	0.184689	UGT2A3;UGT2B10;UGT1A8;UGT3A2;UGT1A6;UGT1A10;UGT8;UGT1A5;CRYL1;UGT1A3;XYLB;UGT2B15;AKR1A1;UGT2B28;UGT2B7;UGT2A1;UGT1A1;UGT1A9;UGT2B4;DCXR;ABHD10;UGT1A7;UGT1A4;UGT3A1;SORD;UGT2B17;UGT2B11
GO_RESPONSE_TO_MOLECULE_OF_BACTERIAL_ORIGIN	302	0.399759	1.5979	1.5979	0	0.137976	UPF1;TICAM2;NOS3;FAS;CPEB1;HDAC5;NFKB2;CX3CR1;CD36;SOCS3;TLR2;ABL1;ABCA1;ALAD;MRC1;CMPK2;GJB6;C5AR1;PTGER4;ASS1;TLR9;PLAU;CYP1A2;PRKCE;NOD2;JUN;ACP5;CXCL10;IL13;CEBPB;CTR9;MAPK8;S100A14;CHUK;P2RY2;TNFAIP3;NFKBIA;PDE4B;IL10RA;PTGES;SRR;IKBKB;PPBP;MAPK14;ALPL;WNT5A;PPARD;IL24;IRAK3;LILRB1;AXL;MAPK3;BCR;EDNRA;ICAM1;IRAK1;TNFRSF11A;ABR;SPON2;PTGS2;RPS6KA3;FOXP1;TLR1;BYSL;CD180;LBP;AKIRIN2;IRAK2;MGST2…
GO_CENTROMERE_COMPLEX_ASSEMBLY	40	0.53168	1.59567	1.59567	0.00446429	0.140098	CENPA;HIST1H4K;HIST1H4F;CENPP;CENPN;HIST1H4H;HIST1H4E;MIS18BP1;NPM1;HIST1H4D;HIST2H4B;SMARCA5;HIST1H4B;CENPO;HIST1H4J;POGZ;STRA13;CENPM;CENPV;RUVBL1;RBBP7;MIS12;HELLS;APITD1;CENPC1;HIST4H4;RSF1;CENPL;CENPI;HIST2H4A;HIST1H4I;MLF1IP;CENPF;MIS18A;HIST1H4A;HIST1H4L;CENPH;HIST1H4C;CENPW;OIP5;CENPK;RBBP4;ITGB3BP;CENPQ;CASC5;CENPT;CENPE;HJURP
GO_FATTY_ACID_DERIVATIVE_BIOSYNTHETIC_PROCESS	37	0.535057	1.59517	1.59517	0.00724638	0.140094	RNPEP;AKR1C3;PTGES2;PTGS1;LTA4H;GGTLC2;PTGES3;GGTLC3;GGTLC1;CBR1;PTGDS;GGT2;ALOX5;GGTA1P;TBXAS1;PRG3;HPGDS;GGT3P;PTGES;PLA2G5;PTGIS;ALOX5AP;PNPLA8;EDN2;PLA2G1B;MGST2;C1orf93;GGT1;PLA2G4A;ALOX15;FCER1A;EDN1;PLA2G4F;GGT7;GGT6;SPHK1;PTGS2;CD74;ALOX12;FADS1;SYK;RNPEPL1;C9orf3;GGT5;MIF;LTC4S
GO_RESPONSE_TO_LOW_DENSITY_LIPOPROTEIN_PARTICLE	14	0.680771	1.5947	1.5947	0.0176211	0.140115	SYK;ITGB2;CD9;CD36;ITGB1;FGF21;F3;SREBF2;CDH13;PPARG;FCER1G;NPC1;ABCA1;CD81
GO_REGULATION_OF_PEPTIDASE_ACTIVITY	336	0.39079	1.59438	1.59438	0	0.139973	GNB2L1;CYR61;SERPINB3;HBXIP;CDKN2D;SPINK5;RET;SFN;BAD;LAMP3;SPINK2;VIL1;SERPINB7;XIAP;CST9L;TFPI;SFRP2;SERPINA6;CDKN1B;SERPINC1;UCHL5;PRDX5;PSMD14;SERPINI2;RAG1;WFDC13;AKIRIN2;PERP;CCK;WFDC2;COL4A3;BID;TRAF2;RPS6KA3;UBXN1;SERPINA11;NLRP1;AVP;AQP1;SSPO;ADRM1;AHSG;PSME3;COL7A1;SERPINA3;FADD;TIMP3;NEK5;SPINK7;DPEP1;AIM2;WFDC1;PLAUR;FAS;HGF;WFIKKN1;CASP7;BOK;MAP2K5;CRYAB;LPA;SOX7;RENBP;ARL6IP1;NAIP;M…
GO_PLATELET_AGGREGATION	37	0.548178	1.59393	1.59393	0.0121951	0.139814	ACTN1;SLC7A11;CSRP1;TSPAN32;HBB;ITGA2B;PTPN6;FERMT3;WNT3A;METAP1;CNO;P2RY12;FGA;CLIC1;FGB;PLEK;FGG;TLN1;ITGB3;MYL12A;PIK3CB;TYRO3;GATA1;RAP2B;GNAS;PDGFRA;VCL;STXBP1;HSPB1;MYL9;STXBP3;FIBP;ILK;GAS6;MYH9;PIK3CG;FLNA;ACTG1;ACTB
GO_SPLICEOSOMAL_COMPLEX_ASSEMBLY	51	-0.522802	-1.59335	1.59335	0.0087108	0.193433	DDX23;SETX;SCAF11;SRSF12;LUC7L;USP39;CELF4;SNRPD1;SNRPG;C2orf3;PTBP2;DDX39B;GEMIN6;SNRPD2;LUC7L2;CRNKL1;SFSWAP;SRSF6;GEMIN2;SNRPD3;YTHDC1;LSM4;SART3;RBMXL1;SRSF9;ZRSR2;PRPF6;SMN1;SMN2;PRPF39;RBM5;SNRNP200;SRSF5;PRPF19;SF3A1;SRSF1;SF3A3;SLU7;NOL3;TXNL4A;TXNL4B;SNRPE;CELF1;SF1;LUC7L3;ISY1;PSIP1;SNRPC;DDX1;SF3B1;SRSF10;SF3A2;SRPK2
GO_RESPONSE_TO_LIPOPROTEIN_PARTICLE	20	0.6148	1.59232	1.59232	0.0220751	0.140992	CCL5;SIGLEC15;CD81;NPC1;CD9;ITGB2;HMGCS1;SYK;FCER1G;PPARG;CDH13;CCL2;ABCA1;ITGB1;CD36;SREBF2;ABCG1;F3;FGF21;ADAM17
GO_REGULATION_OF_VESICLE_MEDIATED_TRANSPORT	432	0.384053	1.5923	1.5923	0	0.140418	STAM;TBC1D16;TBC1D22A;SCARB1;CAV3;RAB4B;SYT15;HGS;GH1;TBC1D22B;MTMR2;SERPINA10;CBLL1;SYT5;FLOT1;PLA2G4A;TBC1D13;RABGAP1L;SNX17;LRSAM1;TNK2;PYCARD;SYT4;STX1B;AP2S1;PIK3CB;SNF8;APOC2;PARK2;REST;CACNA1A;GLRA1;TBC1D2;TGFB1;PROS1;INSIG1;RAC2;KIAA0528;CDK5;RAB3D;EPN2;CLASP1;PROM2;GRTP1;GAB2;TMEM27;PLCB1;CD63;ZP3;IQCF1;IL1B;PRKD1;DRD2;PYDC1;RAPGEF4;SPINK13;RUNDC1;VAMP8;STXBP6;CCR2;F2RL1;RPH3A;ANKRD27;GO…
GO_NEGATIVE_REGULATION_OF_NECROTIC_CELL_DEATH	10	0.747299	1.59159	1.59159	0.0155556	0.14065	BIRC2;UCN;BIRC3;CAV1;MT3;NOL3;SLC25A4;ARHGEF2;FADD;CSDA;RBCK1
GO_RESPONSE_TO_VIRUS	209	0.411653	1.59075	1.59075	0	0.141077	IFITM3;KCNJ8;DDX3X;EXOSC5;TRIM6;HSPB1;POLR3B;ABCC9;PYCARD;MX2;DUOX2;IL12A;FCN3;BCL2;IFITM1;GBP3;HYAL3;OAS3;HMGA1;APOB;MB21D1;CCT5;CRCP;CD207;CD86;TICAM1;ISG20;PRF1;DDX60;IRF9;EIF2AK4;APOBEC3F;CARD9;FGR;IFNA21;OAS1;DDX41;IFNA17;APOBEC3D;TBK1;CLU;IL6;DDX1;IFIT1;IFIT5;IFNAR1;SERINC3;BECN1;CCL11;AGBL4;CFL1;IFNW1;IFI44L;PCBP2;CCDC130;DNAJC3;OPRK1;RNASEL;CREBZF;GBP1;EEF1G;MX1;CXCL9;TBX21;IRF3;POLR3H;AB…
GO_LEUKOTRIENE_BIOSYNTHETIC_PROCESS	16	0.661071	1.59002	1.59002	0.0260663	0.141272	GGTLC3;GGT1;MGST2;RNPEP;LTA4H;GGTLC2;GGTA1P;PRG3;GGT3P;GGTLC1;ALOX5;GGT2;PLA2G5;GGT7;GGT6;FCER1A;GGT5;LTC4S;PLA2G1B;ALOX5AP;RNPEPL1;C9orf3;SYK
GO_REGULATION_OF_INTERFERON_ALPHA_PRODUCTION	19	0.625646	1.58947	1.58947	0.0178571	0.141321	TLR7;DDX58;RIPK2;NMI;IRF3;IL10;IFIH1;TLR9;TLR8;ZC3HAV1;TLR4;IRF7;IRF5;HAVCR2;HMGB1;MAVS;TBK1;HSPD1;TLR3
GO_REGULATION_OF_SEQUESTERING_OF_CALCIUM_ION	101	0.448492	1.58921	1.58921	0	0.141009	PDPK1;PKD2;PRKD1;DRD2;AKAP6;FGF2;PTPN6;TRPC1;CYBA;ABL1;JSRP1;ITPR1;RYR3;IBTK;CACNA1C;HTR2B;NPSR1;CAPN3;HRC;CCR5;TPCN2;SEPN1;BAX;CALM3;CXCL9;BDKRB1;DMD;MYO5A;JPH2;TGFB1;ITPR3;IL13;CXCL10;PTPRC;CCL19;PRKCE;CXCR3;GSTO1;CXCL11;RYR1;JPH4;DDIT3;LYN;KIAA1199;FKBP1B;JPH3;LCK;RASA3;F2R;BBC3;ATG5;NOS1;ATP1A2;NOL3;NTSR1;ANK2;PRKACA;F2;CALM2;ERO1L;DRD1;P2RX7;SRI;PLCG1;TRPA1;GPER;CASQ1;THY1;CCR7;DIAPH1;ASPH;P…
GO_NUCLEOSIDE_MONOPHOSPHATE_BIOSYNTHETIC_PROCESS	73	-0.496262	-1.58842	1.58842	0.0017301	0.201243	C16orf7;PKLR;PRTFDC1;UPP1;UCK1;UPP2;ATP5E;ATP6V0A2;SHMT1;AK2;PRPS1L1;PRKAG2;DHODH;IMPDH2;GBAS;AMPD1;AMPD2;ATIC;ATP5G3;AMPD3;UCKL1;ATP5C1;ATP6V0A1;DUT;ATP5I;PRPS1;DCK;ATP6V0A4;UCK2;ADSSL1;IMPDH1;AK4;GMPS;DGUOK;SURF1;ADSS;ADA;TYMS;LHPP;PAICS;UMPS;C11orf83;GART;ATP5D;ATP5S;ATP5O;SLC25A13;ATP5H;AK1;STOML2;ATP5J2;TK2;PKM2;ATP5L2;AK3;TCIRG1;ADK;ATP5F1;ATP5G2;ATP5EP2;TK1;TGFB1;APRT;AKD1;AK5;HPRT1;ATP5J;…
GO_REGULATION_OF_B_CELL_DIFFERENTIATION	22	0.596496	1.58641	1.58641	0.00945627	0.14382	INPP5D;XBP1;PCID2;SYK;PPP2R3C;NCKAP1L;NFAM1;STAT5B;INHBA;INHA;CARD11;BTK;MMP14;IKZF3;ID2;BAD;SFRP1;ZAP70;PRDM1;CD27;ATP11C;PTPN6
GO_REGULATION_OF_HOMOTYPIC_CELL_CELL_ADHESION	258	0.402051	1.58603	1.58603	0.0028169	0.143563	KIAA0922;ZP4;LEP;MALT1;HLA-DMB;CD46;FOXN1;HLA-DQB1;ADAM8;CLPTM1;BCL10;PRNP;PDE5A;ADA;ITPKB;FLOT2;HLX;PIK3CA;TNFRSF14;JAK3;CASP3;HLA-DRB3;DNAJA3;C20orf160;XCL1;CTNNB1;CD244;PTPN22;HLA-E;ICOS;IL36B;RIPK3;AIF1;STAT5B;IL18;KLRK1;ZBTB16;TGFBR2;LAX1;RARA;VPS33B;PDPK1;IL6;HMGB1;CD24;TRBC1;HSPD1;VNN1;IGFBP2;CD86;ALOX12;IL6ST;BCL6;ADAMTS18;EFNB1;IL12A;LILRB2;HAVCR2;IRF4;C1orf177;IL27;DHPS;KIAA0748;NRARP;P…
GO_POSITIVE_REGULATION_OF_INTERFERON_ALPHA_PRODUCTION	16	0.640767	1.58472	1.58472	0.0205011	0.144716	HMGB1;TBK1;MAVS;TLR3;HSPD1;TLR8;TLR4;ZC3HAV1;IRF5;IRF7;IFIH1;TLR9;TLR7;DDX58;RIPK2;IRF3
GO_MYELOID_DENDRITIC_CELL_ACTIVATION	23	0.585939	1.58451	1.58451	0.0258824	0.144291	RELB;CSF2;RBPJ;CD86;CAMK4;BATF;BATF3;TGFBR2;BATF2;IL4;UBD;TM7SF4;PSEN1;TNFSF9;SLAMF1;PYCARD;DOCK2;LTBR;CD244;DHRS2;PYDC1;SPI1;IRF4;TRAF6;TGFB1;HMGB1
GO_RESPONSE_TO_ATP	29	0.557334	1.58418	1.58418	0.00873363	0.144129	DGKQ;P2RY11;HSP90B1;CCL2;PTEN;IL1B;P2RX2;P2RX1;RYR3;P2RX7;CIB2;PANX1;P2RX5;CASP1;P2RX4;P2RX6;PTGS2;SPHK1;KCNJ11;P2RY12;PKLR;TRPC3;TRPV1;SELL;ASPH;SSH1;PDXP;P2RX3;SOD1;SLC8A1
GO_NEGATIVE_REGULATION_OF_PROTEOLYSIS	276	0.398692	1.58346	1.58346	0	0.144427	SERPINA5;IFI6;KAL1;CST5;IL10;SERPINA10;SERPINF2;SERPINB4;SERPINA2;SPINK14;CST11;SERPINB8;TMEM59;DDX3X;NGF;AGT;TEX14;KBTBD5;CPB2;SERPINB10;TAF9;SERPINA1;CST2;MAD2L1;PROS1;POR;CD109;SERPINF1;CDK5;BIRC8;SPINT1;CD59;CST6;CST7;TFAP2B;R3HDML;GABARAPL2;SH3RF1;SPINK13;TPR;CST9LP1;TRIAP1;CLN3;ANXA8;FETUB;SERPINB1;C4BPB;TIMP4;NLE1;HTT;SERPINA7;LXN;SNCA;APLP2;SPP2;SORL1;LEF1;SRC;ARRB1;BUB1B;MDM2;WFDC12;EP30…
GO_NEGATIVE_REGULATION_OF_COAGULATION	48	0.507468	1.5834	1.5834	0.012285	0.143891	VTN;KNG1;SERPINB2;PRKCD;GP1BA;SERPINF2;TSPAN8;ANXA5;KLKB1;EDN1;SERPINE2;SERPING1;PDGFB;F12;ALOX12;PROCR;ADAMTS18;ABAT;HS3ST5;PLAU;ANXA2;F11;PDGFRA;APOH;UBASH3B;ADRB2;PROS1;FGG;CPB2;HRG;PLAUR;NOS3;PROC;TMPRSS6;C1QTNF1;KRT1;SERPINE1;FGA;PRKG1;FGB;PTGER3;APOE;PLAT;PLG;PDGFA;F2;CD34;THBD
GO_POSITIVE_REGULATION_OF_ADENYLATE_CYCLASE_ACTIVITY	45	0.512004	1.58256	1.58256	0.0116009	0.144424	NF1;CALM2;GNAL;DRD1;ADCY3;ADCY9;ADCY4;ADCY6;WFS1;HPCA;ADRB2;ADCY8;ADCY1;CAP1;CALM3;DRD5;ADORA2A;GIPR;ADCY7;CALCR;RAF1;LHCGR;GPER;TIMP2;GHRHR;ADRB3;ACR;VIP;CRHR1;ADCY2;PRKCA;GNAS;P2RY11;GLP1R;ADORA2B;AVPR2;ADCY5;EDNRA;CALCA;CALM1;TSHR;CAP2;VIPR2;ADRB1;GPR133;AKAP5;FSHR;ADCYAP1
GO_PEPTIDYL_TYROSINE_AUTOPHOSPHORYLATION	39	0.530066	1.58155	1.58155	0.0215311	0.144903	MAPK3;ZAP70;ROS1;FGR;FYN;ITK;STYK1;ABL1;IGF1R;CSK;TYK2;BMX;HCK;TNK1;BLK;INSR;KDR;SRMS;SRC;PTK6;TEC;DDR1;MATK;TNK2;FES;YES1;JAK1;PTK2;LYN;FRK;JAK2;LCK;PTK2B;FER;BTK;JAK3;ABL2;TXK;SYK
GO_REGULATION_OF_ESTABLISHMENT_OF_PLANAR_POLARITY_INVOLVED_IN_NEURAL_TUBE_CLOSURE	14	-0.687534	-1.58151	1.58151	0.0229682	0.213695	FZD1;DVL1;NPHP3;SFRP2;GRHL3;WNT5A;DVL3;VANGL2;SEC24B;FZD2;SFRP1;CELSR1;DVL2;PTK7
GO_REGULATION_OF_PROTEIN_KINASE_A_SIGNALING	17	-0.661291	-1.58072	1.58072	0.0142096	0.212958	FSHR;AKAP5;MC1R;AKAP12;AKAP3;PDE4A;ADIPOQ;PJA2;LRRK2;MIF;AKAP6;AKAP1;SPHKAP;AKAP11;PDE10A;AKAP4;AIP
GO_ENERGY_HOMEOSTASIS	13	0.682546	1.58039	1.58039	0.0187354	0.145752	CRTC3;AMPD2;LEPR;PRCP;OMA1;MRAP2;NR4A3;ACACB;EDN2;AMPD3;MEX3C;STAT3;PIK3CA
GO_DENDRITIC_CELL_CHEMOTAXIS	15	0.657498	1.58038	1.58038	0.0296128	0.145169	CXCR1;HMGB1;CCL19;CXCR4;ANO6;PIK3CG;CCR5;CCL21;CCL5;TRPM4;CCR7;CCR1;CXCR2;ARHGEF5;CCR6;CCR2
GO_RECEPTOR_INTERNALIZATION	45	0.509003	1.57862	1.57862	0.0119048	0.14671	RAB5A;CLTC;ADRBK2;ITGB2;DNM1;CXCR2;CALCR;RAMP1;SNX1;PTGER3;HTR2B;NEDD4;CD36;DNM2;ITGB1;CXCR7;IL8;DRD3;CAV1;SCYL2;DRD2;HTR1B;ADM;PICALM;LDLRAP1;LILRB1;CXCR1;GHR;ARRB2;SYK;ACHE;CALCA;CD9;GRB2;CAV3;ADRBK1;RAMP3;CALCRL;LMBRD1;RAMP2;CD81;GRK4;EZR;GRIA1;CNTN2;RAB31;SNCA;FCER1G;GTF2H2;ARRB1
GO_EMBRYONIC_DIGESTIVE_TRACT_DEVELOPMENT	32	-0.564816	-1.57788	1.57788	0.0100334	0.216885	SCT;ADA;HLX;TCF21;VPS52;IL8;FGF9;TCF7;GLI2;OVOL2;FGF10;RARRES2;PCSK5;FOXF1;FGFR2;NIPBL;RARB;TGFB2;PDGFRA;SOX11;SHOX2;ID2;STRA6;GLI3;PITX2;SHH;HNF1B;PKDCC;TNF;ALDH1A2;SALL1;FOXF2;SIX2
GO_NEGATIVE_REGULATION_OF_TUMOR_NECROSIS_FACTOR_SUPERFAMILY_CYTOKINE_PRODUCTION	40	0.530355	1.57782	1.57782	0.0070922	0.147101	BPI;SLAMF1;NLRC3;ERRFI1;RARA;HSF1;LILRB1;IRAK3;POMC;CD34;C19orf29;ARRB2;AXL;TRIM27;TSPO;TNFAIP3;SELS;MC1R;LBP;NR1H4;LTF;GAS6;TLR4;BCL3;GSTP1;GHSR;PTPN22;HAVCR2;CD274;ACP5;LGALS9;TWIST1;GPNMB;CIDEA;GHRL;FOXP3;ORM1;ZC3H12A;ADIPOQ;IL10;GPR77;PTGER4;NFKBIL1;CHRNA7
GO_REGULATION_OF_INTERLEUKIN_1_SECRETION	27	0.583236	1.57672	1.57672	0.0146444	0.147845	PYCARD;GAS6;NOD2;APOA1;PML;CASP1;CCL3;NLRP12;GSDMD;LGALS9;TRIM16;CCL19;SAA1;NLRP3;CCR2;IFNG;FOXP1;ZC3H12A;NLRP1;NLRP2P;PTGER4;CARD8;WNT5A;P2RX7;IFNAR1;PANX1;HMGB1;AIM2;PYDC1;PYDC2;CASP5;CCR7;NLRP2
GO_AMIDE_BIOSYNTHETIC_PROCESS	472	-0.392232	-1.57543	1.57543	0	0.219985	AGK;CDC123;SLC25A24;MTHFD1;CARNS1;RPL22L1;RPS24;SLC25A16;SLC25A41;MRPL9;RPL10L;SLC25A26;EPRS;RPL10;ABCF1;MRPL54;MRPL17;SLC25A23;TUFM;SMPD1;SGMS1;SSB;EIF3E;RPS28;HAGH;RPL34;MRPL37;EIF2AK2;EIF1AY;EIF5A;MRPL13;NARS2;SOX11;RPL13AP3;RPS9;MRPL14;ST3GAL3;GBA;EEF1A2;IARS2;EIF4E2;FTSJ1;DHFR;DARS;MRPL45;ASL;GSPT1;RPS15;ST3GAL5;PTCD3;RPL7;BDH2;GCLM;SLC25A14;P2RX7;RPS18;P2RX1;EIF4E;GGT2;EEF1A1;PAIP1;RPL10A;S…
GO_REGULATION_OF_TYPE_2_IMMUNE_RESPONSE	24	0.60166	1.57532	1.57532	0.02331	0.148894	XCL1;PRKCZ;NOD2;RARA;IL6;TNFSF4;NDFIP1;HLX;RSAD2;ECM1;CD86;STAT6;ANXA1;IL33;CCR2;SOCS5;NLRP3;IFNB1;IL4R;CD74;IL29;BCL6;GATA3;IFNA2;IL27RA;IDO1
GO_PROTEIN_FOLDING_IN_ENDOPLASMIC_RETICULUM	8	0.770872	1.5727	1.5727	0.0313901	0.151364	DNAJC10;KIAA0090;HSPA5;TMEM111;VAPA;CALR;PDIA2;CANX;PDIA3;TMEM93;HSP90B1
GO_AMINOGLYCAN_METABOLIC_PROCESS	157	0.418662	1.57211	1.57211	0	0.151439	GALNT5;B4GALT7;ST3GAL1;GLCE;ACPL2;PGLYRP1;CD44;HEXB;KIAA1199;IL15;CHPF;EXT2;HYAL2;CHPF2;SPACA3;NDST2;GPC2;EXTL3;B3GNT8;IDS;SLC35D2;CHST13;SGSH;B3GNT2;FMOD;HGF;FOXC1;EGFLAM;GLB1;ABCC5;ITIH2;HYAL1;HS6ST2;CSGALNACT1;OVGP1;ITIH3;AKT1;VCAN;UGDH;STAB2;DCN;ST3GAL2;NAGLU;XYLT1;EXT1;CHST12;XYLT2;IMPAD1;B4GALT4;SDC4;B3GNT7;B4GALT2;CHST7;PGLYRP4;SPOCK2;ITIH5;B4GALT6;GPC3;B4GALT3;GAL3ST3;CHST2;CHSY3;OMD;PDGF…
GO_POSITIVE_REGULATION_OF_SMOOTH_MUSCLE_CELL_MIGRATION	30	0.551467	1.57178	1.57178	0.0199557	0.151212	RAPGEF3;PLAU;F3;DOCK5;PDGFD;CAMK2D;LPAR1;HDAC4;IGF1;SRC;DOCK4;AIF1;SEMA6D;ITGA2;HAS2;RPS6KB1;POSTN;RETN;PDGFRB;AGER;P2RY2;NRP1;DOCK7;VTN;NOX4;PDGFB;PTGER4;P2RY6;BCL2;CCL5
GO_POSITIVE_REGULATION_OF_INNATE_IMMUNE_RESPONSE	225	0.397437	1.57123	1.57123	0	0.151234	PSMD3;MAPKAPK3;LBP;CD180;IRF7;PSMD2;PSMD14;PSMB2;FCN1;LGALS9;FCER1G;PSMC1;CUL1;MAP3K7;IRAK2;PSMD11;NCR3;IRAK1;TANK;RIPK2;TXK;PGLYRP4;LSM14A;TLR1;PSMD9;RPS6KA3;PSMB5;UBA52;CCL5;DMBT1;IFIH1;PSMC4;KLRC4-KLRK1;WNT5A;RPS27A;PSMB4;UBE2K;IRAK3;CREBBP;PSMB9;CRTAM;UBC;IKBKE;NFKB1;TLR7;PGLYRP3;SLAMF6;PSMA1;NFKBIA;CHUK;TNFAIP3;PSMF1;PSMC2;LAG3;IKBKB;PSMD13;CTSS;MAP2K6;PRKCE;CLEC7A;IRAK4;NOD2;RFTN1;CADM1;TRA…
GO_REGULATION_OF_B_CELL_ACTIVATION	98	0.446043	1.56943	1.56943	0.00263852	0.152711	IGKC;IRS2;MSH6;BST1;TNFSF13B;PAWR;PPP2R3C;TNFAIP3;NCKAP1L;MMP14;BAD;NDFIP1;ZAP70;ADA;NFATC2;APLF;PRDM1;CD27;IGHM;ATM;IGLC3;TNFRSF4;IL2;IGHG4;IL27RA;SASH3;TNFRSF21;IL4;CD81;SUPT6H;CD300A;XBP1;PCID2;IFNG;IGLC6;CASP3;IKZF3;SLC39A10;IGHG1;MZB1;TBC1D10C;TNFSF13;SFRP1;GPR183;TNFRSF13B;CLCF1;EXOSC3;ATP11C;TCF3;IGHA2;MEF2C;UNG;TIRAP;CD40;INPP5D;SAMSN1;IGLC2;WHSC1;IGLC7;IL21;IL7;SLA2;TBX21;IGHV4OR15-8;CDK…
GO_DNA_CATABOLIC_PROCESS	25	-0.605585	-1.5692	1.5692	0.015544	0.232263	FOXL2;ISG20;KPNA1;CASP3;CECR2;FBXO18;HMGB2;DFFB;AIFM1;DNASE2B;SPO11;DNASE1L2;TATDN2;SETMAR;KPNB1;XRN2;DNASE1;H1F0;DNASE1L1;DNASE2;TATDN1;DICER1;DFFA;MUS81;ENDOG;DNASE1L3;HMGB1
GO_LEUKOCYTE_MIGRATION_INVOLVED_IN_INFLAMMATORY_RESPONSE	11	0.7154	1.56913	1.56913	0.0181818	0.152476	CCL2;SELE;FFAR2;PPBP;ADAM8;CX3CL1;S100A9;S100A8;LBP;JAM3;ITGB2
GO_ACTIVATION_OF_INNATE_IMMUNE_RESPONSE	188	0.406867	1.56859	1.56859	0	0.152495	RFTN1;PRKCE;CLEC7A;NOD2;IRAK4;TRAF6;S100A14;SYK;CD14;CTSK;BTK;PSMD8;CARD11;PSMB3;TLR9;RIPK1;TAB3;PGLYRP1;LYN;CD36;PSME3;TLR2;UBE2D2;UBE2D1;FADD;PSMA2;TLR3;TLR6;PAK2;AIM2;FYN;IKBKG;MAVS;ITCH;KRAS;UNC93B1;TICAM2;BTRC;DDX58;PSMB10;SCARA3;FFAR2;CLEC4E;BIRC3;PSMD2;PSMB2;PSMD14;IRF7;MAPKAPK3;PSMD3;LBP;CD180;MAP3K7;IRAK2;FCER1G;LGALS9;CUL1;PSMC1;FCN1;RIPK2;TANK;PGLYRP4;IRAK1;PSMD11;IFIH1;PSMC4;UBA52;DMB…
GO_POSITIVE_REGULATION_OF_ALPHA_BETA_T_CELL_ACTIVATION	47	0.505611	1.56827	1.56827	0.00477327	0.152236	CD86;ANXA1;CCR2;SYK;IL23A;IFNG;RIPK2;NLRP3;FOXP3;SHH;SASH3;CD83;CD244;NKAP;IL12A;CD55;XCL1;PRKCZ;IL12RB1;GLI3;HLA-E;AP3D1;CCL19;LGALS9;IL12B;PRKCQ;RASAL3;NCKAP1L;IL18;MYB;SOCS5;PNP;IL4R;CD80;HSPH1;TGFBR2;ZBTB16;EBI3;CD28;AP3B1;IHH;RARA;HLA-A;ITPKB;IL6;TNFSF4;ADA;ZAP70;IL23R;HLX;CD3E
GO_GLUTATHIONE_METABOLIC_PROCESS	51	-0.523468	-1.56782	1.56782	0.00361011	0.232958	EEF1E1;CLIC4;GSTP1;HAGH;GSTT1;MGST1;CLIC2;GSTO1;GDAP1;GSTT2B;CTNS;GSTM2;CLIC6;GSS;MGST2;GGT1;CLIC3;IDH1;SOD1;GLO1;GSTA1;G6PD;GSTT2;GGT5;GSTM5;GSTZ1;GDAP1L1;GSTM4;GGCT;CHAC1;GGT6;ETHE1;ALDH5A1;GPX1;GGT7;GSTA2;GSTA3;GGT2;GGTLC1;GGT3P;GCLC;GGTA1P;GCLM;CHAC2;GGTLC2;NAT8;GLRX2;GGTLC3;DPEP1;CLIC5;GSTM1;GSTA5;OPLAH;GSR;GSTM3;CNDP2;GSTK1;GSTA4;CLIC1;EEF1G;GSTO2
GO_REGULATION_OF_T_CELL_DIFFERENTIATION	97	0.44955	1.56695	1.56695	0	0.153124	IHH;IL2;CLPTM1;BAD;HLX;SART1;SPINK5;ZAP70;ADA;ITPKB;PNP;NRARP;IFNB1;MYB;NCKAP1L;KIAA0922;KIAA0748;IL12B;ZEB1;CD46;FOXN1;IL4R;ADAM8;GLI3;RAG1;IL12RB1;ERBB2;IL7R;BMP4;PRKCZ;PRELID1;LGALS9;IRF1;IL36B;AP3D1;NLRP3;XBP1;SOD1;RIPK2;IFNG;ANXA1;SOS1;JAK3;SASH3;IFNA2;IL1RL2;IL4;TNFSF18;HLA-G;RARA;GLI2;TNFSF9;ZBTB1;CTLA4;CYLD;AP3B1;CD28;IL1B;VNN1;SLC46A2;IL23R;TNFSF4;IL6;IL2RA;HMGB1;IL7;SOCS5;EGR3;STAT5B;RA…
GO_CELL_ACTIVATION_INVOLVED_IN_IMMUNE_RESPONSE	127	0.430868	1.56687	1.56687	0	0.152639	TSC1;IL4;FOXP1;IL18R1;CD1C;IFNG;VAMP7;ITFG2;RORC;ICAM1;FCER1G;PLA2G3;GBF1;GPR183;EXOSC3;MRGPRX2;ANXA3;S100A13;CD180;LBP;IFNA8;PPBP;MSH6;CORO1A;SLAMF6;LFNG;RPS6;PLCL2;NKX2-3;PIK3CD;ZAP70;IFNA6;LILRB1;LIG4;SLAMF1;IFNA5;PTGER4;RC3H2;IFNK;SBNO2;LYN;MILR1;RNF8;IFNA7;ZFPM1;RC3H1;RNF168;SYK;STAT6;KIT;BATF;IFNA10;TYROBP;RORA;STXBP3;LAT;BCL3;CLEC7A;MSH2;PRKCE;ITGAL;LAT2;GATA3;SH2D1B;CLEC4E;EXOSC6;VAMP2;EX…
GO_POLYOL_CATABOLIC_PROCESS	18	-0.649979	-1.56685	1.56685	0.0184502	0.232764	SORD;IMPA2;MTMR7;PTEN;GPD2;INPP1;NTSR1;INPP5K;MIOX;NUDT3;INPP5E;SYNJ1;IMPA1;GK2;MTMR2;GK5;GK;TPI1
GO_HISTONE_H3_K9_MODIFICATION	14	-0.69894	-1.56599	1.56599	0.0280702	0.232286	KDM3A;SUV39H1;SETDB2;EHMT1;CRTC2;EHMT2;SIRT6;KAT2B;ARID4A;ARID4B;SUV39H2;PRDM5;BEND3;SIRT1
GO_RESPONSE_TO_INTERLEUKIN_4	29	0.550885	1.56349	1.56349	0.0101781	0.156296	HSP90AB1;CITED1;HSPA5;TCF7;CTSB;CCL11;PML;XCL1;KEAP1;IL24;NFIL3;LEF1;MRC1;CORO1A;XBP1;ALAD;TUBA1B;MCM2;STAT6;STAT5B;ARG1;JAK3;IMPDH2;RPL3;FASN;IL2RG;GATA3;ADAMTS13;SHPK;IL4R;TM7SF4
GO_POSITIVE_REGULATION_OF_NF_KAPPAB_IMPORT_INTO_NUCLEUS	25	0.577516	1.56276	1.56276	0.0164706	0.15649	TLR9;IL18R1;RHOA;SPHK1;PTGS2;IL18;IL23A;TNFSF14;TNF;PRKCQ;ZNF268;EDAR;TLR7;C8orf4;IL12B;IL1B;LGALS9;CCL19;TLR3;GREM1;RBCK1;CD27;TLR4;NLRP12;EDA;TLR2;TRIP6
GO_NUCLEAR_TRANSCRIBED_MRNA_CATABOLIC_PROCESS_DEADENYLATION_DEPENDENT_DECAY	53	-0.514464	-1.56122	1.56122	0.00541516	0.24093	ZFP36;DCPS;DCP1A;EXOSC6;LSM3;DDX6;CNOT6;PAN2;EXOSC4;PATL1;CNOT4;EIF4A3;LSM5;MLH1;EIF4A2;PATL2;EIF4A1;TNKS1BP1;EXOSC8;CNOT10;CNOT1;ZFP36L2;EIF4B;PABPC1;EIF4E;NT5C3L;PAIP1;CNOT8;PARN;LSM2;PAN3;DIS3;EDC4;EIF4G1;CNOT3;LSM1;CNOT2;POLR2D;EXOSC2;LSM7;CNOT7;RC3H1;CNOT6L;EXOSC9;RQCD1;EXOSC5;DCP2;LSM6;EXOSC1;ZFP36L1;DCP1B;EXOSC7;CCRN4L;LSM4;EXOSC3;EDC3;C2orf29
GO_POSITIVE_REGULATION_OF_TYROSINE_PHOSPHORYLATION_OF_STAT1_PROTEIN	11	0.729075	1.56048	1.56048	0.0299539	0.158742	TNFRSF1A;IL6ST;IL21;TNFSF18;LIF;HPX;CD40;FGFR3;IFNG;TNFRSF18;KIT
GO_POSITIVE_REGULATION_OF_CYTOKINE_BIOSYNTHETIC_PROCESS	57	0.486596	1.56008	1.56008	0.0078125	0.15863	CD80;ELANE;IL21;EBI3;MAPKAPK2;IL1A;TNFRSF13C;IL12B;TLR7;PRKCQ;STAT5B;PTAFR;TBK1;TNFRSF8;TLR3;TLR6;HMOX1;CD4;CD3E;IL1B;CD28;GLMN;PRG3;TLR8;WNT5A;BCL10;APOA2;IL4;TLR1;CCL20;FCER1A;IL9;TLR9;CARD11;RELA;AZU1;TNF;TICAM1;CD86;IFNG;CCR2;SYK;ZFPM1;HSPB1;TRAF6;EREG;IRF4;IL27;THBS1;IRF1;CD276;LBP;LTB;CEBPG;BCL3;TLR4;TIRAP;SPN
GO_PROTEIN_HETEROTETRAMERIZATION	32	0.54248	1.56001	1.56001	0.0113122	0.158113	HIST1H3I;HIST1H3C;HIST1H4I;HIST1H3A;HIST1H3F;S100A10;RRM2;HIST2H4A;HIST1H3D;INSR;RRM1;PDSS2;HIST1H4C;HIST1H3B;XRCC6;HIST1H4A;HIST1H4L;LRP4;PDSS1;HIST1H4B;HIST1H4D;HIST2H4B;HIST1H4H;HIST1H4E;HIST1H3G;NUPL1;HIST1H4F;HIST1H4K;HIST1H3E;ANXA2;HIST3H3;NLGN1;NUP54;HIST4H4;HIST1H3J;HIST1H3H;CNGA4;HIST1H4J
GO_DENDRITIC_CELL_MIGRATION	20	0.594067	1.55974	1.55974	0.0150215	0.157863	CXCR4;ANO6;NLRP12;CCL19;NLRP10;HMGB1;CXCR1;ARHGEF5;CCR6;CCR2;EPS8;CDC42;CXCR2;DOCK8;CCL21;CCR5;CCL5;CCR1;CCR7;TRPM4;PIK3CG
GO_RIBOSOMAL_LARGE_SUBUNIT_BIOGENESIS	45	-0.518383	-1.55925	1.55925	0.00983607	0.243105	RPL35;PPAN;RPL7L1;BRIX1;ORAOV1;EBNA1BP2;FTSJ3;MRPL11;NOP16;RPL23A;RPL26L1;RPL6;BOP1;MDN1;NOC2L;WDR12;RRS1;WDR55;NOL9;WDR74;FASTKD2;PES1;RPL38;EIF6;SDAD1;RPL7;RPL14;RPF1;RPL10L;RPL10;NLE1;RSL24D1;NSA2;RPF2;RPL35A;RPL12;RPL3;ZNF622;RPL3L;RPL26;RPL5;C7orf30;RPL11;RPL24;MRPL20;DDX28;DHX30;MRTO4;MAK16
GO_NEGATIVE_REGULATION_OF_B_CELL_PROLIFERATION	14	0.663146	1.559	1.559	0.0311804	0.158149	IL10;LYN;PKN1;TNFRSF13B;MNDA;CD300A;INPP5D;TNFRSF21;CDKN2A;CASP3;PRDM1;RC3H1;ATM;PAWR;CTLA4
GO_NEGATIVE_REGULATION_OF_DEFENSE_RESPONSE	123	0.427692	1.55878	1.55878	0	0.157853	PSMB4;PPARD;NDFIP1;SPINK5;NFKB1;IRAK3;LILRB1;A2M;TNFAIP3;ISL1;HLA-DRB4;CUEDC2;TRIM38;TNFAIP8L2;GPER;ADORA1;SPN;TSPAN6;NT5E;SLIT2;SERPINC1;CD276;NOV;INS;DHX58;LGALS9;TYRO3;BCR;IL20RB;NR1H3;NLRP3;CNR2;CALCRL;ABR;IL4;CX3CR1;DUSP10;SOCS3;TEK;WFDC1;HLA-A;IL2RA;ARRB2;FAM132A;ITCH;MEFV;MVK;SOCS5;NLRC5;PPM1B;ADRB2;MICB;HGF;GATA3;PYDC2;RPS19;ETS1;MICA;O3FAR1;RORA;TRAF3IP1;APOA1;APOD;KLF4;ACP5;HLA-B;CR1;C1…
GO_POSITIVE_REGULATION_OF_CD4_POSITIVE_ALPHA_BETA_T_CELL_ACTIVATION	26	0.564416	1.55809	1.55809	0.0191388	0.157998	CD83;SASH3;IL4R;CD80;SOCS5;NLRP3;FOXP3;IL23A;RIPK2;IFNG;MYB;CD86;PRKCQ;NCKAP1L;ANXA1;IL12B;LGALS9;HLX;CCL19;TNFSF4;IL23R;IL6;RARA;IL12RB1;PRKCZ;XCL1;CD55
GO_GLYCOSYL_COMPOUND_BIOSYNTHETIC_PROCESS	104	-0.45669	-1.55799	1.55799	0.00516351	0.243834	ALDOA;CMPK1;SLC35B2;MAT1A;PDCL2;ADSL;QTRT1;CAD;PPCDC;ATP5L;COASY;LDHC;ATP5G1;LCMT2;QTRTD1;GUK1;ATP5B;CHCHD10;UPRT;NME2;NME5;ATP5A1;ATP5J;AK5;HPRT1;AKD1;APRT;ATP5EP2;NME3;TK1;TGFB1;PDC;PANK3;NME2P1;PAPSS2;ATP5G2;SLC35B3;ATP5F1;NME6;TCIRG1;ADK;AK3;TK2;PKM2;PDCL;ATP5L2;CTPS;ATP5J2;STOML2;NME7;ATP5H;AK1;ATP5S;SLC25A13;ATP5O;ATP5D;C11orf83;UMPS;PDCL3;ADA;HDHD1;TYMS;MAT2A;DCAKD;ADSS;SURF1;NME1;TXNDC9;G…
GO_ACTIVATION_OF_ADENYLATE_CYCLASE_ACTIVITY	38	0.511709	1.5578	1.5578	0.00911162	0.157802	ADRB3;ACR;CRHR1;GHRHR;GNAS;P2RY11;GLP1R;ADORA2B;AVPR2;ADCY2;PRKCA;CALM1;TSHR;CAP2;ADCY5;EDNRA;CALCA;ADCYAP1;VIPR2;ADRB1;FSHR;CALM2;GNAL;DRD1;ADCY6;ADCY9;ADCY3;ADCY4;CAP1;DRD5;CALM3;ADRB2;ADCY1;ADCY8;LHCGR;GIPR;ADCY7;CALCR;RAF1
GO_ACETYL_COA_METABOLIC_PROCESS	24	0.57636	1.55717	1.55717	0.0228833	0.158027	DLD;DLST;MLYCD;PDHX;ACSS2;PDHA1;ACOT12;PMVK;ACSS1;BRP44;MVD;PIPOX;ACLY;MVK;KYNU;TDO2;NUDT7;ACACB;PDHA2;AADAT;FASN;ACACA;DLAT;PDHB;AASS;BRP44L
GO_TOLL_LIKE_RECEPTOR_4_SIGNALING_PATHWAY	18	0.614654	1.55705	1.55705	0.0202247	0.157586	S100A14;LGALS9;LY96;PRKCE;NR1H4;LBP;TIRAP;TLR4;ITGAM;PIK3AP1;TRIL;IRAK1;TICAM2;CD14;ITGB2;NFKBIA;RIPK2;TNIP3
GO_NECROPTOTIC_PROCESS	20	0.608533	1.5564	1.5564	0.0186916	0.157784	DNM1L;PPIF;TLR4;FADD;CYLD;PGAM5;RIPK3;LY96;TLR3;PYGL;FASLG;MLKL;TICAM2;CD14;TNF;TICAM1;SIRT2;FAS;TRPM7;BIRC2;RIPK1
GO_PHOSPHOLIPASE_C_ACTIVATING_G_PROTEIN_COUPLED_RECEPTOR_SIGNALING_PATHWAY	79	0.455374	1.55613	1.55613	0.00238095	0.157492	PTH1R;GNAQ;AGTR1;OPRD1;CYSLTR1;FPR1;ADRA2A;CCKAR;CYSLTR2;ESR1;P2RY11;GNG13;GRM1;EDNRA;NMUR2;CALCA;KISS1;P2RY6;HTR2A;S1PR1;HTR2C;RXFP4;NMBR;RXFP3;LTB4R2;GALR3;HOMER1;GPR52;DRD1;OPRM1;TACR1;LPAR3;ADRA1A;CHRM4;F2RL3;P2RY2;GNA11;GRM5;GPR84;GPR21;HCRTR2;PLCE1;P2RY1;GNA15;EDNRB;GALR1;AGT;CHRM3;CHRM5;GALR2;SLC9A3R1;F2R;ADRA1B;EDN1;GPR139;GNA14;ACTN2;LPAR1;CCKBR;MC3R;HRH3;CHRM1;DRD2;KISS1R;NPR3;UTS2R;NMU…
GO_POSITIVE_REGULATION_OF_B_CELL_ACTIVATION	65	0.47493	1.55612	1.55612	0	0.156923	PTPRC;IGLL1;TGFB1;IL13;TLR4;TRDC;PAXIP1;IGLC1;IGHA1;NOD2;BCL6;IGHG3;CD38;BCL2;CD74;TNIP2;SYK;BTK;CARD11;IGHD;MIF;IGHV1OR21-1;TICAM1;STAT6;IGLL5;IGHE;VAV3;IL6;PELI1;TNFSF4;CD28;IGHV3-23;WNT3A;IL5;CHRNB2;IGLC2;WHSC1;INPP5D;IGLC7;IL21;CDKN1A;IL7;IGHV4OR15-8;TBX21;TNFRSF13C;STAT5B;IGHG2;IGHG1;SLC39A10;CLCF1;TNFSF13;GPR183;MEF2C;TIRAP;UNG;CD40;EXOSC3;IGHA2;TCF3;ATP11C;SASH3;IL4;CD81;IFNG;IGLC6;XBP1;PC…
GO_CELLULAR_RESPONSE_TO_INTERLEUKIN_4	24	0.586675	1.55567	1.55567	0.03125	0.15687	CORO1A;MRC1;XBP1;ALAD;TUBA1B;MCM2;STAT6;ARG1;IMPDH2;JAK3;RPL3;FASN;IL2RG;GATA3;SHPK;IL4R;TM7SF4;HSP90AB1;HSPA5;TCF7;XCL1;PML;KEAP1;IL24;NFIL3;LEF1
GO_POSITIVE_REGULATION_OF_STAT_CASCADE	68	0.464194	1.55518	1.55518	0.00968523	0.156841	JAK2;IL4;TNFSF18;CSF1R;PRL;IFNA2;OSM;PIBF1;VEGFA;CCL5;IL22;ARL2BP;HCLS1;PRLR;PTK2B;IFNG;IL26;PTK6;CLCF1;STAT3;CD40;IL12B;ADIPOR1;ISL1;FGFR3;IL3;NOTCH1;LEP;LIF;IL24;ERBB4;IL2;HES1;IL31RA;IGF1;STAP2;IL15;HDAC2;IL10;LYN;IL6ST;TNFRSF1A;PTGER4;IL6R;CTF1;GH1;KIT;IL19;CYP1B1;F2R;IL23A;IL13;IL12A;FLT3;IL29;IL21;IL20;CRLF1;CRLF3;CSF2;IL18;HPX;GHR;IL6;IL23R;FYN;HES5;CNTF;EPO;AKR1B1;IL5;TNFRSF18;SOCS3
GO_POSITIVE_REGULATION_OF_CALCIUM_ION_TRANSPORT_INTO_CYTOSOL	49	0.492376	1.55512	1.55512	0.00934579	0.15633	CAPN3;NPSR1;GPER;THY1;ASPH;CALM3;BAX;TRPC3;PLA2G1B;F2RL3;TRDN;BDKRB1;CXCL9;PDPK1;P2RX2;PKD2;NTSR1;F2;CAV1;CD4;AKAP6;ABL1;CALM2;TRPC1;DRD1;P2RX7;SRI;P2RX4;PLCG1;KIAA1199;HAP1;HTT;AKAP5;BAK1;CALM1;EDNRA;P2RX3;F2R;IL13;JPH2;ADCYAP1R1;CXCL10;GSTM2;SNCA;BMP4;XCL1;CXCL11;GSTO1;LACRT;CXCR3;P2RX5;TEX101
GO_NEGATIVE_REGULATION_OF_IMMUNE_EFFECTOR_PROCESS	86	0.449083	1.55507	1.55507	0.0074813	0.155841	CD46;IL4R;RABGEF1;FOXF1;TRIM38;IL33;CUEDC2;PGLYRP3;IFNB1;A2M;LILRB1;IRAK3;NDFIP1;HMOX1;SPINK5;HLX;MASP1;SLAMF1;MUL1;TNFSF18;IL4;C4BPB;CD300A;ABR;CD84;IFNA2;ANXA1;FER;JAK3;DAK;IL20RB;BCR;CCR2;TGFB2;EIF2AK2;HLA-E;ANGPT1;LGALS9;INS;DHX58;IL7R;XCL1;SERPINB9;HFE;IL13RA2;PPP3CB;CLEC4G;SPN;TSPAN6;IL29;MICA;RPS19;TARBP2;NLRX1;PCBP2;CEACAM1;BST2;MICB;LGALS3;PPM1B;SOCS5;SUSD4;ITCH;TNFSF4;ARRB2;IL2RA;HLA-A;…
GO_T_CELL_MIGRATION	14	0.652223	1.55505	1.55505	0.0310263	0.155308	CCL3;CCR2;CXCR3;CXCL11;CXCL10;ITGB7;S1PR1;CXCL16;CCL2;ZAP70;PIK3CD;MYO1G;GPR15;PIK3CG
GO_NEGATIVE_REGULATION_OF_HUMORAL_IMMUNE_RESPONSE	9	0.77051	1.55472	1.55472	0.0348837	0.15515	MASP1;FOXJ1;CD59;PTPN6;CD55;SERPING1;SPINK5;SUSD4;CD46;A2M;C4BPB;CR1;C4BPA
GO_CELLULAR_RESPONSE_TO_CHOLESTEROL	12	0.685521	1.55383	1.55383	0.0264901	0.155758	PTCH1;SMO;GPLD1;LRP6;CYP7A1;ABCA1;MLC1;OSBPL7;HMGCS1;AACS;INHBA;LRP8
GO_POSITIVE_REGULATION_OF_LYMPHOCYTE_MIGRATION	23	0.590061	1.55377	1.55377	0.0184757	0.155245	WNT5A;ADAM17;XCL1;FADD;PYCARD;TMEM102;CXCL13;CXCL14;CXCL12;CCL3;CCL7;PYDC1;AIF1;CXCL10;CCL4;TNFRSF14;PTK2B;CCR2;TNFSF14;ITGA4;ADAM8;CCL20;S100A7;CCL21;ADAM10;CCL5
GO_TOLL_LIKE_RECEPTOR_9_SIGNALING_PATHWAY	14	0.650685	1.55344	1.55344	0.0391198	0.155068	PIK3R4;TRAF6;HAVCR2;MYD88;TLR9;PIK3AP1;IRAK2;IRAK4;IRAK1;TLR8;TLR7;PIK3C3;UNC93B1;TNIP2
GO_POSITIVE_REGULATION_OF_CELL_ADHESION_MEDIATED_BY_INTEGRIN	16	0.640963	1.55312	1.55312	0.0340136	0.154927	PIEZO1;SYK;NCKAP1L;CCL5;IFT74;CCL21;RAC3;ADAM9;CXCL13;PTPN6;SFRP2;RET;TGFB2;ZAP70;FOXC2;CIB1;PODXL
GO_CYTOKINE_MEDIATED_SIGNALING_PATHWAY	385	0.373148	1.55123	1.55123	0	0.156727	CCL25;NGFR;RQCD1;IRF1;PSMC1;RSAD2;HLA-DPA1;PSMD3;SOCS2;MT2A;IL7R;STAT3;HLA-DRB5;HLA-F;IL17RC;TRIM34;PSMB2;CD40;IRF5;OSMR;CCL20;PSMD9;IL18R1;TNFRSF21;PSMC4;CCL5;IFI35;IL17RE;PSMD11;FER;IFNG;TNFSF14;IL20RB;TNFRSF11B;KRT8;COMMD7;CCL8;SAMHD1;CX3CL1;PSMB9;UBC;LRTM1;CCRL2;F3;IL2RB;CHAD;CISH;IL31RA;RPS27A;CD27;IL1RAPL2;PSMC2;IL17RD;TNFRSF10C;PSMF1;HLA-DQA2;IFITM2;CCL4L2;IFNA8;PSMD13;EGR1;HLA-C;TRIM38;PS…
GO_REGULATION_OF_FEVER_GENERATION	11	0.702743	1.5506	1.5506	0.0313901	0.156936	TNFSF11;TNFRSF11A;CCL5;IL1B;PTGER3;PTGS2;CNR1;CCR2;PLA2G4A;EDNRB;TNF
GO_POSITIVE_REGULATION_OF_T_CELL_MEDIATED_CYTOTOXICITY	11	0.706639	1.55018	1.55018	0.0413943	0.156889	FADD;IL12A;P2RX7;XCL1;IL12RB1;PVRL2;IL23R;PVR;HLA-A;HLA-E;B2M;HLA-B;NCR3;IL12B;IL23A;STX7
GO_POSITIVE_REGULATION_OF_RESPONSE_TO_CYTOKINE_STIMULUS	31	0.549784	1.5497	1.5497	0.0185185	0.156932	WNT5A;FADD;TRIM32;UBE2K;CPNE1;AGPAT1;TREM2;MAVS;AXL;CSF1;C5orf41;AGPAT2;HPX;TAF9;IRF3;NLRC5;TICAM2;HSPA1A;MED1;PAFAH1B1;GAS6;IRF7;TRIM6;PARK2;GFI1;HIF1A;TXK;RIPK2;CD74;TRAF2;LSM14A;HSPA1B;EDN1
GO_PROTEIN_DEMANNOSYLATION	12	0.667944	1.5493	1.5493	0.045045	0.15686	EDEM3;MAN1C1;DERL2;SYVN1;EDEM1;UGGT2;OS9;UGGT1;MAN1A1;MAN1B1;SEL1L;MAN1A2;EDEM2
GO_POSITIVE_REGULATION_OF_LEUKOCYTE_MEDIATED_IMMUNITY	74	0.456862	1.54756	1.54756	0.00746269	0.158367	EXOSC3;UNG;CD40;IL12RB1;PRKCZ;XCL1;RSAD2;FCER1G;MAP3K7;C3;LTA;PVR;TNFSF13;ADORA2B;CLCF1;HLA-E;NLRP3;F2RL1;VAMP7;IFNG;AP1G1;NCR3;FCER1A;SASH3;IL4;SNX4;STX7;TRAF2;IL2;KLRC4-KLRK1;P2RX7;CRTAM;FZD5;FCER2;ZAP70;SLAMF6;MALT1;PTAFR;STAP1;IL12B;LAG3;MSH6;IL4R;PAXIP1;IL12A;CADM1;HLA-B;TRAF6;NOS2;IL13;TGFB1;B2M;FOXP3;SYK;IL23A;TNF;STAT6;ZBTB1;GAB2;FADD;LAMP1;ZP3;CD28;IL1B;FGR;STX4;HSPD1;TNFSF4;CCL2;PVRL2;V…
GO_REGULATION_OF_MONOCYTE_CHEMOTAXIS	19	0.600742	1.5474	1.5474	0.0272727	0.157978	PLA2G7;CCR2;TNFSF18;SERPINE1;LYN;CCL5;S100A7;CCR1;SLIT2;NBL1;CXCL12;ANO6;S100A14;CCL2;GREM1;HMGB1;CREB3;CXCL10;AIF1;NOV
GO_REGULATION_OF_CELL_CELL_ADHESION	327	0.379167	1.54734	1.54734	0	0.157504	HHLA2;NR4A3;PPAP2B;CD28;CLC;AP3B1;FADD;CCDC88B;ABL1;FYN;HLA-A;MTOR;BTLA;SOCS5;ADRB2;LGALS3;MINK1;GATA3;CEACAM1;B4GALNT2;ETS1;IL29;FGA;HLA-DRA;MAP2K5;APOA1;DUSP3;CYP26B1;NOD2;KLF4;CCL19;CEBPB;CD274;IL23A;SYK;NCK2;SIT1;ADK;EPB49;MLST8;LCK;SERPINE2;ASS1;CD5;SHH;CD44;RDX;WNT5A;SLAMF1;MAP3K14;HES1;SPINK5;SART1;BAD;EFNB3;EFNB2;MAPKAP1;LILRB1;ZAP70;PRR5;NRARP;KIAA0748;DHPS;CITED2;LAG3;IL4R;RAG1;BMP2;GLI…
GO_NEGATIVE_REGULATION_OF_LEUKOCYTE_DIFFERENTIATION	74	0.450987	1.54727	1.54727	0.00767263	0.157036	C1QC;IHH;PIK3R1;NME1;HLX;LILRB1;UBASH3B;IFNB1;PGLYRP3;NRARP;TOB2;KIAA0922;TJP2;IL4R;CCL3;GLI3;MAFB;BMP4;LTF;ERBB2;TRIB1;CTNNB1;IRF1;LILRB4;SFRP1;CALCA;ANXA1;JAK3;HOXA7;CARTPT;IFNA2;HLA-G;TNFSF18;IL4;CUL4A;RARA;NF1;CTLA4;TMEM178;CYLD;TMEM176B;ZBTB46;TLR3;TNFSF4;HMGB1;LRRC17;SOCS5;RUNX1;INHA;MYC;INPP5D;GPR68;GATA2;IL29;NFKBID;TLR4;PGLYRP2;CDKN2A;FBXO7;ID2;ZC3H8;DTX1;PTPN2;APCS;RC3H1;ZFPM1;FOXP3;FOX…
GO_TYROSINE_PHOSPHORYLATION_OF_STAT_PROTEIN	10	0.715422	1.5463	1.5463	0.0395604	0.157674	OSM;IL21;JAK2;IL15;PTK6;LIF;LEP;F2R;FER;JAK3
GO_CYTOSKELETON_DEPENDENT_CYTOKINESIS	35	0.524048	1.54504	1.54504	0.0193705	0.158695	ANLN;AURKB;ZNF365;ANK3;CUL7;STAMBP;SNX18;KIAA0196;APC;ACTR3;ACTR2;CNTROB;CHMP4B;FMN2;SPAST;USP8;BIN3;RACGAP1;KIF20A;RHOA;BBS4;KIF23;MYH10;SPIRE1;NUSAP1;KIF4B;CEP55;SPTBN1;KIF4A;SNX33;CKAP2;RASA1;GTPBP8;SPIRE2;PLK1;SNX9;STMN1;MITD1;ALKBH4
GO_REGULATION_OF_CALCIUM_ION_TRANSPORT_INTO_CYTOSOL	87	0.447586	1.545	1.545	0.00249377	0.158215	LYN;FKBP1B;KIAA1199;BCL2;AKAP5;JPH3;F2R;MYO5A;TGFB1;IL13;JPH2;ADCYAP1R1;CXCL10;PRKCE;PML;CXCL11;GSTO1;CXCR3;JPH4;HRC;NPSR1;CAPN3;CALM3;BAX;TRPC3;SEPN1;BDKRB1;DMD;CXCL9;PDPK1;PRKD1;P2RX2;PKD2;CAV1;CD4;AKAP6;ABL1;CYBA;TRPC1;PTPN6;EPO;JSRP1;P2RX4;CACNA1C;HAP1;JPH1;HTT;BAK1;PTK2B;RYR2;CALM1;SLC8A1;EDNRA;CALCA;P2RX3;GSTM2;CASQ2;FCRL5;PDE4D;SNCA;BMP4;XCL1;CLIC2;LACRT;P2RX5;PLN;CAMK2D;TEX101;GPER;CASQ1;…
GO_NEGATIVE_REGULATION_OF_VIRAL_ENTRY_INTO_HOST_CELL	17	0.626667	1.5445	1.5445	0.0260663	0.15838	TRIM10;TRIM31;PTX3;IFITM1;TRIM8;IFITM2;IFNA2;TRIM11;TRIM26;TRIM5;GSN;SNX3;MID2;APCS;MRE11A;FCN1;IFITM3;FCN3;TRIM25
GO_REGULATION_OF_INTERLEUKIN_10_PRODUCTION	41	0.512737	1.5439	1.5439	0.0158014	0.158621	CD46;TIGIT;IDO1;IL12B;AGER;HGF;DLL1;TUSC2;HLA-DRB4;PRG2;HMGB1;LILRB1;CD34;IL23R;TNFSF4;HSPD1;TNFRSF9;TRIB2;CD28;IL4;SASH3;EPX;PTGER4;TNFRSF21;PIBF1;TLR9;CD83;JAK3;IL20RB;IL23A;FOXP3;HLA-DRB3;CD274;IRF4;LGALS9;FCER1G;XCL1;NOD2;PYCARD;HLA-DRB5;PRKCZ;BCL3;TLR4;CD40LG;HLA-DRB1;PDCD1LG2
GO_POSITIVE_REGULATION_OF_INTERLEUKIN_10_PRODUCTION	29	0.555385	1.54368	1.54368	0.013544	0.158374	FCER1G;LGALS9;HSPD1;IRF4;CD274;TNFSF4;CD34;HMGB1;CD40LG;BCL3;TLR4;PRKCZ;PYCARD;NOD2;XCL1;CD28;CD83;TLR9;PIBF1;TIGIT;PTGER4;SASH3;CD46;IL4;TUSC2;IL23A;IL20RB;HGF;IL12B
GO_MAGNESIUM_ION_TRANSMEMBRANE_TRANSPORT	16	0.618663	1.54344	1.54344	0.0301624	0.158179	MMGT1;TUSC3;NIPAL2;ZDHHC17;SLC41A1;CLDN16;NIPAL3;NIPA1;CNNM4;NIPAL1;SLC41A2;MRS2;MAGT1;NIPA2;ZDHHC13;NIPAL4
GO_REGULATION_OF_CYTOSOLIC_CALCIUM_ION_CONCENTRATION	198	0.395933	1.54323	1.54323	0	0.157912	TBXA2R;LPAR1;CD36;SCGN;ABL1;PKD2;UTS2R;CAV1;GNB1;CCR3;ADRA1D;BCAP31;CCR5;CALCR;TPCN2;HTR2B;SLC35G1;HRC;RYR1;GNA15;MCHR1;LPAR2;PRKCE;GNAT2;CD55;GJA1;PTPRC;CCL19;OXT;PDE6B;C3AR1;C5AR1;XCR1;TRPC7;TMEM64;NPY1R;CD38;ADRA1B;JPH3;LCK;DDIT3;FKBP1B;CXCR4;TRPC6;TRPA1;RXFP3;DLG4;CCR10;CACNB3;BBC3;CCR9;S1PR4;NPFF;KCNA5;P2RY2;EDN2;CHRNA9;CACNA2D1;CCR1;GPER;PTH1R;ITPR2;NPY2R;GNG3;RIC3;OPRL1;TRPM1;TRPV4;GRM1;GL…
GO_POSITIVE_REGULATION_OF_PEPTIDYL_TYROSINE_PHOSPHORYLATION	152	0.410862	1.54303	1.54303	0	0.157688	IL4;PDGFB;VEGFA;PIBF1;ACE;CCL5;ICAM1;GPRC5B;RIPK2;IFNG;KITLG;CLCF1;IL11;NEURL;CCK;INS;GAS6;STAT3;CD40;TEX101;ADORA1;HSPH1;VEGFC;ITGB3;CNTN1;ISL1;LIF;FGF7;IL24;DOK7;TP53;SRCIN1;ERBB4;HES1;IL31RA;IL15;LYN;CD44;ADIPOQ;MLST8;NRG1;PTGER4;IL6R;MIF;IGF2;KIT;IL23A;HAX1;SYK;TGFA;VTN;EHD4;IL13;NTF3;RELN;YES1;PTPRZ1;CD80;IL21;IL29;ARHGEF2;LRRK1;CRLF1;EGF;HGF;SEMA4D;MTOR;GHR;ARRB2;UNC119;CD4;PTPN1;ITGA5;CD3E…
GO_CYTOSOLIC_CALCIUM_ION_TRANSPORT	52	0.476271	1.54298	1.54298	0.00492611	0.157262	SLC8A1;RASA3;F2R;MCOLN1;TRPV1;RYR2;HTR2A;CCL21;JPH1;LCK;JPH3;HTR2C;DDIT3;CTGF;TPCN1;CHERP;FKBP1B;CCL3;RYR1;JPH4;PRKCE;ATP2A2;ITPR2;XCL1;PTPRC;CCL19;SLC8A3;TRPM1;ITPR3;JPH2;TRPM2;TRDN;PLCG2;CACNA2D1;CCR5;TPCN2;CCR7;HTR2B;IBTK;ATP2B4;TRPA1;CACNA1C;FGF2;RYR3;CACNB3;P2RX7;ITPR1;ERO1L;DRD2;PKD2;NOL3;BBC3;ADRA1A
GO_G_PROTEIN_COUPLED_RECEPTOR_SIGNALING_PATHWAY_COUPLED_TO_CYCLIC_NUCLEOTIDE_SECOND_MESSENGER	161	0.410482	1.54224	1.54224	0	0.157736	CHRM2;ADRB2;CCR3;ADRA1D;DRD5;P2RY12;HTR6;CALCR;GNA12;PSAPL1;LHCGR;GPR101;MC3R;LPAR1;PTGIR;CHRM1;GRM8;NPR3;DRD3;HTR1B;GNB1;OR56A1;CCL2;GCGR;HTR4;XCR1;GNAZ;ADRA1B;GPR133;PTGER4;NPY1R;GCG;HTR1A;MCHR1;VIP;GNAT2;INSL3;UCN2;HTR1F;ADCY2;CHRM3;OR13F1;AVPR2;ADCY8;ADCY1;GRM7;S1PR4;CHRM4;GNG2;GABBR1;GNAT1;ADORA2A;GPR21;CCR1;GPER;ADORA1;GALR3;WASF2;GRM3;GPR44;GPR52;SSTR4;ADCY3;ADCY4;RGS1;CALCA;GPR37L1;TSHR;M…
GO_OLIGOSACCHARIDE_METABOLIC_PROCESS	61	0.466929	1.54222	1.54222	0.0154242	0.157224	ST6GALNAC6;B4GALT1;PRKCSH;B3GALNT1;GAL3ST3;GLA;NEU1;GAL3ST4;MGAM;MAN2A1;ST8SIA6;KIAA2018;MAN1A2;C20orf173;MAN2C1;MANBA;EDEM1;ST6GALNAC1;ST6GALNAC2;B3GALT1;IDUA;LALBA;ST3GAL4;ST6GALNAC5;SLC2A1;ST3GAL6;ST3GAL5;MGAT2;NEU2;MPDU1;ST8SIA3;ST3GAL3;MAN1A1;GANC;GAA;CTBS;ST6GAL1;ST8SIA4;ST6GALNAC4;TREH;GM2A;MAN2B2;GNPTG;HEXB;ST3GAL1;MAN2A2;ST3GAL2;MAN1C1;MGAT4B;EDEM3;NEU3;EDEM2;FUT8;GNPTAB;ST6GALNAC3;MAN2B…
GO_NEGATIVE_REGULATION_OF_IMMUNE_RESPONSE	100	0.4381	1.54208	1.54208	0.00258398	0.156884	PPARG;HMOX1;NDFIP1;TRIM27;HLX;SPINK5;A2M;C19orf29;IRAK3;LILRB1;MUL1;IFI16;PSMB4;SLAMF1;MASP1;RABGEF1;CD46;IL4R;PGLYRP3;HLA-DRB4;IFNB1;CUEDC2;TNFAIP3;NLRP6;IL33;FOXF1;IL12B;TYRO3;LGALS9;DHX58;INS;TGFB2;ANGPT1;HLA-E;CLEC4G;SPN;DNAJA3;IL7R;IL13RA2;PPP3CB;ALOX15;HFE;IL1RL1;XCL1;SERPINB9;IL27RA;IFNA2;C4BPB;HLA-G;TNFSF18;IL4;GPX1;CD84;ABR;CD300A;CCR2;BCR;IL20RB;NR1H3;FER;ADAR;ANXA1;JAK3;DRD2;TAP1;NR1H2…
GO_POSITIVE_REGULATION_OF_HUMORAL_IMMUNE_RESPONSE	11	0.700971	1.54162	1.54162	0.04	0.157017	DEFB103A;PGC;CCR7;C6;HPX;IRG1;ZP4;KLK5;TNF;FCER2;PHB;LTA;C3;KLK7;ZP3;DEFB103B
GO_REGULATION_OF_BONE_RESORPTION	31	0.546078	1.54111	1.54111	0.0232019	0.157118	IAPP;NF1;P2RX7;CSK;IL20RA;TNFAIP3;UBASH3B;TFRC;ITGB3;FSHB;TNFSF11;CA2;INPP5D;ADAM8;PPARGC1B;SPP1;BGLAP;MC4R;PDK4;SRC;CALCA;TNFRSF11B;SYK;TMEM64;S1PR1;SIGLEC15;PTGER4;CARTPT;CD38;CLDN18;TM7SF4;CSF1R;ATP6AP1
GO_CELLULAR_RESPONSE_TO_TOPOLOGICALLY_INCORRECT_PROTEIN	115	0.424329	1.54098	1.54098	0.00536193	0.156752	SERP2;VAPB;EP300;GOSR2;GSK3A;CREB3L2;ERN1;LMNA;ANKZF1;SEC31A;DNAJB9;HERPUD1;PREB;TATDN2;HSPA5;ATXN3;CALR;ARFGAP1;ERO1L;FGF21;ATP6V0D1;IL8;ACADVL;YOD1;EDEM1;CTH;SRPR;HSP90B1;WFS1;STC2;CCND1;IFNG;VCP;PDIA5;XBP1;DNAJB11;SEC63;BAK1;SRPRB;IGFBP1;UFD1L;STUB1;EIF2S1;KLHDC3;ATF6B;AMFR;DAB2IP;PARP16;CDK5RAP3;EIF2AK2;DERL2;EIF2AK3;HDGF;DERL1;DERL3;TLN1;SSR1;BAX;FKBP14;SDF2L1;DNAJC3;PPP2R5B;ATF4;RNF5;CXXC1;…
GO_REGULATION_OF_LYMPHOCYTE_MEDIATED_IMMUNITY	96	0.432988	1.54078	1.54078	0	0.156501	PAXIP1;CADM1;IL12A;THOC1;PTPRC;HLA-B;TGFB1;B2M;CR1;HAVCR2;TRAF6;IL23A;FOXP3;BTK;IGF2;DUSP22;C10orf54;STAT6;TNF;FOXJ1;BCL6;SERPINB4;C4BPA;IL10;ZBTB1;CD28;LAMP1;ZP3;FADD;PTPN6;CLC;HSPD1;TAP1;IL1B;HMGB1;CD226;HLA-A;IL23R;SUSD4;ARRB2;PVRL2;TNFSF4;TBX21;HPX;STAT5B;RASGRP1;GATA3;SH2D1A;WHSC1;PIK3R6;CEACAM1;MICA;SH2D1B;VAV1;KLRK1;IL21;IL12RB1;CLEC4G;UNG;CD40;SPN;EXOSC3;HFE;SERPINB9;XCL1;PPP3CB;IL7R;PRKC…
GO_METANEPHRIC_RENAL_VESICLE_MORPHOGENESIS	11	0.697748	1.54075	1.54075	0.027972	0.156043	LHX1;BMP4;GDNF;PAX8;SALL1;SIX2;KIF26B;PAX2;GREM1;SMO;FMN1
GO_KINETOCHORE_ORGANIZATION	11	0.702229	1.53867	1.53867	0.0470852	0.157871	STRA13;POGZ;CENPW;MIS12;CENPA;CENPH;SMC4;SMC2;CENPT;CENPF;CENPE;CENPC1
GO_CEREBRAL_CORTEX_CELL_MIGRATION	40	0.50848	1.53844	1.53844	0.0205479	0.157694	DIXDC1;DCX;POU3F2;SRGAP2P1;FUT10;ROBO1;PSEN1;CX3CR1;LHX6;FBXO45;CDK5;NR2E1;HTR6;GPR56;SRGAP2;DISC1;NKX2-1;ARX;NRP1;NDEL1;POU3F3;CCDC141;SEMA3A;EFHC1;DAB2IP;RELN;FGF13;MBOAT7;SLIT2;GLI3;DAB1;PEX13;PAFAH1B1;CTNNB1;EGFR;CDK5R2;RAC1;FGFR1;RTN4;SOCS7;CDK5R1;LAMB1;C16orf45
GO_POSITIVE_REGULATION_OF_VASOCONSTRICTION	35	0.529293	1.53569	1.53569	0.0291971	0.160278	AVPR2;GJA1;PTGS2;ADRA1B;HRH2;TRPM4;HTR2A;AVPR1A;CD38;NPY1R;AVP;ICAM1;SMTNL1;F2R;ADRA1A;TACR1;UTS2R;CAV1;PTGS1;ADRA2C;SHC1;AKT1;ALOX5;TBXA2R;PTGER3;FGB;FGA;OXTR;DBH;ADRA1D;AVPR1B;FGG;GJA5;PTAFR;HRH1
GO_CHROMOSOME_SEPARATION	16	0.623095	1.53352	1.53352	0.0266344	0.162303	NCAPD2;SMARCAD1;ESPL1;MLH1;TTK;DIS3L2;TEX14;C16orf73;ERCC4;TOP2B;HFM1;TEX11;APITD1;NCAPD3;STRA13;PPP2R1A;TOP2A;C2orf65;FANCM;RECQL5
GO_MONOCYTE_CHEMOTAXIS	28	0.551927	1.53337	1.53337	0.0115473	0.162014	CCL25;CCL23;FLT1;S100A12;CCL26;CCL19;CCL3L3;XCL1;CCL3L1;CCL15;CCL3;PDGFB;PTPRO;CCL20;TNFRSF11A;CCL5;IL6R;CCL21;CCL22;CCL17;CCL4;ANXA1;XCL2;CALCA;CCL13;CCL8;IL6;CCL7;CCL2;CCL24;CCL16;CX3CL1;CCL11;CCL14;RPS19;TNFSF11;CCL4L2;FOLR2;CCL1;LGALS3;CCL18
GO_POSITIVE_REGULATION_OF_INTERLEUKIN_1_PRODUCTION	30	0.535312	1.5332	1.5332	0.0257009	0.161677	TRIM16;LGALS9;CCL19;GSDMD;HAVCR2;HSPB1;CASP1;CCL3;TLR4;NLRP12;PYCARD;NOD2;NLRP1;CCL20;HDAC2;JAK2;NLRP3;CCR2;CALCA;IFNG;NOD1;SAA1;AZU1;AIM2;PYDC1;SMAD3;HMGB1;IFI16;IFNAR1;PANX1;CARD8;WNT5A;P2RX7;NLRP2;CASP5;ISL1
GO_POSITIVE_REGULATION_OF_ERK1_AND_ERK2_CASCADE	146	0.412812	1.53227	1.53227	0	0.162303	GPER;FGF18;CCR1;CCL4L2;SPRY2;FGF19;FGG;PDGFRB;KDR;CCL8;MAPK3;FGF23;PHB2;PDGFA;CX3CL1;ERBB4;FGF21;ST5;SLAMF1;RAP1BL;CCL20;HTR2C;ATP6AP1;PDGFB;VEGFA;TNFRSF11A;FSHR;CCL21;CCL5;ICAM1;CCL17;RIPK2;EDNRA;C3;GPR183;ABCA7;TRPV4;CCL25;RAP1A;LGALS9;CCL3L3;PRKCZ;NTRK1;GAS6;CCL3L1;THPO;BMP2;NOX4;FGF8;FGB;HTR2B;PLA2G5;FGA;ARHGAP8;PLA2G2A;RASGRP1;FGFR2;CCL1;PRKD2;NDRG4;CCL2;ARRB2;TEK;ABL1;CD36;GCG;CD44;CCL4;MIF…
GO_NEGATIVE_REGULATION_OF_EXTRINSIC_APOPTOTIC_SIGNALING_PATHWAY	94	0.440555	1.53201	1.53201	0.00795756	0.162088	PARK7;SNAI2;RNF34;AR;DAPK1;GATA1;CASP8;TNF;TNFRSF10B;TMBIM1;IFI6;IL19;BRCA1;CFLAR;RIPK1;BCL2;UNC5B;NRG1;GCLC;FADD;PSME3;MCL1;RB1CC1;AKT1;PF4;SCG2;TGFBR1;CX3CR1;SH3RF1;GFRAL;RFFL;RPS6KB1;FYN;IL1B;LGALS3;HGF;IL1A;FAS;NOS3;IL7;TCF7L2;CSF2;GDNF;MAP2K5;FGA;FGB;ARHGEF2;SFRP2;GSTP1;TNFSF10;SRC;FASLG;THBS1;RELA;BIRC6;ICAM1;ITGA6;IL4;GPX1;TERT;COL2A1;PAK7;TRAF2;YAP1;CTNNA1;STRADB;TNFRSF10A;HTT;HMGB2;HSPA1…
GO_SECRETION_BY_CELL	456	0.368031	1.53115	1.53115	0	0.162525	TMSB4X;CARTPT;TMED10;FOXP1;CFTR;LIN7B;PDGFB;SYTL4;SNAP29;CDC37L1;RIMS4;PTPRN;JAGN1;NRXN2;VAMP1;SLC30A8;SEC22C;TF;ANXA1;FOXD1;DGKI;SLC44A4;SYT2;VAMP5;STXBP5;GAD1;MRGPRX2;ILDR2;DOC2B;RAB1A;ANXA3;GPAM;NAAA;EXOC5;CCR1;SRGN;SYTL2;RPH3AL;CHAT;SMAD2;CACNA1B;SNPH;PPBP;CDK16;NPFF;NKD2;VTI1B;CPLX4;CTSW;DNAJC5;SYT13;SNAP25;CANX;APBA1;PDGFA;SRCIN1;AXL;ACVR2B;GLS2;PIK3CD;VGF;LILRB1;YKT6;SYT7;NRXN3;CALM2;VPS45…
GO_MATERNAL_PLACENTA_DEVELOPMENT	30	0.550473	1.52852	1.52852	0.0214286	0.165318	PRDX3;CTSB;PPARD;CTSL2;AKT1;SPP1;GHSR;PLA2G4A;CYP27B1;PRDM1;NODAL;JUNB;MEN1;STC2;TMED2;VDR;EPOR;RXRA;ESR1;DEDD;NR2F2;STOX2;DAZAP1;BSG;LIF;GHRL;STC1;PTGS2;PTGIS;GJB2;BMPR2
GO_MAMMARY_GLAND_MORPHOGENESIS	40	0.509719	1.52397	1.52397	0.00902935	0.169645	CAV1;VDR;KDM5B;ETV4;SOSTDC1;CSF1;PHB2;GLI2;SCRIB;WNT5A;CCL11;ELF3;TGFBR2;FGF10;PTCH1;AREG;BSX;TBX2;BTRC;IGFBP5;EPHA2;FGFR2;ARG1;ESR1;NTN1;DDR1;TGFB1;SRC;TBX3;GLI3;WNT4;CAPN1;PML;MED1;BMP4;MSX2;CSF1R;NRG3;STAT6;LRP5
GO_CELLULAR_RESPONSE_TO_INTERFERON_GAMMA	83	0.446317	1.52085	1.52085	0.00253165	0.173002	XCL2;HLA-H;PRKCD;TRIM5;ICAM1;CCL17;HLA-DRB3;IFNG;CCL20;HLA-G;HLA-DQB2;JAK1;JAK2;CCL21;TRIM62;CCL5;EPRS;HLA-DRB5;IFI30;CCL3L1;MT2A;XCL1;HLA-DPA1;CCL3L3;SP100;IRF5;IRF7;CCL3;TRIM34;CAMK2D;HLA-F;IFNGR2;STAT1;IL12RB1;STAR;CCL25;HLA-E;DAPK3;IRF1;LGALS9;AIF1;CCL26;TRIM38;HCK;HLA-C;IL12B;RPL13A;HLA-DRB4;PTAFR;CAMK2B;HLA-DQA2;HLA-DQB1;SLC26A6;GBP5;IFNGR1;CCL4L2;TRIM25;GAPDH;TDGF1;TRIM22;WNT5A;HLA-DQA1;CC…
GO_EXOCYTOSIS	291	0.377695	1.52042	1.52042	0	0.172446	EXOC5;CCR1;SRGN;RPH3AL;SYTL2;SNPH;PPBP;CDK16;NKD2;VTI1B;CPLX4;CTSW;DNAJC5;SNAP25;SYT13;PDGFA;SRCIN1;PIK3CD;YKT6;SYT7;CALM2;VPS45;LLGL1;TMSB4X;TMED10;CFTR;LIN7B;PDGFB;SYTL4;CDC37L1;SNAP29;RIMS4;VAMP1;JAGN1;SEC22C;TF;SYT2;VAMP5;STXBP5;MRGPRX2;DOC2B;ANXA3;LAT2;PCLO;FGA;SNX19;VAMP2;HGF;SNAP47;TNFAIP2;NSF;VPS33A;SYTL1;RIMS2;STX4;RAB11A;TXLNA;CD36;NR4A3;TGFB3;PSEN1;STX1A;TIMP3;ALB;F8;SERPINA3;AHSG;TMX3…
GO_MOVEMENT_IN_ENVIRONMENT_OF_OTHER_ORGANISM_INVOLVED_IN_SYMBIOTIC_INTERACTION	74	0.447135	1.51952	1.51952	0.00236407	0.173014	SLC1A5;XPR1;CD80;RPSA;CLEC5A;CCR5;LAMP1;CR2;CD209;CTSB;PPIA;GPR172B;EPS15;ACE2;SCARB2;ITCH;PVRL2;VAMP8;SELPLG;NCAM1;CD4;CAV1;GYPA;ITGA5;WWP2;ITGB6;CD86;ADRBK1;GPR172A;SLC20A2;SCARB1;MRC1;PVRL4;CD55;HYAL2;HLA-DRB1;CR1;ITGB7;F11R;LAMP3;TFRC;ITGB3;LDLR;CLEC4M;CDHR3;DAG1;CD46;SLC10A1;MOG;HSPA1A;SLAMF1;ZNF639;TNFRSF4;HAVCR1;UVRAG;ITGB1;CXCR4;SERPINB3;EFNB2;DPP4;AXL;ITGAV;ITGB5;EFNB3;PVRL1;ICAM1;TNFRSF…
GO_PLASMA_MEMBRANE_FUSION	21	0.583233	1.51731	1.51731	0.0327103	0.175492	SERPINA5;SNAP47;STX11;SNAP25;NSF;CD9;FOLR4;SPAM1;C9orf11;CATSPER1;SNAPIN;TMEM8C;ADAM2;SNAP29;STX19;TIE1;ROPN1B;STX1B;SNAP23;STX1A;IZUMO1;STX2;SPESP1;STX4;CRISP1;STX3
GO_POSITIVE_REGULATION_OF_ADAPTIVE_IMMUNE_RESPONSE	66	0.462639	1.51594	1.51594	0.00484261	0.176721	IL23A;FOXP3;EIF2AK4;STAT6;TNF;IL6ST;PAXIP1;IL12A;PYCARD;CCL19;HLA-B;B2M;TGFB1;TRAF6;TBX21;HPX;SOCS5;TNFRSF13C;GATA3;WHSC1;CD80;ZBTB1;CD28;ZP3;SIRT1;FADD;HSPD1;CD4;IL1B;HLA-A;CD226;IL23R;TNFSF4;PVRL2;IFNG;RIPK2;CCR2;NLRP3;NCR3;ANXA1;SASH3;FCER1A;IL27RA;TRAF2;STX7;IL4;IL12RB1;UNG;CD40;EXOSC3;XCL1;PRKCZ;NLRP10;MAP3K7;FCER1G;RSAD2;HLA-E;CLCF1;TNFSF13;PVR;LTA;C3;MALT1;IL12B;PRKCQ;SLC11A1;MSH6;P2RX7;IL…
GO_CYTOKINE_PRODUCTION	109	0.42767	1.51561	1.51561	0.00527705	0.176604	NFATC2IP;IL31RA;BCL10;SLAMF1;HEG1;TRIM56;ITK;C13orf15;TRIM27;PIK3CD;LILRB1;DENND1B;NFATC2;IL25;PNP;LEP;NOTCH1;RBPJ;PTAFR;PAWR;TUSC2;IL12B;S100A8;PCSK5;PLA2G1B;GBP5;DBH;VTCN1;SLC11A1;CCR7;CD46;IRF7;NFAT5;TREM1;BTN3A1;LTBP3;GPAM;S100A13;RAB1A;GAS6;C20orf160;NR1H4;TMEM173;S100A12;IL17F;BTN3A2;NLRP3;CHI3L1;F2RL1;TXK;PRKCD;LIPA;IL4;ADAMTS3;FOXP1;S1PR3;PTGS2;CHGA;CD36;IFNAR1;MAF;SIRT1;CD28;TLR2;AIM2;MR…
GO_CELLULAR_RESPONSE_TO_VITAMIN	26	0.552623	1.51486	1.51486	0.0174564	0.176496	VDR;PPARG;MDM2;TNC;ADAMTS1;BGLAP;PIM1;FGF23;SFRP1;BRIP1;COL1A1;ITGB1;GAS6;FZD1;ATP2B1;FOLR2;CCL5;FOLR1;IL15;PENK;LEP;PAWR;PTN;POSTN;CYP24A1;LTC4S
GO_NEGATIVE_REGULATION_OF_INNATE_IMMUNE_RESPONSE	27	0.540899	1.51463	1.51463	0.0325581	0.176234	CR1;HAVCR2;HLA-E;DHX58;INS;TYRO3;HLA-B;LGALS9;SERPINB9;DNAJA3;TRAFD1;SERPING1;SERPINB4;IGF2;IRG1;ADAR;NR1H3;PTPN2;NMI;LILRB1;HLA-A;IRAK3;SUSD4;C19orf29;A2M;ARRB2;TAP1;DRD2;NR1H2;PPARG;DUSP10;MUL1;IFI16;RPS19;MICA;NLRX1;TNFAIP3;NLRC5
GO_REGULATION_OF_CELL_ADHESION_MEDIATED_BY_INTEGRIN	38	0.505863	1.51262	1.51262	0.0305882	0.178401	PIEZO1;NCKAP1L;HRG;EPHA2;EPHA8;IFT74;EFNA1;SERPINE1;PTPN11;ADAM9;FERMT3;PTPN6;RET;ZAP70;CIB1;ADA;DPP4;CYP1B1;SYK;PDE3B;CCL5;CCL21;ACER2;LYN;MUC1;PTK2;PIK3CG;SWAP70;ITGB1BP1;RAC3;CXCL13;TESC;PLAU;SFRP2;SNAI2;FOXC2;PODXL;TGFB2;LPXN
GO_REGULATION_OF_CYTOKINE_BIOSYNTHETIC_PROCESS	91	0.433183	1.51244	1.51244	0.00248139	0.178102	IFNG;CCR2;RELA;INHBB;FCER1A;IL4;TLR1;CCL20;GHSR;SPN;TIRAP;CD276;LBP;SFTPD;THBS1;IRF1;IL17F;PTAFR;IGF2BP3;PRKCQ;MAPKAPK2;IL12B;IGF2BP1;ZNF287;TLR7;LAG3;ELANE;UBE2J1;BCL10;GLMN;TLR8;WNT5A;NFKB1;HMOX1;LILRB1;GHRL;FOXP3;ZFPM1;NMI;SYK;AZU1;TICAM1;FOXJ1;TNF;CD86;INHBA;CARD11;IL9;TLR9;IL10;APOA2;TLR4;NLRP12;BCL3;LTB;CEBPG;IRF4;KLF4;IL27;ASB1;TRAF6;EREG;CEBPB;MAP2K3;HSPB1;STAT5B;IL1A;INHA;TNFRSF13C;SIGIR…
GO_REGULATION_OF_INTERLEUKIN_8_SECRETION	15	0.637448	1.51227	1.51227	0.0464602	0.177784	GPR77;FFAR2;CRP;F2RL1;F2R;CD2;SSC5D;ANXA1;CD58;NLRP10;LGALS9;CAMP;PTPN22;FCN1;ANXA4;CD244;WNT5A;PYCARD;HYAL2
GO_REGULATION_OF_ADENYLATE_CYCLASE_ACTIVITY	67	0.467745	1.51114	1.51114	0.0149626	0.178847	NPFFR2;CALM1;TSHR;ADCY5;EDNRA;CCR2;CALCA;GRM2;VIPR2;GNAI2;FSHR;ACR;GPR87;ADRA2A;CRHR1;P2RY11;ADORA2B;GLP1R;GABBR1;ADORA2A;ADCY1;DRD4;ADCY8;GRM7;GNAI3;GPER;PALM;RAF1;CALM2;GNAL;DRD1;GRM3;GALR3;LTB4R2;ADCY6;WFS1;OPRM1;ADCY3;ADCY4;CAP2;GALR2;ADCYAP1;ADRB1;AKAP5;GPR133;ADRB3;VIP;EDNRB;GALR1;GHRHR;GNAS;P2RY13;AVPR2;ADCY2;PRKCA;CAP1;CALM3;DRD5;ADRB2;LHCGR;TIMP2;GABBR2;ADCY7;GIPR;CALCR;NF1;HPCA;ADCY9;DR…
GO_NEGATIVE_REGULATION_OF_SIGNAL_TRANSDUCTION_IN_ABSENCE_OF_LIGAND	31	0.527733	1.51097	1.51097	0.0160183	0.178529	GATA1;SNAI2;COL2A1;TERT;RIPK1;CTNNA1;BCL2;UNC5B;STRADB;HSPA1B;NRG1;TNF;IFI6;GFRAL;FYN;ZC3HC1;IL1B;CX3CL1;MCL1;AKT1;PF4;CX3CR1;MAP2K5;EYA1;HSPA1A;FGF10;MAPK7;IL1A;IL7;CSF2;BCL2L1;GDNF
GO_ENSHEATHMENT_OF_NEURONS	83	0.436141	1.50904	1.50904	0.0023753	0.180567	GPR126;NKX6-2;CD9;C11orf9;KEL;MTMR2;PRX;SBF2;NRG1;HEXB;GPC1;NFASC;NDRG1;SERINC5;QKI;SCN8A;C1orf130;ATRN;MYO5A;FAM126A;NTF3;TGFB1;KCNJ10;OLIG2;NAB1;POU3F1;NF1;LPAR1;CNTNAP1;MPDZ;EGR2;JAM3;PMP22;MPP5;AKT1;KLK6;POU3F2;HES5;ADAM22;DICER1;SCN2A;CLU;SOD1;EIF2B2;SIRT2;EIF2B4;CLDN11;UGT8;ZNF396;TSC1;PLLP;TNFRSF21;FA2H;EPB41L3;ILK;MAL;PARD3;ERBB2;DHH;CNTN2;GAL3ST1;SLC8A3;NAB2;AMIGO1;ZNF24;ERCC2;SKI;XK;ODZ…
GO_MYELOID_CELL_ACTIVATION_INVOLVED_IN_IMMUNE_RESPONSE	40	0.501577	1.50829	1.50829	0.0120192	0.181003	CHGA;PIK3CG;MILR1;LYN;SBNO2;SYK;VAMP7;TICAM1;KIT;FCER1G;PLA2G3;HAVCR2;TYROBP;LAT;STXBP3;SNAP23;MRGPRX2;CCL3;LBP;PYCARD;S100A13;ANXA3;PRKCE;GATA2;LAT2;PPBP;VAMP2;PI4K2A;RASGRP1;PYDC1;TLR3;STXBP2;HMGB1;VAMP8;PIK3CD;ZAP70;CX3CR1;CPLX2;NR4A3;DOCK2;SLAMF1
GO_NEGATIVE_REGULATION_OF_CYTOKINE_PRODUCTION	189	0.393034	1.5082	1.5082	0.00273224	0.180625	TLR4;NLRP12;KLF2;RPS6KA4;HLA-DRB1;C1QBP;IL12A;PYCARD;PGLYRP2;FN1;TWIST1;HAVCR2;BANK1;TGFB1;CRYBA1;RELB;UBB;GHRL;INHBA;BCL6;ORM1;IL10;OTUD5;RARA;RNF128;NLRC3;CYLD;TRIB2;PYDC1;TNFRSF9;CD24;IL6;HMGB1;PRG2;IL23R;TBK1;IRF3;CD2AP;INHA;CHID1;BTN2A2;TIGIT;IDO1;MC1R;PCBP2;NLRX1;GBP1;SELS;GSTP1;GHSR;NR1H4;XCL1;LTF;RPS6KA5;THBS1;ANGPT1;PTPN22;LEF1;ARRB1;F2RL1;TRAIP;HLA-DRB3;JAK3;SSC5D;GPNMB;IFNA2;GPR77;NDRG…
GO_ALCOHOL_BIOSYNTHETIC_PROCESS	103	0.420104	1.50788	1.50788	0.00539084	0.180557	SPHK1;CHKB;CFTR;ACER1;LCAT;LBR;IMPA1;SAMD8;G6PD;ACHE;FDFT1;GGPS1;SLC44A1;PRKAG2;FDPS;INSIG2;SLC44A4;NPC1L1;APOA4;SGMS1;IP6K3;PCK1;SCP2;IDI1;STAR;CHKA;SGMS2;HMGCS2;CYP11B1;IPMK;CHAT;GBA;TM7SF2;PLCG2;PTAFR;HMGCS1;LPIN2;LEP;FGF7;GOT1;ACLY;HSD17B7;FABP5;AKR1C3;AGPAT6;IDI2;MSMO1;IMPA2;SLC44A3;PGP;APOA2;CYB5R1;LPIN1;PEMT;ACER2;NSDHL;ACAA2;EBP;SPTLC2;SQLE;LPCAT2;CH25H;ABHD3;ARV1;PRKAA1;LSS;APOA5;PRKAA2;…
GO_ADENYLATE_CYCLASE_MODULATING_G_PROTEIN_COUPLED_RECEPTOR_SIGNALING_PATHWAY	135	0.411941	1.50784	1.50784	0	0.180069	GCGR;GNAZ;ADRA1B;GPR133;PTGER4;NPY1R;GCG;HTR1A;MCHR1;VIP;GNAT2;INSL3;UCN2;HTR1F;ADCY2;CHRM3;OR13F1;AVPR2;CHRM2;ADRB2;CCR3;ADRA1D;DRD5;P2RY12;CALCR;GNA12;PSAPL1;LHCGR;GPR101;MC3R;LPAR1;PTGIR;CHRM1;GRM8;NPR3;DRD3;GNB1;HTR1B;OR56A1;CALCA;RGS1;GPR37L1;TSHR;FSHR;CALCRL;PTHLH;GRM2;OR56A4;RXFP1;GNAQ;CRHR2;PTH1R;OPRD1;NPY2R;FPR1;OPRL1;ADM2;ADORA2B;APLP1;MC4R;ADCY8;ADCY1;GRM7;S1PR4;CHRM4;GNG2;GABBR1;ADORA…
GO_REGULATION_OF_NATURAL_KILLER_CELL_MEDIATED_IMMUNITY	25	0.559972	1.50678	1.50678	0.0302326	0.181008	LAMP1;NCR1;KLRC4-KLRK1;TAP1;CRTAM;HLA-A;CD226;LILRB1;PVRL2;ARRB2;SLAMF6;LEP;IL12B;STAT5B;RASGRP1;SH2D1A;PIK3R6;LAG3;MICA;IL21;VAV1;SH2D1B;KLRK1;IL12A;SERPINB9;CADM1;HLA-B;LGALS9;HLA-E;HAVCR2;PVR;AP1G1;IGF2;NCR3;SERPINB4
GO_POSITIVE_REGULATION_OF_ORGAN_GROWTH	37	0.503252	1.50616	1.50616	0.020362	0.18132	RBPJ;IL7;TBX2;NOTCH1;ARX;CCNB1;WT1;FGFR2;BMP10;HEY2;MAPK14;TBX5;SERP1;FGF8;CDK1;FGF9;RAG2;FGF2;SMO;HLX;AKAP6;TBX20;ERBB4;MTOR;CACNA2D2;ACACB;WNT2;CSDA;SASH3;NRG1;GATA6;YAP1;FGFR1;PROX1;MEF2C;BASP1;PIN1;DDX39B
GO_REGULATION_OF_T_CELL_MIGRATION	21	0.586107	1.50615	1.50615	0.0199501	0.180799	XCL1;WNT5A;ADAM17;CXCL13;TMEM102;FADD;PYCARD;CXCL12;PYDC1;AIF1;APOD;CXCL10;RIPK3;TNFRSF14;ECM1;TNFSF14;CCR2;ITGA4;ADAM8;CCL20;S100A7;CCL5;CCL21;ADAM10
GO_PROTEIN_SECRETION	104	0.425874	1.50388	1.50388	0.0107817	0.182677	CAMK2G;GATA3;PCLO;GNPTAB;SNX19;MON1A;RAB11FIP2;EIF2AK3;PPY;CYB5R4;SLC18A2;TLR6;RAPGEF4;RIMS2;AIM2;HMGB1;ABCA1;UBE2Q1;FAM3B;SCG2;CBLN1;CD36;ARFGAP3;LAX1;TLR2;NECAB3;OLFM2;TRAF3IP2;AKAP5;RAB11FIP5;FAM18B2;MAFA;FKBP1B;CPLX1;HNF1B;LYN;LMF1;STEAP3;HNF1A;LCP2;RAB13;EPB49;SNCG;CCL19;AGT;POU2F2;FAM18A;NOS2;KLRF2;MYO5A;FFAR1;GNAS;TLR4;PLDN;STXBP3;PDIA4;PDX1;VIP;NOX5;NOD2;PAFAH1B1;NLRC4;VTCN1;RAF1;IL1RN;CC…
GO_REGULATION_OF_INTERFERON_BETA_PRODUCTION	42	0.498251	1.50276	1.50276	0.0114155	0.183673	C19orf29;MAVS;TBK1;LILRB1;HMGB1;POLR3F;TLR3;TRAF3;TLR8;TLR2;RNF216;POLR3D;IFNAR1;ZC3HAV1;NLRX1;RNF135;TRIM38;DDX58;TLR7;IRF3;PPM1B;DDX3X;REL;POLR3C;IRF1;ZBTB20;PYCARD;FLOT1;POLR3B;IRF5;IRF7;TRAF3IP1;TIRAP;TLR4;POLR3G;TLR9;HMGB2;IFIH1;TICAM1;POLR3A;NMI;RELB;RIPK2;TRAIP
GO_REGULATION_OF_MAST_CELL_ACTIVATION_INVOLVED_IN_IMMUNE_RESPONSE	29	0.534323	1.50239	1.50239	0.0324074	0.183675	IL13RA2;GAB2;FES;UNC13D;VAMP8;ZAP70;ADORA2B;IL13;PDPK1;SNX6;STXBP2;VAMP3;FGR;LGALS9;FCER1G;HMOX1;FER;FOXF1;RAC2;VAMP2;VAMP7;SYK;LYN;IL4;CD84;IL4R;SNX4;CD300A;C12orf4;FCER1A;RABGEF1
GO_CELLULAR_RESPONSE_TO_INTERLEUKIN_6	21	0.587719	1.5021	1.5021	0.0406852	0.183497	SMAD4;ST3GAL6;STAT3;TDGF1;PPARGC1A;IL6;CTR9;FGF23;CCL2;NFKB1;PHB;SELPLG;PID1;GAB1;RELA;FER;ENTPD2;PTGIS;SBNO2;FGA;IL6ST;IL6R
GO_OLFACTORY_BULB_INTERNEURON_DEVELOPMENT	11	0.689405	1.50093	1.50093	0.037694	0.184555	ARX;ROBO1;SLIT2;ATF5;ROBO2;WNT5A;SALL3;SLIT1;RAC1;FGFR1;SLIT3
GO_POSITIVE_REGULATION_OF_PROTEIN_SECRETION	182	0.38803	1.4971	1.4971	0	0.188696	RPH3AL;GPER;IL4R;MAPK14;PRKCQ;FGG;IL33;OR51E2;C5;PLA2G1B;VEGFC;BLK;HLA-DRB4;ISL1;CAPN10;BAD;CRTAM;C13orf15;WLS;SLAMF1;PPARD;WNT5A;GLMN;ANKRD1;PSMD9;CFTR;RBP4;SYTL4;GOLPH3;TRPM4;NLRP1;GPLD1;NKX6-1;CRH;XBP1;NLRP3;ZNF384;PHPT1;SLC30A8;MAPK11;IFNG;GOLPH3L;FCN1;TGFB2;TRPV4;LGALS9;SPTBN1;INS;IL17F;HLA-DRB5;PRKCZ;PPP3CB;IL1RL1;CD276;GLUL;TRH;DOC2B;IL17RC;EZR;HTR2B;FGA;CLEC4E;FFAR2;HCAR2;SERP1;FGB;KCNN4;…
GO_REGULATION_OF_PEPTIDYL_TYROSINE_PHOSPHORYLATION	201	0.386754	1.49639	1.49639	0	0.189245	IFNG;RIPK2;KITLG;ICAM1;GPRC5B;VEGFA;PIBF1;CCL5;ACE;CD300A;PDGFB;IL4;TEX101;CD40;SFRP2;STAT3;PRKCZ;GAS6;INS;CCK;NEURL;IL11;CLCF1;SFRP1;GPRC5A;ISL1;FGF7;APP;LIF;ITGB3;VEGFC;CNTN1;HSPH1;ADORA1;IL31RA;GNB2L1;HES1;TP53;SRCIN1;DOK7;IL24;PDGFA;ZGPAT;ERBB4;PDCL3;NCK2;TGFA;SYK;HAX1;IL23A;VTN;IGF2;MIF;EPB49;KIT;PTGER4;NRG1;MLST8;IL6R;FGFR1OP;IL15;ADIPOQ;CD44;LYN;YES1;PTPRZ1;HYAL2;PRKCE;MVP;IL13;EHD4;RELN;N…
GO_FC_GAMMA_RECEPTOR_SIGNALING_PATHWAY	70	0.453669	1.49484	1.49484	0.00968523	0.190795	IGLV7-43;ACTR2;NCKIPSD;CD3G;IGHG2;CD247;FCGR1A;IGKV3-20;IGLC7;ELMO2;WIPF2;CLEC4E;VAV1;IGLC2;BRK1;FCGR3A;IGHV3-23;ABL1;HSP90AB1;MYH2;WIPF1;IGKV1D-33;PPAPDC1A;FGR;LIMK1;VAV3;FYN;WIPF3;ACTB;WASL;CYFIP1;ARPC4;SYK;ARPC2;GRB2;HSP90AA1;PTK2;LYN;IGHG3;FCGRT;IGLC1;ARPC5;CYFIP2;ARPC3;PRKCE;IGKV3D-11;YES1;PIK3R2;IGKV1-5;ARPC1B;PIK3CB;ACTR3;PLCG2;NCKAP1L;HCK;PLD2;ARPC1A;MAPK1;CLEC4D;IGKV2-40;PAK1;FCGR2A;IGKV…
GO_REGULATION_OF_REACTIVE_OXYGEN_SPECIES_BIOSYNTHETIC_PROCESS	61	0.467402	1.49443	1.49443	0.0119332	0.190787	ITGB2;NOS1AP;INSR;OPRM1;TSPO;AKT2;CD34;ATP2B4;DNM2;KLRC4-KLRK1;EGFR;IL4;ZC3H12A;PTGS2;JAK2;TLR5;IFNG;PTK2B;AGTR2;ICAM1;TRAP1;DDAH2;DDAH1;SLC25A33;INS;AIF1;ESR1;OGT;HDAC4;GLA;SNCA;STAT3;AGXT2;ZNF205;KLRK1;RAB27A;PTGIS;MPV17L;SLC18A2;PKD2;IL1B;CAV1;CLU;IL6;MTOR;P2RX4;HSP90AB1;RGN;HBB;CYBA;AKT1;ASS1;EDN1;IL10;PTX3;HSP90AA1;MAPK9;TICAM1;TNF;AGT;KLF4;ACP5;KLF2;TLR4;PARK7
GO_REGULATION_OF_HEMOPOIESIS	286	0.369737	1.49243	1.49243	0.00293255	0.192524	FOS;HOXB8;PCID2;JAK3;HCLS1;IL36B;CCL3;MEF2C;ZBTB7A;MAFB;LTF;SENP1;CTNNB1;MED1;TRIB1;HIST1H4L;FLCN;CD46;FOXN1;ADAM8;LEP;TOB2;SCIN;KIAA0922;ACIN1;HLX;NME1;CIB1;ADA;MIXL1;ITPKB;ISG15;CLPTM1;BCL6;FSTL3;CLDN18;CASP8;CD86;TFE3;INHBA;LILRB3;IRF4;IL27;C1orf177;JAG1;GNAS;LILRB2;PGLYRP2;IL12A;ZBTB16;GATA2;TGFBR2;IL20;LRRC17;STAT5B;ESRRA;INHA;MYC;FSHB;HES5;CDC73;ACVR1B;C10orf58;VNN1;NFE2L2;HMGB1;IL6;MEIS2;R…
GO_FOREBRAIN_CELL_MIGRATION	59	0.459646	1.49184	1.49184	0.00900901	0.19283	DIXDC1;DRD2;DCX;POU3F2;AXL;SRGAP2P1;PSEN1;FUT10;ROBO1;CXCR4;CX3CR1;OGDH;ARL13B;LHX6;DRD1;FBXO45;CDK5;NR2E1;HTR6;GPR56;SRGAP2;SRF;DISC1;NKX2-1;LRRK2;ARX;NRP1;NDEL1;POU3F3;CCDC141;SEMA3A;TYRO3;SLIT1;EFHC1;DAB2IP;SLIT3;RELN;FGF13;SLIT2;MBOAT7;GLI3;DAB1;CXCL12;PEX13;EMX2;CNTN2;PAFAH1B1;CTNNB1;TNR;EGFR;RAC1;CDK5R2;NRG1;FGFR1;FEZF2;SOCS7;RTN4;CDK5R1;FOXB1;LAMB1;NRG3;C16orf45
GO_REGULATION_OF_LEUKOCYTE_MEDIATED_CYTOTOXICITY	44	0.49352	1.49109	1.49109	0.0246305	0.192829	IL12RB1;CADM1;SERPINB9;XCL1;IL12A;PPP3CB;IL7R;LGALS9;HLA-B;PTPRC;RIPK3;B2M;NOS2;HAVCR2;HLA-E;PVR;IL23A;F2RL1;NCR3;IGF2;AP1G1;ICAM1;SERPINB4;STX7;P2RX7;LAMP1;KLRC4-KLRK1;NCR1;FADD;CRTAM;TAP1;LILRB1;HLA-A;CD226;IL23R;CCL2;PVRL2;ARRB2;STAP1;SLAMF6;LEP;IL12B;AGER;STAT5B;RASGRP1;SH2D1A;LAG3;PIK3R6;CEACAM1;MICA;KLRK1;VAV1;IL21
GO_OSTEOCLAST_DIFFERENTIATION	28	0.535394	1.49024	1.49024	0.0194647	0.193404	EPHA2;TNF;LRRK1;SNX10;TFRC;C20orf123;GLO1;CSF1R;SBNO2;FOXP1;CD109;MAPK14;TM7SF4;TNFSF11;TNFRSF11A;SH3PXD2A;GPC3;OSTM1;PAFAH1B1;CTNNB1;JUNB;EFNA2;GAB2;TRAF6;CSF1;SRC;FAM20C;FARP2;ACP5;ANXA2
GO_GLYCOPROTEIN_METABOLIC_PROCESS	321	0.366365	1.48958	1.48958	0	0.193769	SULF1;B4GALT5;ST3GAL3;SIRT3;SERP2;GYLTL1B;CHST9;TRAK1;GCNT2;DSE;CSGALNACT2;GALNT1;ST3GAL5;LECT1;FKRP;ALG1;B3GNT9;IGF1;ADAMTSL4;ST6GALNAC1;HYAL4;CYTL1;MGAT5;EDEM1;MUC5AC;NGLY1;PARP4;KIAA2018;NDNF;DAD1;ART3;MUC21;GAL3ST4;HS3ST3B1;ARF4;FUT5;SLC35D1;CHST15;POFUT1;PRKCSH;GORASP1;CHSY1;OGT;CHST8;TRAK2;CELA1;NDST3;NDST4;CANT1;MGAT4C;ALG6;DERL3;BGN;GCNT7;NEU4;B3GAT3;CSPG5;PARP10;GNPTAB;VEGFB;FOXL1;HPSE;B…
GO_REGULATION_OF_TYROSINE_PHOSPHORYLATION_OF_STAT1_PROTEIN	16	0.60992	1.48881	1.48881	0.04038	0.194281	CD40;TNFRSF18;SOCS1;IL23R;IL23A;FGFR3;IFNG;PTPN2;HPX;LIF;IL12B;KIT;IL6ST;TNFRSF1A;IL21;TNFSF18
GO_GLYCOSYLATION	236	0.381483	1.48845	1.48845	0	0.194227	SGK196;SLC35C1;ALG2;COG6;GALNT6;ST3GAL4;DOLPP1;SDF2;PIGZ;B3GALTL;MUC6;ART1;COG7;TMEM115;GALNT13;TET3;ALG8;GALNT2;B4GALT3;WBSCR17;B4GALT6;DPY19L2P2;TET1;NPC1;B3GNT7;POGLUT1;B4GALT2;ART4;EXT1;TNKS2;FUT4;MGAT3;ST3GAL2;ADAMTS5;EDEM3;C3orf39;CFP;FUT3;B3GALT4;SIRT4;ST8SIA2;MOGS;TMEM165;ST6GAL2;ENTPD5;SRD5A3;GBGT1;B3GNT2;GCNT1;B3GNT8;MUCL1;TNKS;TIPARP;GALNT9;ST6GALNAC4;DPY19L2;GNPTG;EXT2;PARP1;MUC12;POM…
GO_NEGATIVE_REGULATION_OF_IMMUNE_SYSTEM_PROCESS	323	0.368491	1.48663	1.48663	0	0.19513	HLA-B;PTPRC;ID2;PAF1;ZC3H8;CR1;NFKBID;CXCL12;HIST1H4E;GCET2;CD55;FBXO7;CDKN2A;MARCH7;NFKBIL1;C4BPA;APOA2;TRAFD1;GABPA;TMEM176A;PRMT1;ADIPOQ;MILR1;LYN;CD14;ZFPM1;FOXP3;RC3H1;NR1D1;NMI;IGF2;WASL;IRG1;C10orf54;FOXJ1;HLA-DOA;TNF;TLR3;PELI1;IL2RA;ITCH;ARRB2;CCL2;MNDA;TNFSF4;DUSP10;CTLA4;HIST1H4I;PF4;BPI;PTPN6;ERBB2IP;SAMSN1;BST2;N4BP2L2;MICA;RPS19;PDCD1;SCGB1A1;PPM1B;NLRC5;COL3A1;INS;NOV;FCER1G;LGALS9…
GO_REGULATION_OF_TOLL_LIKE_RECEPTOR_4_SIGNALING_PATHWAY	17	0.609279	1.48547	1.48547	0.0405405	0.196328	DAB2IP;PTPN22;PELI1;HMGB1;FLOT1;TIRAP;LTF;LBP;BPIFB1;RAB7B;WDFY1;LYN;TICAM2;NR1D1;NR1H3;TNFAIP3;F2RL1;IRG1
GO_POSITIVE_REGULATION_OF_CAMP_METABOLIC_PROCESS	84	0.434015	1.48478	1.48478	0.00744417	0.196148	ADCY1;ADCY8;GSK3A;ADORA2A;RAMP1;RAF1;AKAP12;GPER;PTGER3;CALM2;GNAL;GNB2L1;DRD1;ADCY3;ADCY4;ADCY6;WFS1;GPR161;ADCY5;CRH;EDNRA;CALCA;TSHR;CALM1;VIPR2;CALCRL;AVP;PTHLH;FSHR;CHGA;CRHR2;PTH;MC2R;ACR;CRHR1;P2RY11;GLP1R;ADORA2B;MC4R;RLN2;CXCL9;ADRB2;CAP1;MC5R;CALM3;DRD5;ECE1;GIPR;ADCY7;MC1R;CALCR;LHCGR;TIMP2;PTGIR;MRAP2;NF1;PF4;MRAP;MC3R;ADCY9;RXFP2;SCT;ADM;HPCA;ABCA1;GHRH;CAP2;ADRB1;AKAP5;PTGER4;GPR133…
GO_PEPTIDE_CROSS_LINKING	45	0.479943	1.48411	1.48411	0.0147059	0.196512	IVL;PRR9;LCE2D;EPB42;TGM3;DCN;CSTA;DSP;LCE3E;C1orf68;LCE3C;LCE3B;SPRR2E;LCE1A;LCE3D;EVPL;TGM2;EGFLAM;COL3A1;LCE1C;BGN;LCE2B;LOR;LCE1E;LCE1D;LCE1B;TGM5;SPRR2F;SPRR1A;LCE2C;SPRR4;TGM4;LCE2A;TGM6;LCE1F;LELP1;ABCA7;CRCT1;LCE3A;FN1;THBS1;SPRR2B;TGM7;TGM1;ANXA1;F13A1;SPRR2D;NDNF;SPRR1B;SPOCK2;LCE4A;SPOCK3;LCE5A;SPRR3;SPRR2A;SPRR2G
GO_LYMPHOCYTE_ACTIVATION	312	0.368765	1.48387	1.48387	0	0.196323	TCF3;BTN3A1;CD40LG;GAPT;LEF1;CDH17;F2RL1;PRKCD;PTK2B;BAK1;IKZF3;IMPDH2;IFNA2;TNFSF18;NCK1;ATM;ITGB1;TCF7;IL2;ADAM17;P2RX7;DOCK2;PIK3R1;IFNA4;SPI1;MLH1;ATG5;SMAD3;DPP4;PKNOX1;IFNB1;TPD52;IFNA13;CLEC4D;ITGB2;DLL1;CD79A;LCP1;PLCG2;IL12B;EP300;CCR7;IL21R;SLC11A1;IFNE;STK11;CD6;CDK6;AICDA;EOMES;FLT3;TLR4;CEBPG;DLG1;POU1F1;BCL11B;POU2F2;SKAP2;TGFB1;PTPN2;RELB;AZI2;HELLS;PRF1;EIF2AK4;PRKDC;PLA2G2D;IL10;…
GO_LACTATION	39	0.49306	1.48307	1.48307	0.0240385	0.196881	NCOA1;STAT5A;CAD;XDH;VDR;ERBB4;CAV1;NME1;CDO1;ATP7A;AGPAT6;UMPS;PAM;APLN;OXTR;ATP7B;USF2;STAT5B;PPAT;CREB1;CSN2;CSN3;APRT;DDR1;NCOR1;SLC29A1;NEURL;HK2;UPRT;MED1;SLC6A3;GHRHR;PRL;ATP2B2;VEGFA;HIF1A;PRLR;GC;DHODH;FOXB1;CCND1
GO_CELLULAR_RESPONSE_TO_BIOTIC_STIMULUS	154	0.40068	1.48278	1.48278	0.00506329	0.196723	C19orf29;WFS1;TREM2;FZD5;IL8;ATG10;PPARGC1A;VLDLR;ADAM9;LITAF;SERPINE1;CD6;PTGER3;TXNIP;ARG1;MAPK1;HCK;IL12B;PTAFR;STAP1;OGT;SRC;PTPN22;CCDC47;PDE4D;DAB2IP;CCL3;TIRAP;GSTP1;MEF2C;ZC3H12A;HMGB2;GFI1;RELA;NFKBIB;SIRT2;PLSCR3;TLR5;PRPF8;TNIP3;CDK19;CEBPE;IL6;IL1B;CDC73;RARA;HNRNPM;OPRK1;TNFRSF1B;KLRK1;SELS;NCL;PPP1R15B;IRF3;IL18;ENTPD2;EIF2AK3;CSF2;MUS81;HAVCR2;LILRB2;TGFB1;FN1;IRF8;LY96;PYCARD;IL12…
GO_MYELOID_DENDRITIC_CELL_DIFFERENTIATION	19	0.591228	1.48241	1.48241	0.0462963	0.196772	IRF4;SPI1;DHRS2;TGFB1;TRAF6;TNFSF9;PSEN1;LTBR;BATF2;TGFBR2;BATF3;TM7SF4;UBD;IL4;RBPJ;CSF2;RELB;BATF;CD86;CAMK4
GO_CELLULAR_RESPONSE_TO_LEPTIN_STIMULUS	16	0.603579	1.48213	1.48213	0.0469799	0.196637	GCK;FGB;CCNA2;LEPR;BBS4;LEP;ADIPOR1;INHBB;MT3;PID1;FGF23;NR4A3;BBS2;MKKS;SIRT1;STAT3
GO_T_CELL_HOMEOSTASIS	34	0.50253	1.48184	1.48184	0.0162791	0.1965	TGFB1;ZC3H8;RIPK3;SLC39A3;CACNA1F;DNAJA3;PPP3CB;RAG1;SIVA1;BCL2;RC3H2;JAK3;CASP3;FOXP3;RC3H1;TNFSF14;CCNB2;SLC46A2;BCL2L11;IL2RA;FADD;P2RX7;AKT1;FOXN1;SPNS2;NCKAP1L;BAX;STAT5B;RPS6;PMAIP1;FAS;CORO1A;GPR174;PPP2R3C
GO_REGULATION_OF_TYROSINE_PHOSPHORYLATION_OF_STAT_PROTEIN	65	0.447219	1.48029	1.48029	0.0171149	0.198221	IL13;IL12A;FLT3;HDAC2;LYN;IL15;IL6R;TNFRSF1A;IL6ST;PTGER4;KIT;CTF1;GH1;PTPN2;IL23A;IL23R;IL6;GHR;IL22RA2;PPP2CA;FYN;HES5;CAV1;CNTF;EPO;SOCS3;TNFRSF18;IL29;IL21;IL20;CRLF1;HPX;CSF2;IL18;CLCF1;PTK6;STAT3;SOCS1;CD40;CSF1R;IL4;TNFSF18;NF2;JAK2;CCL5;ARL2BP;OSM;IFNA2;PIBF1;VEGFA;INPP5F;HCLS1;IFNG;ERBB4;IL24;HES1;IL2;STAP2;IGF1;HNF4A;IL31RA;PPP2R1A;IL12B;LEP;LIF;ISL1;FGFR3;IL3
GO_MEMBRANE_INVAGINATION	26	0.535796	1.47834	1.47834	0.0258824	0.200425	MFGE8;CHMP4A;IGHG3;RAC1;HGS;IGHV1OR21-1;GSN;SNX3;SMURF1;IGHD;VAMP7;IGLC6;BIN2;ELMO1;FNBP1L;FCER1G;THBS1;IGLL1;IGHG1;ATG9B;AIF1;MYH9;IGHA1;IGLC1;IGHA2;TRDC;IGLC7;IGKC;IGLC2;CHMP2A;ATG9A;IGHG2;XKR8;IGHV4OR15-8;FCGR1A;TREM2;ABCA1;GULP1;IGHE;IGLL5;IGHG4;IGHV3-23;IGHM;FCHO2;DOCK1;ATG7;IGLC3;BECN1
GO_CELLULAR_RESPONSE_TO_AMINO_ACID_STIMULUS	49	0.47114	1.47827	1.47827	0.0197044	0.199995	NTRK2;HNRNPD;COL3A1;BCL2L1;RPTOR;DNMT3A;CAPN2;FAS;SLC38A9;FOLR2;ZEB1;CPEB1;RRAGA;HMGCS2;COL5A2;LAMTOR1;HNRNPK;COL1A1;C7orf59;UBR2;COL6A1;CYBA;IPO5;LAMTOR2;RRAGB;NELF;DNMT1;HBXIP;XBP1;RRAGC;COL4A1;TNF;COL16A1;MMP2;LAMTOR3;CCL5;ASS1;EGFR;COL1A2;FOLR1;GLRA2;SH3BP4;SOCS1;PDGFD;PDGFC;RAPGEF3;UBR1;NEURL;CPEB3;CPEB4;CEBPB;RRAGD;GLRA1
GO_MITOTIC_SISTER_CHROMATID_SEGREGATION	81	0.429564	1.475	1.475	0.00973236	0.204153	CHMP4B;CDCA8;SMC3;NDC80;MAD2L1;KIFC1;VPS4A;SEH1L;PAPD7;NIPBL;VPS4B;CENPE;CHMP4C;GSG2;RRS1;ZWINT;RAB11A;PSRC1;BECN1;ZW10;DSCC1;SMC2;KIF25;POGZ;MIS12;AKAP8L;KLHL22;PRC1;KIAA1383;PLK1;AURKC;AKAP8;PDS5B;TEX14;SMC4;TTN;RB1;CEP55;CHMP1B;NUSAP1;BUB3;NAA50;RACGAP1;CHMP2A;CHMP2B;KIF23;PDS5A;PPP2R1A;CCDC99;CUL3;CHMP7;CCNB1;DIS3L2;KATNB1;DLGAP5;CDC23;MAU2;KIF22;AURKB;NCAPD2;C15orf23;NCAPH;PHF13;KPNB1;KIF18B…
GO_POSITIVE_REGULATION_OF_PHOSPHOLIPASE_ACTIVITY	52	0.468212	1.47484	1.47484	0.0198511	0.203811	ADCYAP1R1;FLT1;PDGFRA;SELE;AGT;ESR1;RASGRP4;APOC2;PRKCZ;LPAR2;PRKCE;GNAQ;AGTR1;ARL1;GNA15;FGFR1;GNA13;ARF4;GPR55;PLCB2;EGFR;CCL5;AVPR1A;HTR2A;ABL2;KIT;ARHGAP6;PRKCD;C5AR1;NMUR2;TXK;EDNRA;NMUR1;ADRA1A;PDPK1;HPCA;ITK;FGF2;CYR61;ANG;LPAR1;MARCKS;HTR2B;PLA2G5;CALCR;PLA2G1B;AVPR1B;FGFR2;PDGFRB;PTAFR;CAMK2B;FGFR3;S1PR4
GO_REGULATION_OF_REGULATED_SECRETORY_PATHWAY	120	0.405625	1.47443	1.47443	0	0.203868	SYT10;GAB2;ZP3;IQCF1;TMEM27;PLCB1;SNX6;FGR;PDPK1;SPINK13;VAMP8;RAB5A;RAC2;CDK5;RAB3D;SYT3;RAB27A;C19orf26;GRIK5;SYT4;STX1B;ARF1;CACNA1A;GLRA1;SPINK1;REST;SYT8;SYT15;CDK5R2;SYT5;UNC13B;SERPINA10;UNC13D;SYT14;CACNA1G;PRAM1;HMOX1;SYT12;SYT14L;SPINK8;PTAFR;LRRK2;ZP4;FOXF1;RABGEF1;RAB15;RIMS3;DOC2A;SYT11;TRIM9;ADRA2A;IL13RA2;ATP2A2;SYT6;B4GALT1;CCR2;SYTL5;F2RL1;RPH3A;SYT1;BRAF;AP1G1;TC2N;FCER1A;SYTL3;…
GO_NEGATIVE_REGULATION_OF_ADAPTIVE_IMMUNE_RESPONSE	31	0.521901	1.47213	1.47213	0.0357995	0.20658	DUSP22;JAK3;FOXJ1;C10orf54;IL20RB;RC3H1;FOXP3;C4BPA;C4BPB;TNFSF18;IL4;BCL6;IFNA2;PPP3CB;ALOX15;HFE;IL1RL1;XCL1;THOC1;IL7R;CLEC4G;SPN;HAVCR2;CR1;PTPRC;IL33;IFNB1;IL4R;SAMSN1;CEACAM1;PTPN6;SLAMF1;LILRB1;TNFSF4;SUSD4;NDFIP1;TRIM27
GO_REGULATION_OF_MYOTUBE_DIFFERENTIATION	52	0.465876	1.47118	1.47118	0.0143198	0.20733	NOTCH1;CXCL9;MYOD1;HDAC3;MYF6;MMP14;DAXX;MAML1;GDF15;PPAPDC3;NLN;NEU2;HDAC1;CD53;HDAC5;IL4R;MAPK14;MYOG;MYOCD;RBM38;BHLHA15;TRIM72;NKX2-5;HDAC9;NFATC2;MTOR;EHD1;MYF5;XBP1;FLT3LG;CFLAR;TNFSF14;CAV3;BCL2;RBM24;FBXO22;EHD2;IL4;BHLHE41;TBX1;SIK1;FLOT1;HDAC4;MAMSTR;CEACAM5;THRA;SCGB3A1;DMPK;SMYD1;CYP26B1;CXCL10;NOV;SHOX2;NACA;ANKRD2
GO_LEUKOCYTE_DIFFERENTIATION	276	0.368555	1.46916	1.46916	0	0.208592	LRRK1;FAS;LRRC8A;HDAC5;CLEC4E;UBD;GATA3;LY9;ABL1;FADD;GPR97;CD28;PSEN1;IFNA16;FARP2;KLF6;STAT6;KIT;VPRBP;DLL4;SYK;KDM1A;SHH;FNIP1;PTGER4;LCK;BATF2;IFNK;MERTK;PAFAH1B1;CD8A;LYL1;MMP9;RORA;GAB3;RUNX2;FUT7;ACP5;JUN;CCL19;BMX;TFRC;PLCL2;ZNF683;LFNG;SRF;MAPK14;CHD7;LY6D;SLAMF1;IFNA5;ZAP70;IFNA6;PIK3CD;AXL;LIG4;LILRB1;AIRE;RRAS;CBFB;ITK;DHRS2;ANXA1;ITFG2;RORC;CMTM7;JAGN1;LEPR;FOXP1;BATF3;TSC1;TNFRSF11A…
GO_LYMPHOCYTE_COSTIMULATION	58	0.453948	1.4687	1.4687	0.0188235	0.20873	PIK3CA;TRBV12-3;TNFRSF14;HLA-DRB3;CDC42;TNFSF14;IL4;HLA-DQB2;PAK3;CCL21;RAC1;HLA-DRB5;HLA-DPA1;TMIGD2;PDCD1LG2;CD40LG;SPN;SRC;ICOS;PAK1;GRAP2;HLA-DRB4;PRR5;HLA-DQA2;HLA-DQB1;CSK;MAP3K14;KLRC4-KLRK1;ICOSLG;HLA-DQA1;MAPKAP1;EFNB2;DPP4;PIK3R1;EFNB3;CD86;CARD11;GRB2;LYN;CD5;MLST8;LCK;EFNB1;HLA-DRB1;MAP3K8;YES1;CD274;CCL19;CD3G;CD247;TNFRSF13C;PTPN11;KLRK1;PDCD1;HLA-DRA;VAV1;CD80;HLA-DPB1;PTPN6;AKT1;C…
GO_GLYCOSPHINGOLIPID_BIOSYNTHETIC_PROCESS	22	0.541034	1.46583	1.46583	0.0367816	0.211672	ST6GALNAC5;ST8SIA1;UGCG;ST3GAL4;LARGE;ST6GALNAC4;GAL3ST1;ST3GAL6;ST8SIA4;ST6GALNAC6;A4GALT;ST6GALNAC2;ST6GALNAC1;ST3GAL2;ST3GAL1;ST8SIA6;B4GALNT1;ST8SIA5;ST3GAL3;C20orf173;ST6GALNAC3;UGT8;ST3GAL5;ST8SIA2;ST8SIA3
GO_POSITIVE_REGULATION_OF_CALCIUM_ION_TRANSPORT	102	0.419904	1.46453	1.46453	0.0188235	0.212006	TMEM110;PDGFB;KCNE2;HTT;ATP2B2;CCL5;HAP1;JAK3;CALM1;RYR2;BAK1;P2RX3;EDNRA;CRH;SUMO1;GSTM2;XCL1;LACRT;SNCA;BMP4;P2RX5;TEX101;CCL3;GPER;MYLK;WNK3;THY1;CCR1;PLCG2;PLA2G1B;CACNA2D1;PDGFRB;ASPH;TRDN;F2RL3;WFS1;LPAR3;CASK;F2;ANK2;STIM1;NTSR1;TSPO;P2RX7;DRD1;CALM2;HOMER1;PLCG1;SRI;TRPC6;UCN;KIAA1199;ATP1B1;GCG;CACNB2;AKAP5;CACNA1D;HSPA2;ORAI1;CCL4;SLC9A1;F2R;S100A1;IL13;ADCYAP1R1;JPH2;FFAR1;CXCL10;CREB3…
GO_SISTER_CHROMATID_SEGREGATION	159	0.388927	1.46296	1.46296	0.00284091	0.212622	RCC2;CHMP2A;CENPH;KIF23;PPP2R1A;CCDC99;CUL3;STAG2;NUDC;DIS3L2;KATNB1;SGOL1;CDC23;MAU2;AURKB;SGOL2;C15orf23;NCAPD2;RAD51C;PHF13;NUP43;MAPRE1;KIF18B;CDCA5;CHMP4A;CHMP1A;HORMAD1;CENPO;CENPM;REC8;NUP107;PPP1CC;APITD1;CKAP5;KIF4A;KIF2C;BUB1B;CHMP3;PINX1;ESPL1;CDC14A;CHMP5;B9D2;SPAG5;FBXW7;KIF18A;KIF4B;PMF1;SMC3;CLASP1;NDC80;CENPQ;TOP2B;MAD2L1;LATS1;NDEL1;CENPE;CHMP4C;RPS27;BIRC5;RRS1;PSRC1;STAG1;BECN1…
GO_CELLULAR_EXTRAVASATION	23	0.551118	1.46234	1.46234	0.0474138	0.212975	AZU1;TNF;FER;LEP;ITGB2;PECAM1;GOLPH3;PIK3CG;ITGA4;ROCK1;VCAM1;ITGB1;TREM1;AMICA1;SELP;SELE;PIK3CD;PODXL2;CCL2;ITGA1;MADCAM1;ITGB7;CX3CL1;GCNT1;SELPLG
GO_REGULATION_OF_ION_HOMEOSTASIS	189	0.380062	1.4614	1.4614	0.00520833	0.213791	LRRK2;TRDN;SCN1B;PLCG2;CCR7;CASQ1;WNK3;SRI;P2RX7;DRD1;CACNA1G;ERO1L;SLC30A2;GCLM;ANK3;F2;TACR1;PRKACA;NOL3;ATP1A2;NOS1;ATG5;SLC30A5;P2RX3;SLC8A1;AGTR2;BAK1;PTK2B;HTT;AVPR1A;HTR2A;HAP1;SMAD7;ANPEP;P2RX5;PLN;AGTR1;CAMK2D;CCL3;XCL1;LACRT;SNCA;SLC30A10;SLC25A23;BMP4;GSTM2;CASQ2;PDE4D;FCRL5;TAC1;COMT;SRC;GJA5;BDKRB1;DMD;WNK1;CXCL9;CALM3;TRPC3;SEPN1;NPSR1;CACNA1C;C12orf39;P2RX4;IBTK;EPO;RYR3;JSRP1;ITPR…
GO_REGULATION_OF_TISSUE_REMODELING	59	0.443909	1.45785	1.45785	0.0293399	0.218171	S1PR1;SIGLEC15;PTGER4;CARTPT;CD38;MEPE;CLDN18;TM7SF4;IL15;ABR;ATP6AP1;CSF1R;LEPR;CALCA;BCR;TNFRSF11B;SYK;IL23A;TMBIM1;TMEM64;LRP5;BGLAP;B4GALT1;AGT;GJA1;MC4R;TGFB1;SFRP1;PDK4;SRC;PPARGC1B;SPP1;PML;CA2;TNFSF11;CST3;ERG;INPP5D;THBS4;ADAM8;IL21;IL18;TNFAIP3;LEP;UBASH3B;ITGB3;IL12B;TFRC;FSHB;HRG;BAX;VDR;IL20RA;GREM1;IAPP;FLT4;NF1;SYT7;P2RX7;C1orf9;IL2;CSK
GO_ASTROCYTE_DEVELOPMENT	19	0.581085	1.45772	1.45772	0.0430839	0.217811	S100A8;KRAS;DLL1;EIF2B5;CDK6;TSPAN2;VIM;S100A9;DRD1;CNTF;NF1;PLP1;TLR4;LAMC3;LAMB2;GFAP;POU3F2;SMO;MT3
GO_REGULATION_OF_SMOOTH_MUSCLE_CONTRACTION	58	0.453011	1.45674	1.45674	0.0212766	0.218167	PTGER4;EDN1;ADRA1B;CALCRL;SPHK1;PTGS2;TACR2;F2R;CALCA;NMUR2;SOD1;TACR3;OXT;CNN1;ADRA2B;ITGA2;ADORA2B;DAPK3;CHRM3;NPNT;DOCK4;FLT1;GHSR;GUCY1A3;ABAT;ADRA2A;RGS2;NPY2R;OXTR;CHRNA3;PLCE1;PTGER3;ADORA1;PRKG1;GPER;SRF;EDN2;CHRM2;PTAFR;PAWR;ADRB2;ADRA1D;CHRNB4;TNNI3;TACR1;CAV1;PTGS1;ADRA2C;ADRA1A;ATP1A2;KCNB2;ADA;PROK2;CTTN;TBXA2R;MYOCD;NMU;P2RX1;CHRM1;DOCK5
GO_REGULATION_OF_REACTIVE_OXYGEN_SPECIES_METABOLIC_PROCESS	138	0.393194	1.45649	1.45649	0	0.21795	PTGS2;CRP;NOXO1;PDGFB;IL4;RAC1;BMP7;RNF41;TRAP1;ICAM1;IFNG;PON3;PRCP;NGFR;DDAH1;SLC25A33;INS;ROMO1;DDAH2;AGXT2;STAT3;GLA;HDAC4;MAPK14;PDGFRB;AGER;DHFRP1;MPV17;TP53;TSPO;AKR1C3;FOXO3;KLRC4-KLRK1;DNM2;RIPK1;HSP90AA1;PTX3;HP;PTGER4;ASS1;COQ7;IRG1;HIF1A;HDAC6;TNF;SYK;GRB2;MAPK9;MT3;ACP5;KLF4;PDK3;PID1;PLAU;HK2;NOX4;CRYAB;ZNF205;AATF;BNIP3;MTOR;ACE2;C12orf5;CAV1;MYCN;PKD2;STK17A;AKT1;CYBA;HBB;CD36;RGN…
GO_RENAL_VESICLE_DEVELOPMENT	14	0.62911	1.45602	1.45602	0.0392157	0.218095	FMN1;OSR1;SMO;GREM1;PAX2;KIF26B;SIX2;SALL1;WNT4;PAX8;GDNF;BMP4;LHX1;CTNNB1
GO_O_GLYCAN_PROCESSING	50	0.460575	1.45064	1.45064	0.0280374	0.224593	B3GNT7;ST3GAL1;MUC3B;GXYLT1;GALNT5;MUC17;MUC2;MUC12;GALNT3;MUC21;MUC1;MUC20;GXYLT2;MUCL1;B3GNT4;GALNT4;GCNT4;B3GNT6;GALNT11;ST6GALNAC4;GALNT9;GCNT3;POFUT1;GALNT13;ST6GAL1;B3GNT2;MUC5B;GCNT1;B3GNT8;MUC15;GALNT2;MUC4;B4GALT5;GALNTL2;MUC3A;C1GALT1;ST3GAL3;GALNT7;B3GNT5;B3GNT3;GALNT10;GALNT12;MUC6;C1GALT1C1;GALNT1;ST3GAL4;GALNT8;MUC19;A4GNT;MUC13;CHST4;GALNT14;MUC5AC;ST6GALNAC2;MUC16;ST3GAL2;MUC7;GAL…
GO_REGULATION_OF_MYELINATION	29	0.518024	1.44838	1.44838	0.032634	0.227477	MAG;AKT1;CDH2;ZNF259;RARA;MTOR;PTEN;DICER1;HES5;ODZ4;HGF;RARB;EIF2AK3;FIG4;C1orf130;RXRB;CTNNB1;DLG1;PARD3;TG;RARG;KLK8;NGFR;RXRA;KIF14;SIRT2;C11orf9;IFNG;RNF10;WASF3;NRG1;TNFRSF21;MTMR2
GO_TISSUE_REMODELING	85	0.422146	1.44819	1.44819	0.0203046	0.22723	MDM2;CELA1;SRC;TGFB2;RAB7A;SPP2;PTH1R;MEF2C;PTH;CAPN1;CTNNB1;ACE;RAC1;CTHRC1;ACVRL1;CCR2;PTK2B;AGTR2;ANXA1;BAK1;LIPA;NOL3;AXL;ACVR2B;SEMA3C;ATG5;CSRP3;WNT16;ATP7A;THBS4;DBH;FGF10;RASSF2;LGR4;BSX;LIF;IGFBP5;RSPO3;RBPJ;EPHA2;TPH1;ARG1;MMP14;GJA1;AGT;ACP5;JAG1;FOXC2;TRAF6;TGFB1;HOXA3;ZNF675;GPR55;DLL4;CTSK;IL23A;F2R;LRP5;HIF1A;CAV1;TPP1;HTR1B;NCDN;HMGB1;IL6;EFNA2;TGFB3;EPAS1;ELF3;PLG;NOTCH2;BMPR2;TN…
GO_FEMALE_GAMETE_GENERATION	87	0.41804	1.44753	1.44753	0.00696056	0.226623	PLA2G4A;CGB;WNT4;INSL3;DYNLL1;NANOS3;CYP17A1;LGR5;HPGD;ADAMTS1;BCL2L10;EREG;FOXL2;AURKC;MSH4;PDE3A;BCL2;ZNF830;BRCA2;MMP19;HEXB;NPM2;MLL4;BMPR1B;BMP15;C2orf65;AMH;ANG;DIAPH2;PABPC1L;SIRT1;FOSL1;ZP3;IL1B;RXFP2;SOHLH1;MCM9;PIWIL2;ERCC1;DMRT1;ZGLP1;IMMP2L;FSHB;NOS3;FIGLA;MCM8;DDX20;CDC25B;FBXO5;DMC1;CTNNB1;KIAA0430;ZMIZ1;SRC;DAZL;POMZP3;TDRD5;INHBB;SOS1;PTK2B;PAQR5;NOBOX;HORMAD1;PLD6;GPR149;CCDC155;…
GO_NEGATIVE_REGULATION_OF_EXTRINSIC_APOPTOTIC_SIGNALING_PATHWAY_VIA_DEATH_DOMAIN_RECEPTORS	31	0.512336	1.4467	1.4467	0.0457831	0.227184	CASP8;TNFRSF10B;ICAM1;TMBIM1;BRCA1;CFLAR;GPX1;TRAF2;RIPK1;TNFRSF10A;HMGB2;PARK7;SFRP2;RNF34;TNFSF10;DAPK1;FASLG;HGF;FGG;FAS;NOS3;TNFAIP3;FGA;SERPINE1;FGB;ARHGEF2;BMP5;RAF1;FADD;SCRT2;TRADD;RFFL;PEA15;HMOX1
GO_CYTOKINE_SECRETION	31	0.508018	1.44602	1.44602	0.0438799	0.227809	CCR7;GATA3;VTCN1;GBP5;RBPJ;NOTCH1;LEP;PNP;HMGB1;LILRB1;ABCA1;TRIM27;TLR6;AIM2;TLR2;CD36;LYN;FOXP1;F2RL1;LCP2;CHI3L1;NLRP3;BTN3A2;NOS2;KLRF2;CCL19;AGT;S100A12;NR1H4;NLRC4;RAB1A;GPAM;NOX5;NOD2;S100A13;TLR4;TREM1;BTN3A1
GO_REGULATION_OF_BONE_REMODELING	39	0.478568	1.44558	1.44558	0.0296296	0.227904	SRC;PDK4;SFRP1;MC4R;GJA1;BGLAP;SPP1;PPARGC1B;CSF1R;ATP6AP1;LEPR;TM7SF4;CLDN18;MEPE;CD38;CARTPT;PTGER4;S1PR1;SIGLEC15;LRP5;TMEM64;SYK;TNFRSF11B;CALCA;GREM1;IL20RA;CSK;C1orf9;P2RX7;SYT7;NF1;IAPP;ADAM8;INPP5D;CA2;TNFSF11;FSHB;TFRC;ITGB3;UBASH3B;LEP;TNFAIP3
GO_TRANSMISSION_OF_NERVE_IMPULSE	53	0.449189	1.4454	1.4454	0.0133929	0.227628	MYH14;CACNG5;GPER;SCN7A;CHRNA1;DRD5;CACNA1I;SCN4A;KCND2;NRCAM;SCN10A;SCN1B;GRM7;CACNG7;SCN3A;SCN2A;CNTNAP2;DMRT3;CLDN19;ANK3;DRD1;P2RX1;CACNG4;JAM3;CNTNAP1;P2RX4;GRIK2;CACNG3;KCNA2;FKBP1B;S1PR1;KCNA1;SCN5A;CACNG2;KCNMB3;OTOA;CHRM5;SCN11A;CACNB4;SOD1;CLCN1;P2RX3;SPTBN4;KCNMB4;KCNMB2;CATSPER4;CACNG8;GPR88;CACNA1A;PAFAH1B1;SCN8A;SCN1A;NFASC;SCN9A
GO_T_CELL_ACTIVATION_INVOLVED_IN_IMMUNE_RESPONSE	53	0.457854	1.44474	1.44474	0.0321101	0.227997	RAB27A;CLEC4E;IFNE;SLC11A1;GATA3;IFNA8;IL12B;LCP1;RPS6;CLEC4D;IFNA13;IFNB1;SLAMF6;HMGB1;LILRB1;IL6;IFNA6;IFNA17;IFNA21;IFNA4;IFNA5;ATP7A;IFNW1;SEMA4A;APBB1IP;LY9;IFNA16;PSEN1;IFNA7;TNFSF18;IL4;IL18R1;FOXP1;PTGER4;IFNA2;IFNK;RC3H2;IFNA14;TSC1;BATF;EIF2AK4;RORC;ICAM1;CD86;STAT6;IFNG;F2RL1;CD1C;ZFPM1;RELB;RC3H1;IFNA1;LEF1;IFNA10;IRF4;FCER1G;ITGAL;BCL3;RORA;EOMES
GO_L_AMINO_ACID_TRANSPORT	57	0.454557	1.44437	1.44437	0.0169492	0.228017	SERINC5;SLC13A3;SLC1A4;SLC7A4;SLC1A7;SLC36A3;SLC7A3;SLC32A1;CTNS;SLC7A6;SLC17A8;SLC6A20;SLC7A13;SLC7A5;SLC25A2;SLC7A7;SLC3A1;SLC6A9;SLC25A15;SERINC2;SLC25A22;ARL6IP5;SLC38A1;SLC36A2;PRAF2;SLC17A6;SERINC3;SLC6A17;SLC43A1;SLC7A10;SLC36A4;PSEN1;SLC17A7;PQLC2;SLC25A13;SLC25A12;SERINC1;SLC1A2;SLC36A1;SLC7A8;SERINC4;CLN8;NTSR1;SLC43A2;SLC7A11;SLC7A1;SLC1A6;SLC1A3;SLC6A5;SLC1A1;KCNJ10;SLC7A9;SLC38A3;SLC…
GO_REGULATION_OF_EXTRINSIC_APOPTOTIC_SIGNALING_PATHWAY	146	0.390612	1.44319	1.44319	0	0.229228	ARHGEF2;PPP2R1B;FGB;FGA;MAP2K5;STK3;IL7;TCF7L2;IL1A;PMAIP1;NOS3;FAS;BAX;LGALS3;HGF;CAV1;STX4;PAK2;ZSWIM2;FYN;RFFL;TIMP3;FEM1B;SCG2;CX3CR1;NF1;PF4;PSME3;MCL1;LTBR;AKT1;PDIA3;FADD;NRG1;UNC5B;RIPK1;PIDD;CFLAR;TMBIM1;TNFRSF10B;TNF;RNF34;PML;WWOX;HYAL2;LMNA;BMP5;GPER;ACVR1;EYA1;TNFAIP3;FGG;PEA15;CX3CL1;RET;SCRT2;TRAF2;YAP1;CTNNA1;IL4;TERT;COL2A1;PAK7;BID;MADD;ICAM1;BIRC6;TRAF1;SKIL;TGFB2;SFRP1;FAF1;SF…
GO_POSITIVE_REGULATION_OF_LYASE_ACTIVITY	57	0.444561	1.44231	1.44231	0.0160183	0.230127	P2RY11;GNAS;ADORA2B;GLP1R;NOS2;AVPR2;ADCY2;PRKCA;ADRB3;ACR;VIP;CRHR1;PARK7;GUCA1C;FXN;RCVRN;GHRHR;ADCYAP1;VIPR2;FTMT;ADRB1;AKAP5;FSHR;GPR133;RUNDC3A;CALM1;TSHR;CAP2;ADCY5;EDNRA;CALCA;ADCY6;WFS1;NOS1;HPCA;ADCY3;ADCY9;ADCY4;GUCA1A;CALM2;GNAL;DRD1;NF1;LHCGR;TIMP2;GPER;GIPR;ADCY7;GUCA2A;CALCR;RAF1;CAP1;CALM3;DRD5;NOS3;ADORA2A;GUCA1B;ADRB2;ADCY1;ADCY8;GUCA2B
GO_REGULATION_OF_NEUROLOGICAL_SYSTEM_PROCESS	64	0.436528	1.44135	1.44135	0.0315534	0.230467	C1orf130;EDNRB;VIP;PROL1;KLK8;GLRA1;ACPP;OXT;AGT;SLC9A1;RNF10;F2R;C11orf9;FGFR1;IL10;MTMR2;NRG1;EDN1;MAG;C12orf39;MTOR;IL6;GRIN2D;ADRA2C;FAM19A4;DICER1;HGF;ADRB2;HCRT;EIF2AK3;OPRK1;PARD3;OPRD1;NPY2R;TNR;CCL3;GRIN2A;NGFR;COMT;GRM1;OPRL1;ITGA2;NOV;CCK;MTNR1B;SCN11A;CALCA;IFNG;P2RX3;HTR2C;WASF3;AVPR1A;AVP;TNFRSF21;CARTPT;MGLL;NOS1;OPRM1;NTSR1;PTEN;CHRNB4;ODZ4;NPFF;TMEM100;PAWR;PTAFR;FIG4;ADORA1
GO_DETECTION_OF_VISIBLE_LIGHT	41	0.484567	1.43853	1.43853	0.042654	0.233248	CACNA1F;GNAT2;SEMA5B;OPN3;GNGT1;GRK1;GNAQ;ATP8A2;PDE6A;RPE65;RDH11;RS1;CACNB4;PDE6B;GJA10;GUCY2F;PDE6G;CACNA2D4;RRH;EYS;OPN1LW;RP1;GNB1;SAG;RGS9BP;CNGB1;ABCA4;ELOVL4;GNA11;AIPL1;OPN5;GNAT1;PDE6C;OPN4;CCDC66;OPN1SW;RHO;SDR16C5;OPN1MW2;BEST1;GRM6;CNGA1;OPN1MW;TULP1
GO_VASCULAR_ENDOTHELIAL_GROWTH_FACTOR_RECEPTOR_SIGNALING_PATHWAY	73	0.424523	1.43152	1.43152	0.0121951	0.243675	CYFIP2;MAPK12;NCF1;PIK3CB;PIK3R2;HSPB1;PGF;FOXC2;NCK2;MAPK13;ACTB;CYFIP1;NCF4;HSP90AA1;PXN;PTK2;CYBA;NCF2;PRKD1;VAV3;PAK2;FYN;SHB;CCL2;CYBB;PRKD2;FOXC1;BMPR2;VEGFB;BRK1;ROCK1;ELMO2;VAV1;NCKAP1;SH2D2A;MAPKAPK3;CRK;DAB2IP;ELMO1;SRC;FLT1;MAPK11;CDC42;ACTG1;XBP1;PTK2B;PIK3CA;VEGFA;RAC1;ABI1;BCAR1;NCK1;WASF2;BAIAP2;DOCK1;FLT4;ROCK2;VAV2;PDCD6;PIK3R1;AXL;ITGAV;NRP1;KDR;FIGF;VEGFC;NRP2;MAPKAPK2;ITGB3;NC…
GO_RESPONSE_TO_TOPOLOGICALLY_INCORRECT_PROTEIN	154	0.38564	1.43078	1.43078	0.00537634	0.243731	ATF6;HSPB7;TBL2;ASNA1;SYVN1;HSPA2;MBTPS1;PACRG;UBE2J2;ATF3;CTDSP2;AARS;PARK2;CREB3;HSPB1;PLA2G4B;UBE2W;EIF2AK3;HDGF;DERL3;DNAJC3;RNF5;CXXC1;SELS;TMBIM6;SULT1A3;CREB3L3;HSP90AB1;MANF;HSPE1;EDEM2;WIPI1;HSPD1;STT3B;BHLHA15;SHC1;C5orf41;CLU;ADD1;NFE2L2;VCP;PDIA5;DNAJB11;BAK1;HSPA6;DNAJC4;IGFBP1;UFD1L;EIF2S1;TOR1B;KLHDC3;FBXO6;DAB2IP;AMFR;THBS1;PARP16;CDK5RAP3;EIF2AK2;SERP2;EP300;VAPB;GOSR2;DNAJB1;ERN…
GO_POSITIVE_REGULATION_OF_TYPE_I_INTERFERON_PRODUCTION	68	0.431515	1.4294	1.4294	0.016	0.244773	HMGB1;MRE11A;TBK1;MAVS;DDX41;HSPD1;TLR3;ZBP1;TLR2;ZC3HAV1;XRCC5;IFNAR1;POLR3D;NFKB2;XRCC6;POLR2L;DDX58;POLR3H;POLR3K;IRF3;POLR2H;DDX3X;ZBTB20;POLR2E;TLR4;POLR3B;FLOT1;MB21D1;POLR2F;MYD88;TLR9;PRKDC;POLR3A;POLR3E;TICAM1;STAT6;CRCP;SYK;CD14;POLR1C;CREBBP;NFKB1;POLR3F;LRRFIP1;TLR8;POLR3GL;IFI16;TRIM15;DHX9;EP300;PLCG2;TLR7;RNF135;PTPN22;POLR3C;DHX58;TMEM173;IRF1;CTNNB1;POLR2K;POLR1D;IRF7;IRF5;POLR3G…
GO_POSITIVE_REGULATION_OF_HEMOPOIESIS	149	0.382455	1.42822	1.42822	0.00275482	0.246128	N4BP2L2;INPP5D;GPR68;GATA3;ACVR2A;ETS1;CD80;SOCS5;RUNX1;IL7;LGALS3;RASGRP1;FOXC1;CREB1;TNFSF4;IL17A;IL2RA;ZBTB1;GLI2;PF4;ATXN1L;AP3B1;FADD;CD83;TAL1;SHH;PRMT1;PDCD2;KDM1A;IL15;RIPK1;FLT3LG;C20orf123;FOXP3;HAX1;SYK;IL23A;RLTPR;MLL5;TNF;HIF1A;TMEM64;BTK;ID2;SLC9B2;PRKCA;CCL19;JUN;TRAF6;FES;IL34;NKAP;CCR1;RAB7B;CA2;IL4R;MAPK14;LIF;PNP;PPP2R3C;MYB;AGER;MMP14;KIAA0748;BAD;SART1;AXL;ZAP70;CD27;IHH;SMAP…
GO_NEGATIVE_REGULATION_OF_MULTI_ORGANISM_PROCESS	129	0.392123	1.42717	1.42717	0.00510204	0.246208	IFNB1;IL28B;PLSCR1;VAPB;ZP4;IL12B;HMGA2;TRIM14;TRIM10;APOBEC3G;APOBEC3C;ELANE;TRIM28;TRIM15;TARDBP;VAPA;MUL1;IGF1;NODAL;IFI16;PRDM1;TRIM21;ISG15;PTGDS;ZNF639;ADA;C19orf29;TFAP4;ITGAV;INPP5K;FAM111A;SLPI;CAMP;DAK;ADAR;SIRT2;TRIM5;POU2F3;GPR149;IFNA2;PROX1;ZC3H12A;SP100;CCL3;TIRAP;LTF;TRIB1;CHMP3;EIF2AK2;LTA;CTSG;TNIP1;MX1;PARP10;PCBP2;RNASEL;NLRX1;TARBP2;IFIT1;HTRA1;ZP3;HPGDS;SEC14L1;APOBEC3F;OAS1…
GO_REGULATION_OF_INTERLEUKIN_5_PRODUCTION	18	0.560621	1.42689	1.42689	0.047836	0.246094	IL5RA;IL33;NLRP3;FOXP3;IL29;SCGB1A1;EPX;GATA3;IFNA2;TNFRSF21;IL17RA;IL9;IL17RB;IL1RL1;PRKCZ;RARA;LEF1;PDE4D;LGALS9
GO_INTERACTION_WITH_HOST	117	0.398002	1.42585	1.42585	0.0135135	0.247266	IDE;GAS6;HIPK2;CLDN1;KPNA2;RXRA;ITGA2;TYRO3;ICAM1;NPC1;SIVA1;CXADR;SLAMF1;KPNB1;HAVCR1;CXCR4;SERPINB3;EFNB2;AXL;TYMS;EFNB3;BAD;LAMP3;TFRC;ITGB3;CCNK;CLEC4M;CDHR3;SUGT1;CD55;GUCY1A3;KPNA7;HYAL2;C9;CR1;ITGB7;WWP2;ITGB6;KPNA5;ADRBK1;GPR172A;SLC20A2;MRC1;SLC25A6;PVRL4;PTX3;LAMP1;ALB;ATG7;NEDD4;ZC3HAV1;ACE2;ITCH;PVRL2;BCL2L11;SELPLG;NCAM1;CD4;CAV1;ITGA5;GYPA;XPR1;DERL1;SLC22A5;CD80;RRAGA;RPSA;CCR5;DYN…
GO_REGULATION_OF_SUBSTRATE_ADHESION_DEPENDENT_CELL_SPREADING	38	0.469552	1.42563	1.42563	0.0475113	0.247043	HAS2;EFNA5;MYOC;CIB1;DNM2;CALR;S100A10;UNC13D;CORO1C;ARHGEF7;OLFM4;LIMS1;TACSTD2;RCC2;FGA;GBP1;FGB;AP1AR;FGG;FAM21C;ST6GAL1;TRIOBP;RREB1;ITGB1BP1;RAC3;MFI2;KANK1;PREX1;NET1;APOA1;C1QBP;MYADM;ACTN4;RAC1;LRRC16A;PTK2;BRAF;FLNA;ARPC2;CDC42;FBLN1;EPB49;POSTN

## Sheet: 6m
Description	SIZE	ES	NES	|NES|	NOM p-val	FDR q-val	Genes
GO_POSITIVE_REGULATION_OF_T_CELL_PROLIFERATION	79	0.67623	1.87627	1.87627	0	0.0281196	IGF1;ICOSLG;HES1;IL2;SLAMF1;ZAP70;HLA-DMB;PNP;CORO1A;LEP;DHPS;IL12B;ZP4;NCKAP1L;AGER;PRKCQ;VTCN1;CD6;CD46;IL12RB1;SPN;CD40LG;PDCD1LG2;XCL1;TMIGD2;HLA-DPA1;CD276;CD244;DNAJA3;GPAM;AIF1;LGALS9;HLA-E;IFNG;RIPK2;CCR2;JAK3;SPTA1;ANXA1;SASH3;CCL5;NCK1;IL4;HHLA2;TNFSF9;CD28;EPO;ZP3;FADD;CCDC88B;CD59;PYDC1;CD4;CD3E;IL1B;IL6;HMGB1;IL2RA;HLA-A;CD24;IL23R;TNFSF4;IL18;TNFRSF13C;RASAL3;STAT5B;VCAM1;EBI3;HLA-D…
GO_REGULATION_OF_INTERLEUKIN_2_PRODUCTION	46	0.691027	1.80493	1.80493	0	0.110155	PRKCQ;STAT5B;IL1A;PDE4B;RUNX1;MALT1;PRKD2;TNFAIP3;CD80;GBP1;LAG3;VTCN1;GATA3;ABL1;CD28;GLMN;HDAC7;PRNP;CD34;TNFSF4;CD3E;CARD9;IL1B;TRIM27;CD4;ANXA1;CD86;CARD11;FOXP3;RLTPR;IL20RB;RIPK2;CCR2;TRAF2;CD83;SASH3;XCL1;CD276;SFTPD;EZR;KAT5;TRAF6;HAVCR2;IRF4;IL17F;PDE4D;MAP3K7;SPTBN1
GO_CHEMOKINE_MEDIATED_SIGNALING_PATHWAY	54	0.677103	1.79712	1.79712	0	0.0850869	CCL18;CXCL9;CCR3;CCL1;CXCR2;PF4V1;CCR5;CX3CR1;PF4;CCL11;CCL24;CCL16;CCBP2;CCL7;CCR8;CCL2;CCL13;CCL22;CXCL1;XCR1;CCL4;GPR17;CXCL12;CCRL1;CCL15;CXCL11;CMKLR1;CXCR3;CXCR6;MPL;CCL19;CCR4;CXCL10;CXCL5;CCL23;CXCL6;CXCL3;CCR6;CCL4L2;CCR7;CCR1;PPBP;GPR75;CCR10;CCL14;CXCR5;CXCR4;CXCR7;CCRL2;IL8;CX3CL1;CXCR1;CCL8;CIB1;CCR9;CXCL2;CCR2;CCL17;PTK2B;XCL2;CCL5;CCL21;DARC;CCL20;THPO;CCL3;XCL1;CCL3L3;CXCL13;CCL3L…
GO_REGULATION_OF_LYMPHOCYTE_MIGRATION	32	0.711707	1.77577	1.77577	0	0.102397	CCL21;ADAM10;CCL5;CCL20;CCR2;TNFSF14;PADI2;PTK2B;ECM1;WASL;CCL4;TNFRSF14;RIPK3;CXCL10;APOD;AIF1;GCET2;CCL3;CXCL14;CXCL12;PYCARD;CXCL13;XCL1;S100A7;KLRK1;ADAM8;ITGA4;STK10;MSN;PYDC1;C1orf150;CCL2;CCL7;FADD;TMEM102;KLRC4-KLRK1;ADAM17;WNT5A
GO_POSITIVE_REGULATION_OF_INTERLEUKIN_2_PRODUCTION	30	0.716675	1.77444	1.77444	0	0.0844373	VTCN1;SASH3;CD83;TRAF2;CD80;RIPK2;RLTPR;CCR2;RUNX1;MALT1;PRKD2;CARD11;PDE4B;IL1A;ANXA1;CD86;PRKCQ;STAT5B;IRF4;SPTBN1;CD4;MAP3K7;PDE4D;CD3E;IL1B;TRAF6;TNFSF4;GLMN;CD276;CD28;ABL1
GO_LEUKOCYTE_CHEMOTAXIS	99	0.622664	1.77406	1.77406	0	0.0703644	VAV1;FFAR2;RPS19;CCR5;PF4V1;IL17RA;TNFSF11;LGALS3;CXCR2;CCL1;HRH1;CCL18;CCL2;CSF3R;CCL7;IL6;HMGB1;IL1B;VAV3;CCL24;CCL16;CCL11;IL16;PF4;CX3CR1;ANO6;AMICA1;SCG2;IL10;PIK3CG;IL6R;EDN1;CXCL16;KIT;C5AR1;AZU1;CCL4;CCL22;CCL13;SYK;CCL23;PIP5K1C;ITGA1;CXCL10;ITGA9;SBDS;CCL19;NUP85;EMR2;S100A9;EDNRB;CXCR3;CXCL11;PREX1;CCL15;ADAM8;PPBP;FOLR2;CCR1;CCR7;CCL4L2;LYST;NCKAP1L;S100A8;PLA2G1B;PDE4B;ARHGEF5;CCR6;C…
GO_B_CELL_RECEPTOR_SIGNALING_PATHWAY	33	0.703596	1.75567	1.75567	0	0.0902135	IGHV4OR15-8;KLHL6;NFAM1;BAX;IGHG2;MAPK1;CD79A;NCKAP1L;BLK;PLCG2;LAT2;IGKC;CD79B;IGLC2;PRKCB;IGLC7;IGHM;CTLA4;IGLC3;IGHG4;PTPN6;ABL1;IGHV3-23;VAV3;IGHE;IGLL5;MNDA;ZAP70;PIK3CD;NFATC2;PLEKHA1;IGLC6;SYK;IGHV1OR21-1;IGHD;BTK;BCAR1;CD38;BCL2;IGHG3;LCK;LYN;LIME1;IGHA2;TRDC;MEF2C;CD19;IGHA1;RFTN1;IGLC1;TEC;PTPRC;IGHG1;IGLL1
GO_MYELOID_DENDRITIC_CELL_ACTIVATION	23	0.745355	1.74476	1.74476	0	0.101499	RELB;CSF2;RBPJ;CD86;CAMK4;BATF;BATF3;TGFBR2;BATF2;IL4;UBD;TM7SF4;PSEN1;TNFSF9;SLAMF1;PYCARD;DOCK2;LTBR;CD244;DHRS2;PYDC1;SPI1;IRF4;TRAF6;TGFB1;HMGB1
GO_REGULATION_OF_LEUKOCYTE_PROLIFERATION	174	0.586135	1.73725	1.73725	0	0.107805	IL6ST;BCL6;BCL2;CD74;PLA2G2D;IL10;TICAM1;CD86;IGFBP2;IL27;ST6GAL1;HAVCR2;LILRB2;TGFB1;LST1;TLR4;HLA-DRB1;IL12A;DLG1;PYCARD;EFNB1;VCAM1;IDO1;CDKN1A;IL18;RAC2;STAT5B;RASAL3;BTN2A2;PYDC1;IL1B;CD24;IL6;HMGB1;IL23R;TNFSF9;ZP3;EPO;AHR;CD59;CD209;WNT3A;IL5;NCK1;CD81;TNFSF18;CCR2;HLA-DRB3;IKZF3;CASP3;JAK3;TNFRSF14;SOS1;GAL;SOX11;AIF1;RIPK3;TAC1;HLA-E;PTPN22;CLEC4G;TIRAP;GSTP1;IL12RB1;MEF2C;TCF3;CD40LG;CD…
GO_REGULATION_OF_INTERFERON_GAMMA_PRODUCTION	83	0.619987	1.73659	1.73659	0	0.0982879	IL12RB1;PDCD1LG2;NR1H4;CD244;IL1RL1;HLA-DPA1;CD276;XCL1;HLA-DRB5;GAS6;PDE4D;RIPK3;LGALS9;PTPN22;LTA;TXK;CCR2;RIPK2;IL20RB;HLA-DRB3;SASH3;IL27RA;IL36RN;ZC3H12A;IL18R1;PRNP;ISG15;TLR8;WNT5A;SLAMF1;KLRC4-KLRK1;IL2;FZD5;LILRB1;AXL;ISL1;SLAMF6;PGLYRP3;HLA-DRB4;TLR7;IL12B;PDE4B;IL33;CCR7;SLC11A1;TLR4;BCL3;HLA-DRB1;IL12A;C1QBP;CEBPG;PYCARD;PGLYRP2;IL27;IRF8;HRAS;HAVCR2;CD274;CD14;IL23A;RLTPR;FOXP3;ZFPM1…
GO_GRANULOCYTE_MIGRATION	61	0.643136	1.73497	1.73497	0	0.0927089	VAV1;IL17RA;CXCR2;LGALS3;CCL1;HRH1;CCL18;CCL2;DAPK2;CSF3R;CCL7;IL1B;VAV3;CCL24;CCL16;CCL11;SCG2;AMICA1;PIK3CG;EDN1;EPX;C5AR1;CCL4;CCL22;CCL13;SYK;CCL23;PIP5K1C;ITGA1;ITGA9;EMR2;S100A9;IRAK4;PREX1;CCL15;PPBP;CCL4L2;NCKAP1L;S100A8;PLA2G1B;PDE4B;UMOD;CXCL3;ITGB2;EDN2;PIK3CD;CCL8;EDN3;CX3CL1;IL8;CCL14;CCL20;CXADR;CKLF;CCL5;VEGFA;XCL2;SAA1;ANXA1;CCL17;JAGN1;IFNG;CCL25;TGFB2;GBF1;FCER1G;PDE4D;S100A12;C…
GO_POSITIVE_REGULATION_OF_INFLAMMATORY_RESPONSE	100	0.609697	1.7326	1.7326	0	0.0887828	SNX4;PTGS2;TLR10;OSMR;F12;JAK2;TNFSF18;TNFRSF11A;KLKB1;FCER1A;CD47;OSM;CCL5;GPRC5B;XCL2;CCR2;VAMP7;CDK19;EDNRA;ADORA2B;GPSM3;C3;LTA;TRPV4;TNIP1;IL17F;S100A12;CCL26;ITGA2;TAC1;FCER1G;LBP;CCL3L3;XCL1;IL1RL1;CCL3L1;IL17RC;AGTR1;CCL3;ADAM8;PTGER3;SERPINE1;CD6;CCR7;CCL4L2;GBP5;TLR7;S100A8;IL12B;IL33;AGER;CCL8;CX3CL1;WNT5A;IL2;CCL14;CLOCK;IL15;IL17B;PIK3CG;IL6ST;PTGER4;TNFRSF1A;TLR9;MAPK13;CCL4;TNF;IL2…
GO_POSITIVE_REGULATION_OF_LEUKOCYTE_PROLIFERATION	116	0.601841	1.73161	1.73161	0	0.0840433	HES1;SLAMF1;ICOSLG;ZAP70;PNP;CORO1A;AGER;PRKCQ;DHPS;PDCD1LG2;SPN;CD40;GPAM;HLA-DPA1;CD276;TMIGD2;LGALS9;SLC39A10;GPR183;CLCF1;KITLG;IFNG;RIPK2;ANXA1;SPTA1;CCL5;SASH3;IL4;HHLA2;CHRNB2;CCDC88B;FADD;CD28;CD3E;VAV3;CD4;TNFSF4;PELI1;IL2RA;HLA-A;IL7;TNFRSF13C;EBI3;HLA-DPB1;IL21;CD80;CD55;PTPRC;CCL19;TRAF6;CD274;IL13;FLT3LG;FOXP3;C20orf123;RLTPR;NCK2;SYK;IL23A;CARD11;ADK;IGF2;MIF;CD38;CD1D;SHH;LYN;ZNF33…
GO_LEUKOCYTE_DEGRANULATION	29	0.710479	1.72864	1.72864	0	0.0818517	S100A13;ANXA3;MRGPRX2;SNAP23;CCL3;STXBP3;NR4A3;LAT;UNC13D;CPLX2;PIK3CD;VAMP8;KLRF2;PLA2G3;STXBP2;HCK;KIT;RASGRP1;PI4K2A;CORO1A;VAMP2;VAMP7;RAB27A;LYN;MILR1;PIK3CG;PPBP;CHGA;LAT2;GATA2
GO_REGULATION_OF_T_CELL_PROLIFERATION	120	0.592995	1.72514	1.72514	0	0.0822784	PYCARD;DLG1;EFNB1;IL12A;HLA-DRB1;LILRB2;HAVCR2;TGFB1;IL27;CD86;IGFBP2;PLA2G2D;IL10;IL6ST;CD59;CD209;ZP3;EPO;TNFSF9;IL23R;CD24;IL6;HMGB1;IL1B;PYDC1;STAT5B;RASAL3;BTN2A2;RAC2;IL18;IDO1;VCAM1;BMP4;DNAJA3;CD244;XCL1;CTNNB1;CD40LG;CLEC4G;IL12RB1;HLA-E;RIPK3;AIF1;SOS1;CASP3;JAK3;TNFRSF14;HLA-DRB3;CCR2;TNFSF18;NCK1;IL2;IGF1;PDE5A;PRNP;NCKAP1L;ZP4;KIAA0922;IL12B;LEP;HLA-DMB;CD6;CD46;VTCN1;MARCH7;CDKN2A;C…
GO_LYMPHOCYTE_CHEMOTAXIS	27	0.705721	1.714	1.714	0	0.0967992	CCL25;CCL23;CCL26;CCL19;CXCL10;XCL1;CCL3L3;CXCL11;CXCR3;CXCL13;CCL3L1;GAS6;CCL15;CCL3;PIK3CG;CCL20;CXCL16;CCL5;CKLF;CCL21;CCL22;CCL17;SAA1;XCL2;CCR2;CCL13;CCL8;PIK3CD;CCL2;CCL16;CCL24;CX3CL1;CCL11;CCL14;ADAM8;CCL4L2;CCL1;CCL18
GO_NATURAL_KILLER_CELL_ACTIVATION	43	0.661473	1.70786	1.70786	0	0.103655	CASP8;ULBP2;SP3;ULBP1;CD2;IFNA1;VAMP7;IL18R1;IL15;IFNA7;ELF4;IFNA14;IFNK;KIR3DS1;IFNA2;ULBP3;MERTK;SLAMF7;CD244;IFNA10;KLRF2;ID2;TYRO3;STAT5B;IL12B;SLAMF6;ZNF683;IFNB1;VAMP2;CORO1A;IFNA13;TUSC2;IL18;ITGB2;IFNE;RAB27A;KLRK1;SNX27;IFNA8;IL21R;SLAMF1;KLRC4-KLRK1;NCR1;IL2;IFNW1;IL2RB;IFNA5;IFNA16;UNC13D;AXL;IFNA17;PIK3CD;IFNA6;IFNA4;IFNA21
GO_REGULATION_OF_TUMOR_NECROSIS_FACTOR_SUPERFAMILY_CYTOKINE_PRODUCTION	95	0.600607	1.70525	1.70525	0	0.103722	MAPKAPK2;IL12B;ISL1;PTAFR;TNFAIP3;ADAM8;UBE2J1;ZFP36;SLAMF1;HSF1;LILRB1;IRAK3;POMC;CD34;C19orf29;AXL;TRIM27;TSPO;PIK3R1;GPNMB;CIDEA;RIPK2;IFNG;CCR2;JAK2;SPON2;ZC3H12A;ARFGEF2;FOXP1;TLR1;GPR77;SASH3;LBP;NR1H4;LTF;GAS6;SPN;TIRAP;GSTP1;CCL3;GHSR;PTPN22;NFATC4;HLA-E;ANGPT1;FCER1G;LGALS9;THBS1;RASGRP1;NCL;SELS;MC1R;ARHGEF2;TLR2;BPI;CYBA;FADD;NLRC3;ERRFI1;TBC1D23;PF4;RARA;CD36;CLU;HMGB1;CCL2;TNFRSF8;MA…
GO_LYMPHOCYTE_DIFFERENTIATION	199	0.564675	1.68916	1.68916	0	0.135316	IFNA2;IFNA14;JAK3;PTK2B;BAK1;BRAF;IFNA1;CDH17;LEF1;PTPN22;ZFP36L1;RIPK3;CTNNB1;DNAJA3;MAFB;TCF3;CD40LG;CDK6;STK11;IFNE;FOXN1;CCR7;RHOH;IL12B;PLCG2;EP300;CD79A;IFNA13;TUSC2;TPD52;RBPJ;DLL1;CLEC4D;LEP;MALT1;IFNB1;PKNOX1;ITPKB;ADA;ATG5;SPI1;FZD5;PIK3R1;IFNA4;ATP7A;ADAM17;SEMA4A;DOCK2;IL2;TCF7;ATM;ITGB1;CD74;PLA2G2D;IL10;BCL6;BCL2;PRKDC;RELB;PTPN2;TGFB1;POU2F2;IRF4;BCL11B;PATZ1;POU1F1;CEBPG;NHEJ1;AIC…
GO_LEUKOCYTE_ACTIVATION	375	0.540063	1.6852	1.6852	0	0.138934	LEF1;GAPT;TCF3;BTN3A1;CD40LG;SNCA;IFNA2;ADAM10;NCK1;TNFSF18;F2RL1;CDH17;IKZF3;IMPDH2;PTK2B;PRKCD;BAK1;SPI1;PIK3R1;IFNA4;DPP4;PKNOX1;MLH1;CSF1;SMAD3;ATG5;TCF7;ATM;ITGB1;ADAM17;P2RX7;DOCK2;IL8;IL2;CCR7;SLC11A1;IL21R;CDK6;STK11;IFNE;CD6;IFNA13;TPD52;DLL1;CLEC4D;ITGB2;IFNB1;LCP1;PLCG2;EP300;IL12B;CD79A;POU2F2;SKAP2;TGFB1;TLR4;AICDA;EOMES;SNAP23;FLT3;BCL11B;POU1F1;CEBPG;PYCARD;DLG1;EDN1;PRKDC;CD74;TM7…
GO_T_CELL_DIFFERENTIATION	122	0.583879	1.68482	1.68482	0	0.132965	RAG1;GLI3;MAFB;SPN;THEMIS;DNAJA3;IL7R;PPP3CB;CTNNB1;RSAD2;RIPK3;IRF1;FCER1G;ZFP36L1;LEF1;PTPN22;JAG2;BRAF;IFNG;ANXA1;RORC;TSC1;FOXP1;IL18R1;IL4;LEPR;TCF7;IL2;ATP7A;ADAM17;SEMA4A;DOCK2;ITK;FZD5;NKX2-3;ZAP70;ATG5;PIK3CD;AIRE;ITPKB;LIG4;PKNOX1;SLAMF6;LEP;LFNG;CLEC4D;RPS6;BMX;EGR1;IL12B;RHOH;CCR7;SRF;STK11;FOXN1;CHD7;CDK6;SATB1;EOMES;RORA;WNT4;BCL3;CD8A;NHEJ1;NKAP;BCL11B;PREX1;PATZ1;PTPRC;IRF4;FUT7;T…
GO_B_CELL_ACTIVATION	123	0.577434	1.68413	1.68413	0	0.129259	IFNA5;ICOSLG;LIG4;IFNA6;PIK3CD;ZAP70;NKX2-3;HHEX;PLCL2;LFNG;MSH6;IFNA8;CD180;IL7R;NTRK1;CD40;HDAC4;EXOSC3;RAG1;ATP11C;IL11;CLCF1;GPR183;ITFG2;CMTM7;IL4;AKAP17A;GPR97;ABL1;CHRNB2;IFNA16;ZBTB1;TXLNA;BAX;MS4A1;LRRC8A;EXO1;EXOSC6;HDAC5;BST2;LAT2;POLM;LYL1;MSH2;BCL3;IFNA10;BLNK;PTPRC;VPRBP;BATF;SP3;BTK;DCLRE1C;KLF6;KIT;RNF168;IFNA7;CTPS;RNF8;IFNK;FNIP1;ADAM17;ITGB1;CXCR5;ATM;ADA;MLH1;IFNA4;PIK3R1;PLCG…
GO_RHODOPSIN_MEDIATED_SIGNALING_PATHWAY	14	0.803875	1.68379	1.68379	0.00145138	0.124525	RDH11;GNAT1;GRK1;RHO;PDE6B;OPN4;GNGT1;RS1;GNB1;PDE6A;CNGA1;PDE6G;SAG;CNGB1
GO_DISRUPTION_OF_CELLS_OF_OTHER_ORGANISM_INVOLVED_IN_SYMBIOTIC_INTERACTION	11	0.837374	1.68244	1.68244	0.00155521	0.12217	BAD;BCL2L11;CTSG;CAMP;C9;ELANE;TREM1;MBL2;TUSC2;CCR2;AZU1;ALB
GO_DEFENSE_RESPONSE_TO_FUNGUS	27	0.707686	1.68157	1.68157	0.00137363	0.119266	IL17A;CAMP;ADM;HTN3;DEFA1;ANG;C10orf99;HAMP;DEFA1B;ELANE;IL17RA;DCD;DEFA3;HRG;GNLY;S100A8;APP;DEFA4;CTSG;DEFA5;TGFB1;DEFA6;TAC1;S100A12;MPO;NLRP10;LTF;S100A9;HTN1;VIP;IL17RC;CHGA;IL36RN;SPON2;CLEC6A;COTL1;CALCA;NPY;JAGN1
GO_LYMPHOCYTE_MIGRATION	38	0.666792	1.67446	1.67446	0	0.131183	SPNS2;ADAM8;CCR7;GATA3;CCL4L2;CCL1;CCL18;TBX21;CCL8;CCL2;ZAP70;PIK3CD;CX3CL1;CCL24;CCL16;RET;CCL11;CCL14;MYO1G;PIK3CG;CCL20;CXCL16;S1PR1;CCL21;CKLF;CCL5;CCL22;CCL17;XCL2;ARTN;SAA1;CCR2;CCL13;GPR15;CCL23;CCL25;CCL19;ITGB7;CCL26;CXCL10;CXCR3;XCL1;CXCL11;CCL3L3;GAS6;CXCL13;CCL3L1;CCL15;CCL3
GO_T_CELL_MIGRATION	14	0.802241	1.67378	1.67378	0.00275103	0.128267	CCL3;CCR2;CXCR3;CXCL11;CXCL10;ITGB7;S1PR1;CXCL16;CCL2;ZAP70;PIK3CD;MYO1G;GPR15;PIK3CG
GO_LYMPHOCYTE_ACTIVATION	312	0.539717	1.66855	1.66855	0	0.134903	TCF3;BTN3A1;CD40LG;GAPT;LEF1;CDH17;F2RL1;PRKCD;PTK2B;BAK1;IKZF3;IMPDH2;IFNA2;TNFSF18;NCK1;ATM;ITGB1;TCF7;IL2;ADAM17;P2RX7;DOCK2;PIK3R1;IFNA4;SPI1;MLH1;ATG5;SMAD3;DPP4;PKNOX1;IFNB1;TPD52;IFNA13;CLEC4D;ITGB2;DLL1;CD79A;LCP1;PLCG2;IL12B;EP300;CCR7;IL21R;SLC11A1;IFNE;STK11;CD6;CDK6;AICDA;EOMES;FLT3;TLR4;CEBPG;DLG1;POU1F1;BCL11B;POU2F2;SKAP2;TGFB1;PTPN2;RELB;AZI2;HELLS;PRF1;EIF2AK4;PRKDC;PLA2G2D;IL10;…
GO_MYELOID_LEUKOCYTE_MIGRATION	82	0.603754	1.66806	1.66806	0	0.131557	JAGN1;CALCA;IFNG;CCL17;XCL2;ANXA1;SAA1;TNFRSF11A;VEGFA;RAC1;CCL21;CCL5;CKLF;CHGA;CXADR;CCL20;PTPRO;PDGFB;IL17RC;TREM1;CCL3;SFTPD;CCL3L3;XCL1;CCL3L1;PDE4D;CCL26;S100A12;GBF1;FCER1G;FLT1;CCL25;TGFB2;CXCL3;EDN2;ITGB2;ARHGEF5;UMOD;PLA2G1B;S100A8;PDE4B;NCKAP1L;CCR7;CCL4L2;FOLR2;PPBP;MITF;CCL14;IL8;CX3CL1;EDN3;CCL8;PIK3CD;SYK;CCL13;CCL4;CCL22;KIT;AZU1;C5AR1;EDN1;EPX;IL6R;PIK3CG;CCL15;EDNRB;PREX1;S100A9…
GO_G2_DNA_DAMAGE_CHECKPOINT	31	0.686172	1.66747	1.66747	0	0.128727	CHEK1;NEK11;TAOK3;ATM;FOXN3;CDK1;MRE11A;TAOK1;TAOK2;MAPKAPK2;RBBP8;BRCC3;BABAM1;CCNA2;FAM175A;HMGA2;NBN;SYF2;DTL;BLM;CDK5RAP3;FZR1;PLK5;PLK1;NEK6;FOXO4;UIMC1;BRE;BRCA1;CLSPN;FANCI;CDC14B;BRSK1
GO_CELLULAR_EXTRAVASATION	23	0.712851	1.65874	1.65874	0.00541272	0.146048	AZU1;TNF;FER;LEP;ITGB2;PECAM1;GOLPH3;PIK3CG;ITGA4;ROCK1;VCAM1;ITGB1;TREM1;AMICA1;SELP;SELE;PIK3CD;PODXL2;CCL2;ITGA1;MADCAM1;ITGB7;CX3CL1;GCNT1;SELPLG
GO_ADAPTIVE_IMMUNE_RESPONSE	200	0.549814	1.65831	1.65831	0	0.142819	C2;RORC;ICAM1;ANXA1;PAG1;LILRB5;CD84;FCAMR;TRPM4;TNFRSF11A;TSC1;GCNT3;THEMIS;EXOSC3;IRF7;GNL1;RAG1;TNFRSF13B;LAMP3;KLHL6;IL4R;CTSS;IFNA5;OTUB1;SLAMF1;IGHM;CD1B;LILRB1;DENND1B;LIG4;ZAP70;PIK3CD;IFNA6;ITK;IGHD;BTK;SIT1;ORAI1;IGHV1OR21-1;STAT6;SYK;RNF168;EMR1;RNF8;IFNK;IGHG3;RAET1E;CD8A;RORA;MBL2;C9;FCGR1B;CD7;FAS;IGHG2;MICB;EXO1;PRKD2;C8A;IGHV4OR15-8;FGA;SH2D1B;NFKB2;IGLC7;GATA3;LAT2;INPP5D;LY9;IGJ…
GO_T_CELL_SELECTION	35	0.672276	1.6579	1.6579	0.00125	0.139402	STAT6;BATF;CARD11;JAG2;BRAF;ZFPM1;FOXP3;SYK;SHH;IL4;IL15;CD74;CD1D;BCL2;THEMIS;BCL11B;GLI3;SPN;IRF4;FAS;SLAMF6;SRF;STK11;CCR7;GATA3;LY9;CD28;DOCK2;ATG5;ZAP70;AIRE;IL6;ITPKB;CD3D;CD3E;CD4
GO_RESPIRATORY_BURST	14	0.794995	1.65349	1.65349	0.00141443	0.145776	PIK3CD;PIK3CG;PGAM1;CD24;NCF2;SLC11A1;NCF1;MPO;HCK;NOX1;CYBA;PRKCQ;CD55;CD52;CYBB
GO_CELL_CHEMOTAXIS	140	0.565522	1.65284	1.65284	0	0.143358	SAA1;XCL2;PRKCD;CCR2;CHGA;PTPRO;PIP5K1A;HMGB2;ARHGEF16;BCAR1;CKLF;XCL1;CXCL13;AGTR1;CXCL14;CCL3;LEF1;ENG;PDGFRA;FLT1;CCL26;PDE4D;NCKAP1L;EPHA2;LYST;ITGB2;CXCL6;NRP1;CCR6;ARHGEF5;ADAM8;HOXB9;CCR7;IL8;CCL14;CXCL2;CCL28;SAA2;PIK3CG;IL10;CXCL16;PLXNB3;EDN1;CXCL11;SAA4;EDNRB;CXCR3;S100A9;CCL15;BIN2;CXCL5;PIP5K1C;NUP85;EMR2;SBDS;EGR3;CCL18;HRH1;CXCL9;VAV1;VCAM1;TNFSF11;IL17RA;RHOG;CCL11;AMICA1;ANO6;IL1…
GO_REGULATION_OF_T_CELL_MIGRATION	21	0.740196	1.65275	1.65275	0	0.139645	XCL1;WNT5A;ADAM17;CXCL13;TMEM102;FADD;PYCARD;CXCL12;PYDC1;AIF1;APOD;CXCL10;RIPK3;TNFRSF14;ECM1;TNFSF14;CCR2;ITGA4;ADAM8;CCL20;S100A7;CCL5;CCL21;ADAM10
GO_NEGATIVE_REGULATION_OF_CELL_CYCLE_G2_M_PHASE_TRANSITION	23	0.716743	1.64793	1.64793	0	0.146419	USP47;C15orf42;MIIP;ATF5;FOXO4;CLSPN;FANCI;CCNA2;NBN;HMGA2;HUS1B;ZNF830;GPR132;SYF2;HUS1;FOXN3;ATM;BLM;TAOK3;CDK1;H2AFY;CDK5RAP3;FHL1;MRE11A;NAE1
GO_PHOTOTRANSDUCTION_VISIBLE_LIGHT	20	0.728752	1.6439	1.6439	0.00138889	0.152554	CNGB1;SAG;ABCA4;PDE6A;GNB1;GNGT1;GNAQ;RP1;GRK1;PDE6G;CNGA1;RS1;PDE6C;OPN4;RHO;PDE6B;AIPL1;GNA11;GNAT1;RDH11
GO_POSITIVE_REGULATION_OF_INTERFERON_GAMMA_PRODUCTION	57	0.604272	1.64297	1.64297	0.00360144	0.150858	FZD5;SLAMF1;IL2;KLRC4-KLRK1;WNT5A;TLR8;SLC11A1;TLR7;PDE4B;IL12B;SLAMF6;ISL1;LTA;PTPN22;LGALS9;PDE4D;CD244;HLA-DPA1;CD276;IL12RB1;IL18R1;IL27RA;SASH3;CCR2;TXK;RIPK2;TNFSF4;IL23R;HLA-A;IL1B;CD3E;PYDC1;TLR3;HSPD1;FADD;ABL1;ZP3;TNFSF9;IFNAR1;IL21;IL29;KLRK1;HLA-DPB1;EBI3;RASGRP1;TNFRSF13C;TICAM2;IL18;IL12RB2;HAVCR2;IRF8;HRAS;IL27;PYCARD;CEBPG;IL12A;TLR4;BCL3;TLR9;TNF;CD2;ZFPM1;CD14;IL23A;RLTPR
GO_REGULATION_OF_CYTOKINE_SECRETION	120	0.562213	1.64003	1.64003	0	0.155284	IL17A;TNFSF4;AIM2;TLR6;ABL1;TLR2;CLEC4E;HTR2B;FFAR2;PYDC2;IL17RB;NLRP2;GATA3;CD58;RASGRP1;IL1A;C1QTNF3;CD274;CCL19;HYAL2;NOD2;CADM1;PML;APOA1;O3FAR1;LYN;PAEP;APOA2;TLR9;PTGER4;FBLN1;TNF;CD2;SCAMP5;MIF;FOXP3;RLTPR;SYK;CD14;LILRB1;CRTAM;C13orf15;CX3CL1;TRIM27;SLAMF1;GLMN;WNT5A;ANXA4;MAPK14;IL4R;LGR4;SRGN;IL33;C5;HLA-DRB4;TRPV4;FCN1;LGALS9;IL17F;INS;SPTBN1;GPAM;HLA-DRB5;PRKCZ;GAS6;CD276;IL1RL1;EZR;I…
GO_DEFENSE_RESPONSE_TO_BACTERIUM	147	0.559023	1.63936	1.63936	0	0.153488	TNF;AZU1;C5AR1;DEFB114;IGHV1OR21-1;DEFB121;IGHD;PRB3;IL23A;SYK;DEFB104A;DEFB105A;DEFB125;PGLYRP1;IL6R;DEFB131;SPINLW1;TLR9;IGHG3;HIST1H2BK;HP;SPACA3;HIST1H2BJ;NOD2;VIP;IGHA1;FAU;MBL2;GALP;BCL3;CEBPB;S100A14;DEFB106A;NOS2;B2M;DEFB113;SEMG1;IGLL1;DEFA6;COCH;ACP5;IGHG2;DEFA3;IGHV4OR15-8;H2BFS;SEH1L;IGKV3-20;IGLC7;HAMP;FGA;CLEC4E;FGB;MICA;PLA2G2A;CFP;DEFB108P1;LEAP2;IGJ;BPI;DEFA1;TLR2;OPTN;CD36;HIST2…
GO_B_CELL_PROLIFERATION	33	0.661918	1.63384	1.63384	0	0.164945	IFNA13;IFNB1;PLCL2;BAX;MS4A1;CD79A;IFNA8;IFNE;IFNA16;CR2;IFNW1;IFNA5;RAG2;ABL1;IFNA21;HSPD1;IFNA4;IFNA17;IFNA6;IFNA1;PRKCD;IFNK;IFNA2;BCL2;IFNA14;IFNA7;IL10;CTPS;CD40;MEF2C;TLR4;CD40LG;CD180;IL7R;PTPRC;IFNA10;LEF1;GAPT
GO_ALPHA_BETA_T_CELL_ACTIVATION	51	0.615662	1.63019	1.63019	0.0037831	0.172302	PAX1;GATA3;IL12B;BMX;SLAMF6;HMGB1;IL6;TNFSF4;ZAP70;NKX2-3;TNFSF8;ITK;SEMA4A;ATP7A;DOCK2;ABL1;LY9;TCF7;IL15;STOML2;RPL22;IL18R1;FOXP1;PLA2G2D;IL4;RC3H2;PTGER4;ELF4;BCL2;RORC;BATF;STAT6;ANXA1;SYK;IFNG;RELB;RC3H1;BRAF;FOXP3;ZFPM1;HLA-E;FUT7;LEF1;CEBPB;C1orf177;IRF4;INS;RSAD2;IRF1;BCL11B;BCL3;SATB1;EOMES;RORA
GO_LEUKOCYTE_CELL_CELL_ADHESION	235	0.534576	1.62389	1.62389	0	0.187615	F2RL1;BRAF;IFNA1;NCK1;TNFSF18;IFNA2;IFNA14;CTNNB1;NCSTN;DNAJA3;CCND3;MAFB;CD40LG;BTN3A1;LEF1;PTPN22;HLA-E;TNIP1;ZFP36L1;APOA4;RIPK3;IL12B;LCP1;DDOST;CLEC4D;ITGB2;IFNA13;IFNB1;LEP;MALT1;CDK6;STK11;IFNE;FOXN1;SLC11A1;CCR7;RHOH;P2RX7;DOCK2;SEMA4A;ATP7A;ADAM17;IL2;FERMT3;TNFRSF4;TCF7;ITGB1;PKNOX1;ITPKB;DPP4;ATG5;SMAD3;ADA;FZD5;IFNA4;EIF2AK4;CASP8;CD86;AZI2;PTPN2;RELB;STOML2;PIK3CG;CD74;PLA2G2D;PRKDC;…
GO_POSITIVE_REGULATION_OF_LYMPHOCYTE_MIGRATION	23	0.699641	1.62044	1.62044	0.00134589	0.194618	WNT5A;ADAM17;XCL1;FADD;PYCARD;TMEM102;CXCL13;CXCL14;CXCL12;CCL3;CCL7;PYDC1;AIF1;CXCL10;CCL4;TNFRSF14;PTK2B;CCR2;TNFSF14;ITGA4;ADAM8;CCL20;S100A7;CCL21;ADAM10;CCL5
GO_REGULATION_OF_RHODOPSIN_MEDIATED_SIGNALING_PATHWAY	26	0.673292	1.61801	1.61801	0.00669344	0.198598	CALM1;GNAT1;CALM3;PDE6B;RHO;METAP2;GUCA1B;FNTA;NMT2;CNGA1;PDE6G;GUCY2F;FNTB;GUCA1C;METAP1;PPEF1;CAMKMT;GUCA1A;CALM2;GRK4;GRK1;GNGT1;PDE6A;GUCY2D;GRK7;CNGB1;SAG;NMT1
GO_BEHAVIORAL_RESPONSE_TO_PAIN	13	0.800236	1.61687	1.61687	0.00289017	0.197839	OSM;TACR1;THBS4;TSPO;P2RX2;THBS1;CACNA1A;PIRT;P2RX3;SCN9A;VWA1;NTRK1;GIT2
GO_POSITIVE_REGULATION_OF_TUMOR_NECROSIS_FACTOR_SUPERFAMILY_CYTOKINE_PRODUCTION	55	0.611256	1.6158	1.6158	0	0.196489	ADAM8;NCL;ARHGEF2;RASGRP1;MAPKAPK2;IL12B;PTAFR;ISL1;CCL2;TNFRSF8;MAVS;CLU;HMGB1;PIK3R1;CARD9;TLR3;FADD;CYBA;TLR2;CD36;PF4;TLR1;ARFGEF2;HDAC2;SPON2;JAK2;RIPK1;TLR9;SASH3;NOD1;CD86;TICAM1;AZU1;CD2;IL23A;CCR2;CD14;IFNG;RIPK2;HAVCR2;HLA-E;NFATC4;HSPB1;TWIST1;FCER1G;LGALS9;THBS1;LY96;CCL19;ZBTB20;PYCARD;NOD2;LBP;CCL3;TIRAP;SPN;TLR4
GO_NEGATIVE_T_CELL_SELECTION	13	0.787286	1.60982	1.60982	0.00725689	0.210918	GLI3;SPN;THEMIS;FAS;DOCK2;CD28;CD3E;CCR7;SHH;ATG5;ZAP70;CD74;AIRE
GO_NEGATIVE_REGULATION_OF_HISTONE_MODIFICATION	33	0.654614	1.60892	1.60892	0.00647668	0.209455	KDM4A;PHF1;TWIST1;SNCA;SET;H2AFY;DNMT3B;KDM1A;SUPT6H;UCN;TAF7;TRIP12;JARID2;KDM3A;MTF2;SIN3A;ZNF451;FOXP3;UBE2B;BRCA1;ATG5;DNMT1;UBR5;KDM5A;CTBP1;PIH1D1;SPI1;NOC2L;OTUB1;SIRT1;BCOR;SMARCB1;MECP2;PAX5;SKI;USP17L2
GO_MYELOID_LEUKOCYTE_ACTIVATION	90	0.566789	1.60724	1.60724	0.00113379	0.211168	STXBP3;SNAP23;NDRG1;LAT;TLR4;SPACA3;PYCARD;HYAL2;PRKCE;PREX1;IRF4;JUN;TRAF6;TYROBP;HAVCR2;TGFB1;IL13;RELB;LCP2;SYK;MLL5;CD86;TICAM1;KIT;AZU1;BATF;BATF2;LYN;MILR1;SBNO2;PIK3CG;TM7SF4;TNFSF9;NR4A3;PSEN1;CPLX2;CX3CR1;LTBR;PRG3;STXBP2;CRTC3;TLR3;PYDC1;VAMP8;CLU;HMGB1;VAMP2;CSF2;RASGRP1;CAMK4;CXCR2;PI4K2A;LAT2;GATA2;TGFBR2;UBD;CD93;JMJD6;CCL3;MRGPRX2;MT1G;S100A13;SNCA;ANXA3;CD244;LBP;FCER1G;PLA2G3;S10…
GO_MYELOID_DENDRITIC_CELL_DIFFERENTIATION	19	0.720739	1.59957	1.59957	0.00557103	0.232828	IRF4;SPI1;DHRS2;TGFB1;TRAF6;TNFSF9;PSEN1;LTBR;BATF2;TGFBR2;BATF3;TM7SF4;UBD;IL4;RBPJ;CSF2;RELB;BATF;CD86;CAMK4
GO_LEUKOCYTE_MIGRATION_INVOLVED_IN_INFLAMMATORY_RESPONSE	11	0.799434	1.59867	1.59867	0.0137195	0.231529	CCL2;SELE;FFAR2;PPBP;ADAM8;CX3CL1;S100A9;S100A8;LBP;JAM3;ITGB2
GO_MITOTIC_G2_M_TRANSITION_CHECKPOINT	17	0.725115	1.59705	1.59705	0.00560224	0.233065	CCNA2;NBN;HMGA2;HUS1B;ZNF830;C15orf42;FOXO4;CLSPN;FANCI;CDK5RAP3;MRE11A;NAE1;SYF2;HUS1;FOXN3;TAOK3;ATM;BLM;CDK1
GO_POSITIVE_REGULATION_OF_CELL_ACTIVATION	247	0.5241	1.59478	1.59478	0	0.236189	BLOC1S3;HLA-E;ICOS;IL36B;TAC1;IGHG1;THBS1;AIF1;DNAJA3;CD244;XCL1;TIRAP;MEF2C;CTGF;JAK2;PIK3CA;TNFRSF14;JAK3;PCID2;HLA-DRB3;ADA;ITPKB;FLOT2;HLX;TACR1;BCL10;TNFRSF4;IRS2;CD46;ADAM8;HLA-DQB1;FGF10;ZP4;LEP;MALT1;TNFSF13B;BST1;PLEK;HLA-DMB;HAVCR2;LILRB2;C1orf177;EFNB1;IL12A;IGLC1;PAXIP1;SELP;BCL2;BCL6;IL6ST;CD86;IGFBP2;TNIP2;CD24;HMGB1;IL6;PDPK1;FGR;TRBC1;VNN1;HSPD1;WNT3A;IGHV3-23;RARA;KLRK1;ZBTB16;TG…
GO_REGULATION_OF_TUMOR_NECROSIS_FACTOR_BIOSYNTHETIC_PROCESS	16	0.735626	1.5936	1.5936	0.0138313	0.235455	TNFRSF8;HSPB1;LILRB1;THBS1;CARD9;LBP;GHSR;BCL3;TLR4;SPN;ERRFI1;IL10;TLR1;UBE2J1;AZU1;MAPKAPK2;GHRL;CCR2
GO_POSITIVE_REGULATION_OF_CYTOKINE_BIOSYNTHETIC_PROCESS	57	0.594393	1.59063	1.59063	0.00117509	0.2412	CD80;ELANE;IL21;EBI3;MAPKAPK2;IL1A;TNFRSF13C;IL12B;TLR7;PRKCQ;STAT5B;PTAFR;TBK1;TNFRSF8;TLR3;TLR6;HMOX1;CD4;CD3E;IL1B;CD28;GLMN;PRG3;TLR8;WNT5A;BCL10;APOA2;IL4;TLR1;CCL20;FCER1A;IL9;TLR9;CARD11;RELA;AZU1;TNF;TICAM1;CD86;IFNG;CCR2;SYK;ZFPM1;HSPB1;TRAF6;EREG;IRF4;IL27;THBS1;IRF1;CD276;LBP;LTB;CEBPG;BCL3;TLR4;TIRAP;SPN
GO_REGULATION_OF_INTERLEUKIN_10_PRODUCTION	41	0.625257	1.59038	1.59038	0.00510204	0.23766	CD46;TIGIT;IDO1;IL12B;AGER;HGF;DLL1;TUSC2;HLA-DRB4;PRG2;HMGB1;LILRB1;CD34;IL23R;TNFSF4;HSPD1;TNFRSF9;TRIB2;CD28;IL4;SASH3;EPX;PTGER4;TNFRSF21;PIBF1;TLR9;CD83;JAK3;IL20RB;IL23A;FOXP3;HLA-DRB3;CD274;IRF4;LGALS9;FCER1G;XCL1;NOD2;PYCARD;HLA-DRB5;PRKCZ;BCL3;TLR4;CD40LG;HLA-DRB1;PDCD1LG2
GO_SISTER_CHROMATID_COHESION	101	0.553926	1.58946	1.58946	0	0.236955	XPO1;BUB1B;KIF2C;FBXW7;KIF18A;NUP133;SPC24;B9D2;NUP37;WAPAL;CENPP;REC8;CENPM;MAD1L1;NUP107;KNTC1;HORMAD1;HDAC8;CENPO;CKAP5;SKA1;SMC1A;PPP1CC;APITD1;CDC20;SGOL1;PHB2;MAU2;KIF22;STRA8;SPC25;ERCC6L;NUDC;CENPL;NUP43;AHCTF1;CENPF;CDCA5;MAPRE1;INCENP;RAD51C;SGOL2;AURKB;MLF1IP;PPP2R1A;PDS5A;CENPK;NAA50;CENPH;RCC2;RANBP2;SEC13;CENPT;NUP98;STAG2;ITGB3BP;CCDC99;MCMBP;SMC1B;DSN1;CENPA;NUP85;PDS5B;PAFAH1B1;N…
GO_RESPONSE_TO_PAIN	29	0.660889	1.58813	1.58813	0.00899743	0.237663	SCN9A;TRPA1;NTRK1;EDNRB;P2RX2;RET;THBS1;TSPO;TAC1;TACR1;GJA4;RELN;PRKCG;COMT;CACNA1A;CRH;CALCA;P2RX3;NMUR2;GIT2;VWA1;SLC6A2;THBS4;DBH;GCH1;OSM;PIRT;UCN;CACNA1B
GO_LYMPHOCYTE_COSTIMULATION	58	0.591224	1.58785	1.58785	0.00247525	0.234975	PIK3CA;TRBV12-3;TNFRSF14;HLA-DRB3;CDC42;TNFSF14;IL4;HLA-DQB2;PAK3;CCL21;RAC1;HLA-DRB5;HLA-DPA1;TMIGD2;PDCD1LG2;CD40LG;SPN;SRC;ICOS;PAK1;GRAP2;HLA-DRB4;PRR5;HLA-DQA2;HLA-DQB1;CSK;MAP3K14;KLRC4-KLRK1;ICOSLG;HLA-DQA1;MAPKAP1;EFNB2;DPP4;PIK3R1;EFNB3;CD86;CARD11;GRB2;LYN;CD5;MLST8;LCK;EFNB1;HLA-DRB1;MAP3K8;YES1;CD274;CCL19;CD3G;CD247;TNFRSF13C;PTPN11;KLRK1;PDCD1;HLA-DRA;VAV1;CD80;HLA-DPB1;PTPN6;AKT1;C…
GO_REGULATION_OF_INTERLEUKIN_2_BIOSYNTHETIC_PROCESS	18	0.719832	1.58707	1.58707	0.00565771	0.234317	SFTPD;CD28;CD276;GLMN;IL1B;CD3E;CARD9;CD4;IL17F;IRF4;PRKCQ;CD86;STAT5B;CARD11;IL1A;FOXP3;CD80;LAG3
GO_LEUKOCYTE_MIGRATION	235	0.519653	1.58538	1.58538	0	0.236015	CCR2;CDC42;F2RL1;SOS1;ARTN;S1PR1;CD47;CKLF;PPIL2;PTPRO;HIST1H2BA;JAM2;CCL26;NLRP10;ANGPT1;PODXL;SRC;FLT1;ITGB2;EPS8;ARHGEF5;PROC;NCKAP1L;HCK;LYST;CCR7;SPNS2;ELANE;CCL14;ITGB1;IL8;ITGAX;PIK3R1;CD177;CEACAM8;SELL;CXCL16;EDN1;PIK3CG;APOB;CD74;IL10;CCL15;SLC16A3;EDNRB;SLC7A6;HRAS;PIK3CB;FN1;PIP5K1C;CCL18;PROS1;SLC7A9;TBX21;VCAM1;TNFSF11;SLC16A1;ITGA4;VAV1;PTPN11;IL16;MAG;CCL11;CCL16;OLR1;SHC1;IL1B;AT…
GO_POSITIVE_REGULATION_OF_INTERLEUKIN_2_BIOSYNTHETIC_PROCESS	12	0.775033	1.58399	1.58399	0.0160116	0.236728	CD28;IL1A;GLMN;CARD11;PRKCQ;STAT5B;CD86;CD80;IRF4;CD4;CD3E;IL1B
GO_NEUTROPHIL_MEDIATED_IMMUNITY	18	0.71348	1.58328	1.58328	0.00725689	0.235864	STXBP2;VAMP8;CTSG;IL6;CXCL5;STXBP3;TREM1;ANXA3;IRAK4;ADAM17;ACE;IL6R;PPBP;ELANE;VAMP2;CXCL6;MLL5;VAMP7;TUSC2;JAGN1;AZU1;PLA2G1B
GO_DETECTION_OF_OTHER_ORGANISM	12	0.779538	1.58253	1.58253	0.0104948	0.23479	HLA-DRB4;PGLYRP3;HLA-DRB3;PGLYRP4;NOD1;SSC5D;CD1D;PGLYRP1;TLR1;HLA-DRB1;TLR4;PGLYRP2;NOD2;NLRC4;HLA-DRB5;TLR2;HLA-B;TLR6;HLA-A
GO_INFLAMMATORY_RESPONSE	391	0.511523	1.58135	1.58135	0	0.235215	CCL5;KLKB1;HNRNPA0;RAC1;REG3A;TNFRSF21;CCL20;C4A;F12;NLRP3;TNFRSF11B;RIPK2;IL20RB;CALCA;CNR2;IL17RE;NCR3;LGALS9;FCER1G;INS;S100A12;NGFR;C3;CCL25;CHST2;NFRKB;HDAC4;CD40;PRKCZ;HLA-DRB5;STAT3;HFE;TSPAN2;CCL4L2;LYZ;ACVR1;TNFRSF10C;GPER;CYP4F11;SLC7A2;PLA2G4C;NOTCH1;HLA-DRB4;AHCY;NTRK2;CXCL3;PRKCQ;AGER;C5;S100A8;TLR7;ADORA2A;CX3CL1;LTA4H;NFKB1;CCL8;MS4A2;CD27;AOX1;IL31RA;CDO1;CCRL2;F3;NFKBIZ;KDM6B;LYN…
GO_DNA_REPLICATION_CHECKPOINT	13	0.765348	1.57945	1.57945	0.00691563	0.238063	CDC6;CLSPN;RAD17;HUS1;TIPIN;C15orf42;HUS1B;ZNF830;CDT1;RAD9B;NAE1;DNA2;RAD9A;STRA8;CDC45
GO_SENSORY_PERCEPTION_OF_TASTE	31	0.646541	1.57699	1.57699	0.00530504	0.242948	PIP;TAS2R42;ACCN1;TAS2R60;ACCN2;CST2;RTP3;LPO;P2RX2;GNB1;TAS2R14;TAS2R46;CD36;TAS2R39;TAS2R7;REEP2;TAS2R16;SCNN1G;CST1;TAS2R31;TAS1R2;TAS2R40;SCNN1A;TAS2R45;TRPM5;ITPR3;RTP4;TAS2R1;TAS2R41;ACCN3;O3FAR1;SCNN1B;GNAT2;TAS2R19;CST4;TAS2R43;GNAT1;TAS2R20;AZGP1;GNAT3;TAS2R50;TAS2R38;C2orf85;CALHM1;TAS2R9;LCN1;TAS2R5;TAS2R10;CA6;TAS1R3;PLCB2;P2RX3;PKD2L1;PKD1L3;TAS2R8;RTP2;SCNN1D;WNT10B;LEF1;TAS1R1;GNG1…
GO_LEUKOTRIENE_METABOLIC_PROCESS	22	0.683385	1.5754	1.5754	0.00408719	0.245149	PTGR1;PLA2G5;ALOX5AP;CYP4F3;PLA2G1B;MAPKAPK2;CYP4F12;LTA4H;GGTLC2;RNPEP;GGTLC3;ABCC1;DPEP1;GGT2;ALOX5;GGTLC1;CYP4A11;GGT3P;PRG3;GGTA1P;FCER1A;GGT6;ALOX12;GGT7;SYK;RNPEPL1;C9orf3;LTC4S;GGT5;MGST2;GGT1;ALOX15;CYP4F2
GO_ALPHA_BETA_T_CELL_DIFFERENTIATION	45	0.606481	1.5752	1.5752	0.00251889	0.242488	LEF1;FUT7;IRF1;RSAD2;IRF4;BCL11B;RORA;EOMES;SATB1;BCL3;IL4;FOXP1;PLA2G2D;IL18R1;RPL22;BCL2;PTGER4;RC3H2;ANXA1;STAT6;RORC;BATF;ZFPM1;FOXP3;BRAF;RELB;RC3H1;IFNG;SYK;ZAP70;IL6;HMGB1;ITK;NKX2-3;TNFSF8;ABL1;LY9;SEMA4A;ATP7A;TCF7;PAX1;GATA3;BMX;IL12B;SLAMF6
GO_CELL_KILLING	36	0.625875	1.5729	1.5729	0.011509	0.247559	HTN3;DEFA1;ALB;PTPN6;UNC13D;APOL1;CAMP;BCL2L11;CRTAM;STXBP2;BAD;GNLY;TUBB;DEFA3;LYST;MICB;GZMB;PRDX1;TUSC2;VAMP2;CORO1A;DEFA4;MICA;ELANE;RAB27A;HAMP;DEFA1B;RAET1L;DCD;KIR3DL1;CLEC2A;CADM1;SLAMF7;RAET1E;ULBP3;CEBPG;HTN1;EMP2;MBL2;TREM1;KLRF2;C9;CTSG;DEFA5;TUBB4B;S100A12;DEFA6;ULBP1;ULBP2;AZU1;VAMP7;CCR2;CTSH;CHGA;RAET1G;CTSC
GO_LEUKOCYTE_MEDIATED_CYTOTOXICITY	25	0.670523	1.57252	1.57252	0.00685871	0.245404	CRTAM;STXBP2;UNC13D;PTPN6;KIR3DL1;CLEC2A;RAET1L;RAB27A;MICA;ELANE;CORO1A;VAMP2;TUSC2;GZMB;PRDX1;LYST;MICB;TUBB;CTSG;TUBB4B;KLRF2;TREM1;EMP2;RAET1E;SLAMF7;ULBP3;CEBPG;CADM1;RAET1G;CTSC;CTSH;VAMP7;AZU1;ULBP2;ULBP1
GO_DISRUPTION_OF_CELLS_OF_OTHER_ORGANISM	15	0.740323	1.57169	1.57169	0.0112994	0.244973	S100A12;BAD;DEFA6;C9;CAMP;DEFA5;BCL2L11;CTSG;APOL1;MBL2;TREM1;DEFA1;HTN3;ALB;HTN1;DCD;CHGA;ELANE;HAMP;DEFA1B;CCR2;TUSC2;DEFA4;GNLY;AZU1;DEFA3
GO_REGULATION_OF_B_CELL_DIFFERENTIATION	22	0.688614	1.57095	1.57095	0.00949797	0.244525	INPP5D;XBP1;PCID2;SYK;PPP2R3C;NCKAP1L;NFAM1;STAT5B;INHBA;INHA;CARD11;BTK;MMP14;IKZF3;ID2;BAD;SFRP1;ZAP70;PRDM1;CD27;ATP11C;PTPN6
GO_CELLULAR_DEFENSE_RESPONSE	45	0.604007	1.56954	1.56954	0.00495663	0.245919	CCR9;MNDA;DCDC2;ITK;NCF2;CD160;KIR3DL2;NCR1;GAGE2D;FOSL1;BCL10;BECN1;FAIM3;CX3CR1;KLRG1;ITGB1;VEZF1;SH2D1A;CLEC5A;CCR5;GNLY;ADORA2A;CCR3;CXCR2;RAB23;CCR6;KIR2DS3;CXCL9;UMOD;LILRB2;ADORA2B;TYROBP;KIR2DL4;LY96;NCF1;GAGE1;CD300C;GAGE8;LBP;TRAT1;CD19;SPN;KLRC2;LGALS3BP;ZNF148;IL4;CD5L;HLA-G;PAGE1;KLRC4;IL1RL2;KLRC3;LSP1;TCIRG1;PRF1;RELA;C5AR1;PTK2B;NCR2;CCR2
GO_POSITIVE_REGULATION_OF_LEUKOCYTE_MIGRATION	99	0.548716	1.56874	1.56874	0.00223714	0.245614	ZP3;FADD;TNFRSF18;ANO6;PF4;HMGB1;IL6;CCL7;DAPK2;CCL2;CCL24;PYDC1;PLVAP;IL1B;RAC2;LGALS3;BDKRB1;CXCL9;ITGA4;VEGFB;PF4V1;RARRES2;CXCL11;CMKLR1;IL12A;C1QBP;PYCARD;MIA3;CXCL12;SELP;CXCL5;S100A14;CCL19;CREB3;CXCL10;CCL4;CXCL1;C5AR1;TNF;C3AR1;PLA2G7;IL23A;SWAP70;F7;CD74;PTGER4;IL6R;WNT5A;ADAM17;TMEM102;ITGA2B;IL8;CALR;CCL8;CSF1;CXCL2;TACR1;CX3CL1;EDN3;ZNF580;VEGFC;NCKAP1L;EDN2;CXCL6;CXCL3;PTAFR;PAWR;CC…
